# Supplementary material for: Prediction of Antileishmanial Compounds: General Model, Preparation, and Evaluation of 2-Acylpyrrole Derivatives
Source: J Chem Inf Model. 2022 Aug 10;62(16):3928–40. doi: 10.1021/acs.jcim.2c00731 (PMC9986876; doi:10.1021/acs.jcim.2c00731)
Supplement: Supplementary file 1 — ci2c00731_si_001.xlsx [file ci2c00731_si_001.xlsx]

## Sheet: PTML
Num	CMPD_CHEMBLID	c0 = Property(Units)	REL	vij	cutoff(c0)	d(c0)	f(vij)obs	f(vij)pred	p(f(vij)=1)	Set	f(vij)ref	c1=PROTEIN_ACCESSION	c2 = CELL_NAME	c3 = ASSAY_ORGANISM	c4 = Assay Org. Develop	c5 = ORGANISM	c6 = ASSAY_TYPE	c7 = TARGET_TYPE	c8 = REL	c9 = DATA_VALIDITY_COMMENT	c10=TARGET_MAPPING	Concatenate(c6,c7,c8,c9,c10)	DALOGP(c1c2c3c4c5)	DPSA(c1c2c3c4c5)	DNVLR(c1c2c3c4c5)	DALOGP(c6c7c8c9c10)	DPSA(c6c7c8c9c10)	DNVLR(c6c7c8c9c10)	MOL_PREF_NAME	V1=Mw	V2=ALOGP	V3=PSA	V4=NVLR	CANONICAL_SMILES	ACTIVITY_ID	Ref
1	CHEMBL607696	Ki(nM)	=	877000	10	-1	0	0	0	t	0.01	MD	MD	Leishmania donovani	Promastigotes	Leishmania donovani	A	ORGANISM	=	Outside typical range	Non-molecular	A_ORGANISM_=_Outside typical range_Non-molecular	-3.701	54.256	-0.627	0.315	-15.946	-0.5	MD	348.41	0.1	145.33	0	NC(CCCC=C)C[C@H]1OC([C@H](O)[C@@H]1O)n2cnc3c(N)ncnc23	635926	J. Med. Chem., ( 1991), 34, 9, 2798
2	CHEMBL608870	Ki(nM)	=	49000	10	-1	0	0	0	t	0.01	MD	MD	Leishmania donovani	Promastigotes	Leishmania donovani	A	ORGANISM	=	MD	Non-molecular	A_ORGANISM_=_MD_Non-molecular	-5.861	117.576	1.373	-7.381	123.915	0.821	MD	381.39	-2.06	208.65	2	N[C@@H](CC[C@@H](N)C(=O)O)C[C@H]1OC([C@H](O)[C@@H]1O)n2cnc3c(N)ncnc23	670107	J. Med. Chem., ( 1991), 34, 9, 2798
3	CHEMBL611866	Ki(nM)	=	1119000	10	-1	0	0	0	t	0.01	MD	MD	Leishmania donovani	Promastigotes	Leishmania donovani	A	ORGANISM	=	Outside typical range	Non-molecular	A_ORGANISM_=_Outside typical range_Non-molecular	-5.461	80.276	-0.627	-1.445	10.074	-0.5	MD	337.38	-1.66	171.35	0	NCCC(CN)C[C@H]1OC([C@H](O)[C@@H]1O)n2cnc3c(N)ncnc23	655200	J. Med. Chem., ( 1991), 34, 9, 2798
4	CHEMBL2092781	Ki(nM)	=	380000	10	-1	0	0	0	v	0.01	MD	MD	Leishmania donovani	Promastigotes	Leishmania donovani	A	ORGANISM	=	Outside typical range	Non-molecular	A_ORGANISM_=_Outside typical range_Non-molecular	-4.801	91.556	-0.627	-0.785	21.354	-0.5	MD	366.38	-1	182.63	0	NC(CCCC(=O)O)C[C@H]1O[C@H]([C@H](O)[C@@H]1O)n2cnc3c(N)ncnc23	634731	J. Med. Chem., ( 1991), 34, 9, 2798
5	CHEMBL2092781	Ki(nM)	=	165000	10	-1	0	0	0	t	0.01	MD	MD	Leishmania donovani	Promastigotes	Leishmania donovani	A	ORGANISM	=	Outside typical range	Non-molecular	A_ORGANISM_=_Outside typical range_Non-molecular	-4.801	91.556	-0.627	-0.785	21.354	-0.5	MD	366.38	-1	182.63	0	NC(CCCC(=O)O)C[C@H]1O[C@H]([C@H](O)[C@@H]1O)n2cnc3c(N)ncnc23	656345	J. Med. Chem., ( 1991), 34, 9, 2798
6	CHEMBL2092783	Ki(nM)	=	446000	10	-1	0	0	0	t	0.01	MD	MD	Leishmania donovani	Promastigotes	Leishmania donovani	A	ORGANISM	=	Outside typical range	Non-molecular	A_ORGANISM_=_Outside typical range_Non-molecular	-5.531	94.716	1.373	-1.515	24.514	1.5	MD	382.42	-1.73	185.79	2	NC(CCCC(O)CO)C[C@H]1O[C@H]([C@H](O)[C@@H]1O)n2cnc3c(N)ncnc23	667788	J. Med. Chem., ( 1991), 34, 9, 2798
7	CHEMBL2092784	Ki(nM)	=	140000	10	-1	0	0	0	t	0.01	MD	MD	Leishmania donovani	Promastigotes	Leishmania donovani	A	ORGANISM	=	Outside typical range	Non-molecular	A_ORGANISM_=_Outside typical range_Non-molecular	-4.771	40.266	-0.627	-0.755	-29.936	-0.5	MD	320.35	-0.97	131.34	0	Nc1ncnc2c1ncn2[C@@H]3O[C@H](CC4CCNC4)[C@@H](O)[C@H]3O	667792	J. Med. Chem., ( 1991), 34, 9, 2798
8	CHEMBL2092784	Ki(nM)	=	103000	10	-1	0	0	0	v	0.01	MD	MD	Leishmania donovani	Promastigotes	Leishmania donovani	A	ORGANISM	=	Outside typical range	Non-molecular	A_ORGANISM_=_Outside typical range_Non-molecular	-4.771	40.266	-0.627	-0.755	-29.936	-0.5	MD	320.35	-0.97	131.34	0	Nc1ncnc2c1ncn2[C@@H]3O[C@H](CC4CCNC4)[C@@H](O)[C@H]3O	671503	J. Med. Chem., ( 1991), 34, 9, 2798
9	CHEMBL418052	Ki(nM)	=	7200	10	-1	0	0	0	t	0.01	MD	MD	Leishmania donovani	Promastigotes	Leishmania donovani	A	ORGANISM	=	MD	Non-molecular	A_ORGANISM_=_MD_Non-molecular	-5.241	91.556	0.373	-6.761	97.895	-0.179	S-ADENOSYLHOMOCYSTEINE	384.42	-1.44	182.63	1	N[C@@H](CCSC[C@H]1O[C@H]([C@H](O)[C@@H]1O)n2cnc3c(N)ncnc23)C(=O)O	670182	J. Med. Chem., ( 1991), 34, 9, 2798
10	CHEMBL1088977	Km(nM)	=	55000	10	-1	0	0	0	t	0	MD	MD	Leishmania donovani	Promastigotes	Leishmania donovani	A	ORGANISM	=	MD	Non-molecular	A_ORGANISM_=_MD_Non-molecular	-7.061	94.386	0.373	-8.581	100.725	-0.179	ADEMETIONINE	398.45	-3.26	185.46	1	C[S+](CC[C@H](N)C(=O)[O-])C[C@H]1O[C@H]([C@H](O)[C@@H]1O)n2cnc3c(N)ncnc23	648136	J. Med. Chem., ( 1991), 34, 9, 2798
11	CHEMBL285209	Ki(nM)	=	221	10	-1	0	0	0	t	0.01	P00374	MD	Leishmania major	MD	Homo sapiens	B	SINGLE PROTEIN	=	MD	Homologous protein	B_SINGLE PROTEIN_=_MD_Homologous protein	0.9	-1.598	-0.04	2.084	-52.978	-0.412	MD	314.43	3.58	87.05	0	CCCCCCCOc1cccc(Cc2cnc(N)nc2N)c1	263008	J. Med. Chem., ( 1999), 42, 21, 4300
12	CHEMBL274031	Ki(nM)	=	65	10	-1	0	0	0	v	0.01	P00374	MD	Leishmania major	MD	Homo sapiens	B	SINGLE PROTEIN	=	MD	Homologous protein	B_SINGLE PROTEIN_=_MD_Homologous protein	0.13	-1.598	-0.04	1.314	-52.978	-0.412	MD	306.37	2.81	87.05	0	Nc1ncc(Cc2cccc(OCc3ccccc3)c2)c(N)n1	230983	J. Med. Chem., ( 1999), 42, 21, 4300
13	CHEMBL18967	Ki(nM)	=	300	10	-1	0	0	0	t	0.01	P00374	MD	Leishmania major	MD	Homo sapiens	B	SINGLE PROTEIN	=	MD	Homologous protein	B_SINGLE PROTEIN_=_MD_Homologous protein	-1.44	-1.598	-0.04	-0.256	-52.978	-0.412	MD	230.27	1.24	87.05	0	COc1cccc(Cc2cnc(N)nc2N)c1	259148	J. Med. Chem., ( 1999), 42, 21, 4300
14	CHEMBL135935	Ki(nM)	=	48	10	-1	0	0	0	t	0.01	P00374	MD	Leishmania major	MD	Homo sapiens	B	SINGLE PROTEIN	=	MD	Homologous protein	B_SINGLE PROTEIN_=_MD_Homologous protein	1.46	-1.598	-0.04	2.644	-52.978	-0.412	MD	342.49	4.14	87.05	0	CCCCCCCOc1cccc(Cc2c(N)nc(N)nc2CC)c1	256351	J. Med. Chem., ( 1999), 42, 21, 4300
15	CHEMBL137305	Ki(nM)	=	140	10	-1	0	0	0	t	0.01	P00374	MD	Leishmania major	MD	Homo sapiens	B	SINGLE PROTEIN	=	MD	Homologous protein	B_SINGLE PROTEIN_=_MD_Homologous protein	0.12	-1.598	-0.04	1.304	-52.978	-0.412	MD	286.38	2.8	87.05	0	CCCCCOc1cccc(Cc2cnc(N)nc2N)c1	261829	J. Med. Chem., ( 1999), 42, 21, 4300
16	CHEMBL137448	Ki(nM)	=	156	10	-1	0	0	0	v	0.01	P00374	MD	Leishmania major	MD	Homo sapiens	B	SINGLE PROTEIN	=	MD	Homologous protein	B_SINGLE PROTEIN_=_MD_Homologous protein	-1.05	-1.598	-0.04	0.134	-52.978	-0.412	MD	244.3	1.63	87.05	0	CCOc1cccc(Cc2cnc(N)nc2N)c1	250988	J. Med. Chem., ( 1999), 42, 21, 4300
17	CHEMBL137641	Ki(nM)	=	360	10	-1	0	0	0	t	0.01	P00374	MD	Leishmania major	MD	Homo sapiens	B	SINGLE PROTEIN	=	MD	Homologous protein	B_SINGLE PROTEIN_=_MD_Homologous protein	1.68	-1.598	-0.04	2.864	-52.978	-0.412	MD	342.49	4.36	87.05	0	CCCCCCCCCOc1cccc(Cc2cnc(N)nc2N)c1	263020	J. Med. Chem., ( 1999), 42, 21, 4300
18	CHEMBL138230	Ki(nM)	=	370	10	-1	0	0	0	t	0.01	P00374	MD	Leishmania major	MD	Homo sapiens	B	SINGLE PROTEIN	=	MD	Homologous protein	B_SINGLE PROTEIN_=_MD_Homologous protein	1.21	-1.598	-0.04	2.394	-52.978	-0.412	MD	328.46	3.89	87.05	0	CCCCCCCOc1cccc(Cc2c(C)nc(N)nc2N)c1	253797	J. Med. Chem., ( 1999), 42, 21, 4300
19	CHEMBL22	Ki(nM)	=	120	10	-1	0	0	0	t	0.01	P00374	MD	Leishmania major	MD	Homo sapiens	B	SINGLE PROTEIN	=	MD	Homologous protein	B_SINGLE PROTEIN_=_MD_Homologous protein	-1.42	16.862	-0.04	-0.236	-34.518	-0.412	TRIMETHOPRIM	290.32	1.26	105.51	0	COc1cc(Cc2cnc(N)nc2N)cc(OC)c1OC	238676	J. Med. Chem., ( 1999), 42, 21, 4300
20	CHEMBL36	Ki(nM)	=	250	10	-1	0	0	0	v	0.01	P00374	MD	Leishmania major	MD	Homo sapiens	B	SINGLE PROTEIN	=	MD	Homologous protein	B_SINGLE PROTEIN_=_MD_Homologous protein	-0.16	-10.828	-0.04	1.024	-62.208	-0.412	PYRIMETHAMINE	248.72	2.52	77.82	0	CCc1nc(N)nc(N)c1c2ccc(Cl)cc2	225847	J. Med. Chem., ( 1999), 42, 21, 4300
21	CHEMBL343127	Ki(nM)	=	130	10	-1	0	0	0	t	0.01	P00374	MD	Leishmania major	MD	Homo sapiens	B	SINGLE PROTEIN	=	MD	Homologous protein	B_SINGLE PROTEIN_=_MD_Homologous protein	-0.66	-1.598	-0.04	0.524	-52.978	-0.412	MD	258.32	2.02	87.05	0	CCCOc1cccc(Cc2cnc(N)nc2N)c1	233481	J. Med. Chem., ( 1999), 42, 21, 4300
22	CHEMBL343271	Ki(nM)	=	130	10	-1	0	0	0	t	0.01	P00374	MD	Leishmania major	MD	Homo sapiens	B	SINGLE PROTEIN	=	MD	Homologous protein	B_SINGLE PROTEIN_=_MD_Homologous protein	-1.05	-1.598	-0.04	0.134	-52.978	-0.412	MD	244.3	1.63	87.05	0	CCOc1ccc(Cc2cnc(N)nc2N)cc1	244138	J. Med. Chem., ( 1999), 42, 21, 4300
23	CHEMBL344592	Ki(nM)	=	93	10	-1	0	0	0	t	0.01	P00374	MD	Leishmania major	MD	Homo sapiens	B	SINGLE PROTEIN	=	MD	Homologous protein	B_SINGLE PROTEIN_=_MD_Homologous protein	-0.54	7.632	-0.04	0.644	-43.748	-0.412	MD	300.36	2.14	96.28	0	Nc1ncc(Cc2cccc(OC3CCCCO3)c2)c(N)n1	238672	J. Med. Chem., ( 1999), 42, 21, 4300
24	CHEMBL31946	Ki(nM)	=	150	10	-1	0	0	0	v	0.01	P00374	MD	Leishmania major	MD	Homo sapiens	B	SINGLE PROTEIN	=	MD	Homologous protein	B_SINGLE PROTEIN_=_MD_Homologous protein	-0.27	-1.598	-0.04	0.914	-52.978	-0.412	MD	272.35	2.41	87.05	0	CCCCOc1cccc(Cc2cnc(N)nc2N)c1	249652	J. Med. Chem., ( 1999), 42, 21, 4300
25	CHEMBL326989	Ki(nM)	=	330	10	-1	0	0	0	t	0.01	P00374	MD	Leishmania major	MD	Homo sapiens	B	SINGLE PROTEIN	=	MD	Homologous protein	B_SINGLE PROTEIN_=_MD_Homologous protein	-0.66	-1.598	-0.04	0.524	-52.978	-0.412	MD	258.32	2.02	87.05	0	CCCOc1ccc(Cc2cnc(N)nc2N)cc1	253785	J. Med. Chem., ( 1999), 42, 21, 4300
26	CHEMBL334695	Ki(nM)	=	750	10	-1	0	0	0	t	0.01	P00374	MD	Leishmania major	MD	Homo sapiens	B	SINGLE PROTEIN	=	MD	Homologous protein	B_SINGLE PROTEIN_=_MD_Homologous protein	2.07	-1.598	-0.04	3.254	-52.978	-0.412	MD	356.51	4.75	87.05	0	CCCCCCCCCCOc1cccc(Cc2cnc(N)nc2N)c1	228537	J. Med. Chem., ( 1999), 42, 21, 4300
27	CHEMBL334919	Ki(nM)	=	160	10	-1	0	0	0	t	0.01	P00374	MD	Leishmania major	MD	Homo sapiens	B	SINGLE PROTEIN	=	MD	Homologous protein	B_SINGLE PROTEIN_=_MD_Homologous protein	-0.66	-1.598	-0.04	0.524	-52.978	-0.412	MD	258.32	2.02	87.05	0	CC(C)Oc1cccc(Cc2cnc(N)nc2N)c1	237382	J. Med. Chem., ( 1999), 42, 21, 4300
28	CHEMBL30734	Ki(nM)	=	750	10	-1	0	0	0	v	0.01	P00374	MD	Leishmania major	MD	Homo sapiens	B	SINGLE PROTEIN	=	MD	Homologous protein	B_SINGLE PROTEIN_=_MD_Homologous protein	-1.74	9.402	-0.04	-0.556	-41.978	-0.412	MD	216.24	0.94	98.05	0	Nc1ncc(Cc2cccc(O)c2)c(N)n1	252350	J. Med. Chem., ( 1999), 42, 21, 4300
29	CHEMBL31235	Ki(nM)	=	97	10	-1	0	0	0	t	0.01	P00374	MD	Leishmania major	MD	Homo sapiens	B	SINGLE PROTEIN	=	MD	Homologous protein	B_SINGLE PROTEIN_=_MD_Homologous protein	1.29	-1.598	-0.04	2.474	-52.978	-0.412	MD	328.46	3.97	87.05	0	CCCCCCCCOc1cccc(Cc2cnc(N)nc2N)c1	241461	J. Med. Chem., ( 1999), 42, 21, 4300
30	CHEMBL31547	Ki(nM)	=	171	10	-1	0	0	0	t	0.01	P00374	MD	Leishmania major	MD	Homo sapiens	B	SINGLE PROTEIN	=	MD	Homologous protein	B_SINGLE PROTEIN_=_MD_Homologous protein	0.51	-1.598	-0.04	1.694	-52.978	-0.412	MD	300.41	3.19	87.05	0	CCCCCCOc1cccc(Cc2cnc(N)nc2N)c1	236077	J. Med. Chem., ( 1999), 42, 21, 4300
31	CHEMBL282677	Ki(nM)	=	38018.9	10	-1	0	0	0	t	0.01	P07382	MD	Leishmania major	MD	Leishmania major	B	SINGLE PROTEIN	=	MD	Protein	B_SINGLE PROTEIN_=_MD_Protein	-1.114	-9.083	-0.036	-0.561	-26.429	-0.65	MD	261.33	1.27	89.23	0	CCOc1cccc(c1)N2C(=NC(=NC2(C)C)N)N	217691	J. Med. Chem., ( 1987), 30, 7, 1218
32	CHEMBL282932	Ki(nM)	=	125.89	10	-1	0	0	0	v	0.01	P07382	MD	Leishmania major	MD	Leishmania major	B	SINGLE PROTEIN	=	MD	Protein	B_SINGLE PROTEIN_=_MD_Protein	0.626	-9.083	-0.036	1.179	-26.429	-0.65	MD	351.45	3.01	89.23	0	CCc1cccc(OCc2cccc(c2)N3C(=NC(=NC3(C)C)N)N)c1	195127	J. Med. Chem., ( 1987), 30, 7, 1218
33	CHEMBL283740	Ki(nM)	=	177.83	10	-1	0	0	0	t	0.01	P07382	MD	Leishmania major	MD	Leishmania major	B	SINGLE PROTEIN	=	MD	Protein	B_SINGLE PROTEIN_=_MD_Protein	-0.064	14.707	-0.036	0.489	-2.639	-0.65	MD	348.41	2.32	113.02	0	CC1(C)N=C(N)N=C(N)N1c2cccc(COc3cccc(c3)C#N)c2	196291	J. Med. Chem., ( 1987), 30, 7, 1218
34	CHEMBL278587	Ki(nM)	=	53703.2	10	-1	0	0	0	t	0.01	P07382	MD	Leishmania major	MD	Leishmania major	B	SINGLE PROTEIN	=	MD	Protein	B_SINGLE PROTEIN_=_MD_Protein	-1.804	1.917	-0.036	-1.251	-15.429	-0.65	MD	233.28	0.58	100.23	0	CC1(C)N=C(N)N=C(N)N1c2cccc(O)c2	218897	J. Med. Chem., ( 1987), 30, 7, 1218
35	CHEMBL280726	Ki(nM)	=	977.24	10	-1	0	0	0	t	0.01	P07382	MD	Leishmania major	MD	Leishmania major	B	SINGLE PROTEIN	=	MD	Protein	B_SINGLE PROTEIN_=_MD_Protein	2.396	-9.083	-0.036	2.949	-26.429	-0.65	MD	387.57	4.78	89.23	0	CCCCCCCCCCCOc1cccc(c1)N2C(=NC(=NC2(C)C)N)N	191702	J. Med. Chem., ( 1987), 30, 7, 1218
36	CHEMBL281618	Ki(nM)	=	3090.3	10	-1	0	0	0	v	0.01	P07382	MD	Leishmania major	MD	Leishmania major	B	SINGLE PROTEIN	=	MD	Protein	B_SINGLE PROTEIN_=_MD_Protein	1.086	-9.083	-0.036	1.639	-26.429	-0.65	MD	381.52	3.47	89.23	0	CC1(C)N=C(N)N=C(N)N1c2cccc(OCC34CC5CC(CC(C5)C3)C4)c2	186803	J. Med. Chem., ( 1987), 30, 7, 1218
37	CHEMBL282044	Ki(nM)	=	69.18	10	-1	0	0	0	t	0.01	P07382	MD	Leishmania major	MD	Leishmania major	B	SINGLE PROTEIN	=	MD	Protein	B_SINGLE PROTEIN_=_MD_Protein	2.026	-9.083	-0.036	2.579	-26.429	-0.65	MD	426.74	4.41	89.23	0	CC1(C)N=C(N)N=C(N)N1c2cccc(COc3cc(Cl)c(Cl)cc3Cl)c2	204706	J. Med. Chem., ( 1987), 30, 7, 1218
38	CHEMBL266319	Ki(nM)	=	22908.7	10	-1	0	0	0	t	0.01	P07382	MD	Leishmania major	MD	Leishmania major	B	SINGLE PROTEIN	=	MD	Protein	B_SINGLE PROTEIN_=_MD_Protein	-1.504	-9.083	-0.036	-0.951	-26.429	-0.65	MD	247.3	0.88	89.23	0	COc1cccc(c1)N2C(=NC(=NC2(C)C)N)N	214114	J. Med. Chem., ( 1987), 30, 7, 1218
39	CHEMBL266734	Ki(nM)	=	363078	10	-1	0	0	0	t	0.01	P07382	MD	Leishmania major	MD	Leishmania major	B	SINGLE PROTEIN	=	Outside typical range	Protein	B_SINGLE PROTEIN_=_Outside typical range_Protein	-2.864	41.847	-0.036	-1.706	54.033	-0.13	MD	296.36	-0.48	140.16	0	CC1(C)N=C(N)N=C(N)N1c2cccc(c2)S(=O)(=O)N	208304	J. Med. Chem., ( 1987), 30, 7, 1218
40	CHEMBL267692	Ki(nM)	=	5754.4	10	-1	0	0	0	v	0.01	P07382	MD	Leishmania major	MD	Leishmania major	B	SINGLE PROTEIN	=	MD	Protein	B_SINGLE PROTEIN_=_MD_Protein	-0.214	-18.313	-0.036	0.339	-35.659	-0.65	MD	273.38	2.17	80	0	CC(C)(C)c1cccc(c1)N2C(=NC(=NC2(C)C)N)N	203467	J. Med. Chem., ( 1987), 30, 7, 1218
41	CHEMBL268356	Ki(nM)	=	112202	10	-1	0	0	0	t	0.01	P07382	MD	Leishmania major	MD	Leishmania major	B	SINGLE PROTEIN	=	Outside typical range	Protein	B_SINGLE PROTEIN_=_Outside typical range_Protein	-1.334	7.987	-0.036	-0.176	20.173	-0.13	MD	289.34	1.05	106.3	0	CCOC(=O)c1cccc(c1)N2C(=NC(=NC2(C)C)N)N	201149	J. Med. Chem., ( 1987), 30, 7, 1218
42	CHEMBL268914	Ki(nM)	=	6025.6	10	-1	0	0	0	t	0.01	P07382	MD	Leishmania major	MD	Leishmania major	B	SINGLE PROTEIN	=	MD	Protein	B_SINGLE PROTEIN_=_MD_Protein	-1.644	5.477	-0.036	-1.091	-11.869	-0.65	MD	242.29	0.74	103.79	0	CC1(C)N=C(N)N=C(N)N1c2cccc(c2)C#N	203462	J. Med. Chem., ( 1987), 30, 7, 1218
43	CHEMBL20129	Ki(nM)	=	302	10	-1	0	0	0	t	0.01	P07382	MD	Leishmania major	MD	Leishmania major	B	SINGLE PROTEIN	=	MD	Protein	B_SINGLE PROTEIN_=_MD_Protein	1.616	-9.083	-0.036	2.169	-26.429	-0.65	MD	359.52	4	89.23	0	CCCCCCCCCOc1cccc(c1)N2C(=NC(=NC2(C)C)N)N	202315	J. Med. Chem., ( 1987), 30, 7, 1218
44	CHEMBL20227	Ki(nM)	=	173.78	10	-1	0	0	0	v	0.01	P07382	MD	Leishmania major	MD	Leishmania major	B	SINGLE PROTEIN	=	MD	Protein	B_SINGLE PROTEIN_=_MD_Protein	1.186	-9.083	-0.036	1.739	-26.429	-0.65	MD	365.48	3.57	89.23	0	CC(C)c1cccc(OCc2cccc(c2)N3C(=NC(=NC3(C)C)N)N)c1	185392	J. Med. Chem., ( 1987), 30, 7, 1218
45	CHEMBL20368	Ki(nM)	=	512.86	10	-1	0	0	0	t	0.01	P07382	MD	Leishmania major	MD	Leishmania major	B	SINGLE PROTEIN	=	MD	Protein	B_SINGLE PROTEIN_=_MD_Protein	-1.704	79.897	-0.036	-1.151	62.551	-0.65	MD	408.47	0.68	178.21	0	CC1(C)N=C(N)N=C(N)N1c2cccc(CNc3cc(cc(c3)C(=O)N)C(=O)N)c2	196288	J. Med. Chem., ( 1987), 30, 7, 1218
46	CHEMBL20393	Ki(nM)	=	660.69	10	-1	0	0	0	t	0.01	P07382	MD	Leishmania major	MD	Leishmania major	B	SINGLE PROTEIN	=	MD	Protein	B_SINGLE PROTEIN_=_MD_Protein	0.756	-6.283	-0.036	1.309	-23.629	-0.65	MD	356.86	3.14	92.03	0	CC1(C)N=C(N)N=C(N)N1c2cccc(CNc3ccc(Cl)cc3)c2	218894	J. Med. Chem., ( 1987), 30, 7, 1218
47	CHEMBL20424	Ki(nM)	=	16.98	10	-1	0	0	0	t	0.01	P07382	MD	Leishmania major	MD	Leishmania major	B	SINGLE PROTEIN	=	MD	Protein	B_SINGLE PROTEIN_=_MD_Protein	1.736	-9.083	-0.036	2.289	-26.429	-0.65	MD	399.5	4.12	89.23	0	CC1(C)N=C(N)N=C(N)N1c2cccc(COc3cccc(c3)c4ccccc4)c2	195122	J. Med. Chem., ( 1987), 30, 7, 1218
48	CHEMBL20466	Ki(nM)	=	39.81	10	-1	0	0	0	v	0.01	P07382	MD	Leishmania major	MD	Leishmania major	B	SINGLE PROTEIN	=	MD	Protein	B_SINGLE PROTEIN_=_MD_Protein	1.216	-9.083	-0.036	1.769	-26.429	-0.65	MD	373.46	3.6	89.23	0	CC1(C)N=C(N)N=C(N)N1c2cccc(COc3cccc4ccccc34)c2	212985	J. Med. Chem., ( 1987), 30, 7, 1218
49	CHEMBL20480	Ki(nM)	=	426.58	10	-1	0	0	0	t	0.01	P07382	MD	Leishmania major	MD	Leishmania major	B	SINGLE PROTEIN	=	MD	Protein	B_SINGLE PROTEIN_=_MD_Protein	0.376	-9.083	-0.036	0.929	-26.429	-0.65	MD	337.43	2.76	89.23	0	Cc1cccc(OCc2cccc(c2)N3C(=NC(=NC3(C)C)N)N)c1	192814	J. Med. Chem., ( 1987), 30, 7, 1218
50	CHEMBL20528	Ki(nM)	=	91.2	10	-1	0	0	0	t	0.01	P07382	MD	Leishmania major	MD	Leishmania major	B	SINGLE PROTEIN	=	MD	Protein	B_SINGLE PROTEIN_=_MD_Protein	-0.444	46.037	-0.036	0.109	28.691	-0.65	MD	381.44	1.94	144.35	0	CC1(C)N=C(N)N=C(N)N1c2cccc(COc3cccc(NC(=O)N)c3)c2	218903	J. Med. Chem., ( 1987), 30, 7, 1218
51	CHEMBL20587	Ki(nM)	=	20.89	10	-1	0	0	0	t	0.01	P07382	MD	Leishmania major	MD	Leishmania major	B	SINGLE PROTEIN	=	MD	Protein	B_SINGLE PROTEIN_=_MD_Protein	1.786	-18.313	-0.036	2.339	-35.659	-0.65	MD	343.52	4.17	80	0	CCCCCCCCCc1cccc(c1)N2C(=NC(=NC2(C)C)N)N	196293	J. Med. Chem., ( 1987), 30, 7, 1218
52	CHEMBL20628	Ki(nM)	=	251.19	10	-1	0	0	0	v	0.01	P07382	MD	Leishmania major	MD	Leishmania major	B	SINGLE PROTEIN	=	MD	Protein	B_SINGLE PROTEIN_=_MD_Protein	0.966	0.147	-0.036	1.519	-17.199	-0.65	MD	421.42	3.35	98.46	0	CC1(C)N=C(N)N=C(N)N1c2cccc(OCCOc3cccc(c3)C(F)(F)F)c2	211799	J. Med. Chem., ( 1987), 30, 7, 1218
53	CHEMBL20812	Ki(nM)	=	75.86	10	-1	0	0	0	t	0.01	P07382	MD	Leishmania major	MD	Leishmania major	B	SINGLE PROTEIN	=	MD	Protein	B_SINGLE PROTEIN_=_MD_Protein	0.026	20.017	-0.036	0.579	2.671	-0.65	MD	380.45	2.41	118.33	0	CC(=O)Nc1cccc(OCc2cccc(c2)N3C(=NC(=NC3(C)C)N)N)c1	218901	J. Med. Chem., ( 1987), 30, 7, 1218
54	CHEMBL20861	Ki(nM)	=	10000	10	-1	0	0	0	t	0.01	P07382	MD	Leishmania major	MD	Leishmania major	B	SINGLE PROTEIN	=	MD	Protein	B_SINGLE PROTEIN_=_MD_Protein	-1.604	24.827	-0.036	-1.051	7.481	-0.65	MD	262.27	0.78	123.14	0	CC1(C)N=C(N)N=C(N)N1c2cccc(c2)[N+](=O)[O-]	217689	J. Med. Chem., ( 1987), 30, 7, 1218
55	CHEMBL20874	Ki(nM)	=	1949.84	10	-1	0	0	0	t	0.01	P07382	MD	Leishmania major	MD	Leishmania major	B	SINGLE PROTEIN	=	MD	Protein	B_SINGLE PROTEIN_=_MD_Protein	-0.954	-18.313	-0.036	-0.401	-35.659	-0.65	MD	245.33	1.43	80	0	CCc1cccc(c1)N2C(=NC(=NC2(C)C)N)N	185385	J. Med. Chem., ( 1987), 30, 7, 1218
56	CHEMBL20911	Ki(nM)	=	117490	10	-1	0	0	0	v	0.01	P07382	MD	Leishmania major	MD	Leishmania major	B	SINGLE PROTEIN	=	Outside typical range	Protein	B_SINGLE PROTEIN_=_Outside typical range_Protein	-2.414	24.777	-0.036	-1.256	36.963	-0.13	MD	260.3	-0.03	123.09	0	CC1(C)N=C(N)N=C(N)N1c2cccc(c2)C(=O)N	195125	J. Med. Chem., ( 1987), 30, 7, 1218
57	CHEMBL20922	Ki(nM)	=	338.84	10	-1	0	0	0	t	0.01	P07382	MD	Leishmania major	MD	Leishmania major	B	SINGLE PROTEIN	=	MD	Protein	B_SINGLE PROTEIN_=_MD_Protein	1.796	-9.083	-0.036	2.349	-26.429	-0.65	MD	393.54	4.18	89.23	0	CCCCCc1ccc(OCc2cccc(c2)N3C(=NC(=NC3(C)C)N)N)cc1	184042	J. Med. Chem., ( 1987), 30, 7, 1218
58	CHEMBL20975	Ki(nM)	=	223.87	10	-1	0	0	0	t	0.01	P07382	MD	Leishmania major	MD	Leishmania major	B	SINGLE PROTEIN	=	MD	Protein	B_SINGLE PROTEIN_=_MD_Protein	0.776	-18.313	-0.036	1.329	-35.659	-0.65	MD	339.47	3.16	80	0	CC1(C)N=C(N)N=C(N)N1c2cccc(SCc3ccccc3)c2	199812	J. Med. Chem., ( 1987), 30, 7, 1218
59	CHEMBL21031	Ki(nM)	=	407.38	10	-1	0	0	0	t	0.01	P07382	MD	Leishmania major	MD	Leishmania major	B	SINGLE PROTEIN	=	MD	Protein	B_SINGLE PROTEIN_=_MD_Protein	0.776	-18.313	-0.036	1.329	-35.659	-0.65	MD	339.47	3.16	80	0	CC1(C)N=C(N)N=C(N)N1c2cccc(CSc3ccccc3)c2	208306	J. Med. Chem., ( 1987), 30, 7, 1218
60	CHEMBL21032	Ki(nM)	=	3981.07	10	-1	0	0	0	v	0.01	P07382	MD	Leishmania major	MD	Leishmania major	B	SINGLE PROTEIN	=	MD	Protein	B_SINGLE PROTEIN_=_MD_Protein	0.446	-9.083	-0.036	0.999	-26.429	-0.65	MD	317.44	2.83	89.23	0	CCCCCCOc1cccc(c1)N2C(=NC(=NC2(C)C)N)N	210584	J. Med. Chem., ( 1987), 30, 7, 1218
61	CHEMBL21051	Ki(nM)	=	42657.9	10	-1	0	0	0	t	0.01	P07382	MD	Leishmania major	MD	Leishmania major	B	SINGLE PROTEIN	=	MD	Protein	B_SINGLE PROTEIN_=_MD_Protein	-0.434	1.917	-0.036	0.119	-15.429	-0.65	MD	323.4	1.95	100.23	0	CC1(C)N=C(N)N=C(N)N1c2cccc(c2)C(O)c3ccccc3	185383	J. Med. Chem., ( 1987), 30, 7, 1218
62	CHEMBL21077	Ki(nM)	=	109.65	10	-1	0	0	0	t	0.01	P07382	MD	Leishmania major	MD	Leishmania major	B	SINGLE PROTEIN	=	MD	Protein	B_SINGLE PROTEIN_=_MD_Protein	1.436	-18.313	-0.036	1.989	-35.659	-0.65	MD	373.91	3.82	80	0	CC1(C)N=C(N)N=C(N)N1c2cccc(SCc3ccc(Cl)cc3)c2	190461	J. Med. Chem., ( 1987), 30, 7, 1218
63	CHEMBL21254	Ki(nM)	=	72.44	10	-1	0	0	0	t	0.01	P07382	MD	Leishmania major	MD	Leishmania major	B	SINGLE PROTEIN	=	MD	Protein	B_SINGLE PROTEIN_=_MD_Protein	2.956	-18.313	0.964	3.509	-35.659	0.35	MD	385.6	5.34	80	1	CCCCCCCCCCCCc1cccc(c1)N2C(=NC(=NC2(C)C)N)N	185387	J. Med. Chem., ( 1987), 30, 7, 1218
64	CHEMBL21258	Ki(nM)	=	758.58	10	-1	0	0	0	v	0.01	P07382	MD	Leishmania major	MD	Leishmania major	B	SINGLE PROTEIN	=	MD	Protein	B_SINGLE PROTEIN_=_MD_Protein	-1.254	53.877	-0.036	-0.701	36.531	-0.65	MD	401.5	1.13	152.19	0	CC1(C)N=C(N)N=C(N)N1c2cccc(CNc3ccc(cc3)S(=O)(=O)N)c2	212990	J. Med. Chem., ( 1987), 30, 7, 1218
65	CHEMBL441503	Ki(nM)	=	645.65	10	-1	0	0	0	t	0.01	P07382	MD	Leishmania major	MD	Leishmania major	B	SINGLE PROTEIN	=	MD	Protein	B_SINGLE PROTEIN_=_MD_Protein	-0.444	11.147	-0.036	0.109	-6.199	-0.65	MD	353.43	1.94	109.46	0	CC1(C)N=C(N)N=C(N)N1c2cccc(COc3cccc(CO)c3)c2	185390	J. Med. Chem., ( 1987), 30, 7, 1218
66	CHEMBL7130	Ki(nM)	=	1202.26	10	-1	0	0	0	t	0.01	P07382	MD	Leishmania major	MD	Leishmania major	B	SINGLE PROTEIN	=	MD	Protein	B_SINGLE PROTEIN_=_MD_Protein	-0.854	-18.313	-0.036	-0.301	-35.659	-0.65	MD	251.72	1.53	80	0	CC1(C)N=C(N)N=C(N)N1c2cccc(Cl)c2	203460	J. Med. Chem., ( 1987), 30, 7, 1218
67	CHEMBL7357	Ki(nM)	=	1905.46	10	-1	0	0	0	t	0.01	P07382	MD	Leishmania major	MD	Leishmania major	B	SINGLE PROTEIN	=	MD	Protein	B_SINGLE PROTEIN_=_MD_Protein	0.066	-9.083	-0.036	0.619	-26.429	-0.65	MD	323.4	2.45	89.23	0	CC1(C)N=C(N)N=C(N)N1c2cccc(OCc3ccccc3)c2	186801	J. Med. Chem., ( 1987), 30, 7, 1218
68	CHEMBL417461	Ki(nM)	=	223.87	10	-1	0	0	0	v	0.01	P07382	MD	Leishmania major	MD	Leishmania major	B	SINGLE PROTEIN	=	MD	Protein	B_SINGLE PROTEIN_=_MD_Protein	0.716	-9.083	-0.036	1.269	-26.429	-0.65	MD	357.85	3.1	89.23	0	CC1(C)N=C(N)N=C(N)N1c2cccc(COc3cccc(Cl)c3)c2	186805	J. Med. Chem., ( 1987), 30, 7, 1218
69	CHEMBL418741	Ki(nM)	=	151.36	10	-1	0	0	0	t	0.01	P07382	MD	Leishmania major	MD	Leishmania major	B	SINGLE PROTEIN	=	MD	Protein	B_SINGLE PROTEIN_=_MD_Protein	0.076	0.147	-0.036	0.629	-17.199	-0.65	MD	353.43	2.46	98.46	0	COc1cccc(OCc2cccc(c2)N3C(=NC(=NC3(C)C)N)N)c1	203464	J. Med. Chem., ( 1987), 30, 7, 1218
70	CHEMBL6671	Ki(nM)	=	75.86	10	-1	0	0	0	t	0.01	P07382	MD	Leishmania major	MD	Leishmania major	B	SINGLE PROTEIN	=	MD	Protein	B_SINGLE PROTEIN_=_MD_Protein	1.746	0.147	-0.036	2.299	-17.199	-0.65	MD	449.48	4.13	98.46	0	CC1(C)N=C(N)N=C(N)N1c2cccc(OCCCCOc3cccc(c3)C(F)(F)F)c2	186799	J. Med. Chem., ( 1987), 30, 7, 1218
71	CHEMBL6742	Ki(nM)	=	12589.2	10	-1	0	0	0	t	0.01	P07382	MD	Leishmania major	MD	Leishmania major	B	SINGLE PROTEIN	=	MD	Protein	B_SINGLE PROTEIN_=_MD_Protein	-1.514	-18.313	-0.036	-0.961	-35.659	-0.65	MD	217.28	0.87	80	0	CC1(C)N=C(N)N=C(N)N1c2ccccc2	212988	J. Med. Chem., ( 1987), 30, 7, 1218
72	CHEMBL6755	Ki(nM)	=	39810.7	10	-1	0	0	0	v	0.01	P07382	MD	Leishmania major	MD	Leishmania major	B	SINGLE PROTEIN	=	MD	Protein	B_SINGLE PROTEIN_=_MD_Protein	-1.314	-1.243	-0.036	-0.761	-18.589	-0.65	MD	259.31	1.07	97.07	0	CC(=O)c1cccc(c1)N2C(=NC(=NC2(C)C)N)N	215288	J. Med. Chem., ( 1987), 30, 7, 1218
73	CHEMBL6948	Ki(nM)	=	2187.76	10	-1	0	0	0	t	0.01	P07382	MD	Leishmania major	MD	Leishmania major	B	SINGLE PROTEIN	=	MD	Protein	B_SINGLE PROTEIN_=_MD_Protein	-0.494	-18.313	-0.036	0.059	-35.659	-0.65	MD	285.27	1.89	80	0	CC1(C)N=C(N)N=C(N)N1c2cccc(c2)C(F)(F)F	220132	J. Med. Chem., ( 1987), 30, 7, 1218
74	CHEMBL414610	Ki(nM)	=	5888.44	10	-1	0	0	0	t	0.01	P07382	MD	Leishmania major	MD	Leishmania major	B	SINGLE PROTEIN	=	MD	Protein	B_SINGLE PROTEIN_=_MD_Protein	3.566	-9.083	0.964	4.119	-26.429	0.35	MD	429.65	5.95	89.23	1	CCCCCCCCCCCCCCOc1cccc(c1)N2C(=NC(=NC2(C)C)N)N	218899	J. Med. Chem., ( 1987), 30, 7, 1218
75	CHEMBL34259	Ki(nM)	=	0.129	10	-1	1	0	0	t	0.01	P07382	MD	Leishmania major	MD	Leishmania major	B	SINGLE PROTEIN	=	MD	Protein	B_SINGLE PROTEIN_=_MD_Protein	-2.114	112.227	-0.036	-1.561	94.881	-0.65	METHOTREXATE	454.45	0.27	210.54	0	CN(Cc1cnc2nc(N)nc(N)c2n1)c3ccc(cc3)C(=O)N[C@@H](CCC(=O)O)C(=O)O	197375	J. Med. Chem., ( 1987), 30, 7, 1218
76	CHEMBL177872	Inhibition(%)	=	28	95	1	0	0	0	v	0.01	P00374	MD	Leishmania major	MD	Homo sapiens	B	SINGLE PROTEIN	=	MD	Homologous protein	B_SINGLE PROTEIN_=_MD_Homologous protein	1.41	-41.168	-0.04	2.594	-92.548	-0.412	MD	339.4	4.09	47.48	0	CCN1N=CC2=C3N(C=Cc4ccccc34)\C(=N\c5ccccc5)\N=C12	987658	Bioorg. Med. Chem. Lett., ( 2001), 11, 8, 977
77	CHEMBL172782	Inhibition(%)	=	32	95	1	0	0	0	t	0.01	P00374	MD	Leishmania major	MD	Homo sapiens	B	SINGLE PROTEIN	=	MD	Homologous protein	B_SINGLE PROTEIN_=_MD_Homologous protein	0.65	-25.668	-0.04	1.834	-77.048	-0.412	MD	290.32	3.33	62.98	0	COC(=O)\C(=C\c1ccc(\C=C\c2ccccn2)cc1)\C#N	1007112	Bioorg. Med. Chem. Lett., ( 2001), 11, 8, 977
78	CHEMBL175127	Inhibition(%)	=	50	95	1	0	0	0	t	0.01	P00374	MD	Leishmania major	MD	Homo sapiens	B	SINGLE PROTEIN	=	MD	Homologous protein	B_SINGLE PROTEIN_=_MD_Homologous protein	1.04	-25.668	-0.04	2.224	-77.048	-0.412	MD	304.35	3.72	62.98	0	CCOC(=O)\C(=C\c1ccc(\C=C\c2ccccn2)cc1)\C#N	1017425	Bioorg. Med. Chem. Lett., ( 2001), 11, 8, 977
79	CHEMBL353318	Inhibition(%)	=	24	95	1	0	0	0	t	0.01	P00374	MD	Leishmania major	MD	Homo sapiens	B	SINGLE PROTEIN	=	MD	Homologous protein	B_SINGLE PROTEIN_=_MD_Homologous protein	-1.58	53.332	0.96	-0.396	1.952	0.588	MD	496.52	1.1	141.98	1	COC(=O)N[C@@H]([C@H](O)[C@@H](C)c1c(C)nc2N(C)c3ncn(Cc4ccccc4)c3C(=O)n12)C(=O)OC	1013331	Bioorg. Med. Chem. Lett., ( 2001), 11, 8, 977
80	CHEMBL291727	IC50(nM)	=	430	10	-1	0	0	0	v	0	Q0GKD7	MD	Leishmania major	MD	Leishmania donovani	B	SINGLE PROTEIN	=	MD	Homologous protein	B_SINGLE PROTEIN_=_MD_Homologous protein	0.417	3.114	-0.071	-0.206	-0.048	-0.412	MD	318.16	1.29	139.98	0	OP(=O)(O)C(Nc1nccc2ccccc12)P(=O)(O)O	774049	J. Med. Chem., ( 2004), 47, 1, 175
81	CHEMBL292224	IC50(nM)	=	40500	10	-1	0	0	0	t	0	Q0GKD7	MD	Leishmania major	MD	Leishmania donovani	B	SINGLE PROTEIN	=	MD	Homologous protein	B_SINGLE PROTEIN_=_MD_Homologous protein	-1.493	-9.776	-0.071	-2.116	-12.938	-0.412	(CYCLOPROPYLAMINO)METHYLENEDIPHOSPHONIC ACID	231.08	-0.62	127.09	0	OP(=O)(O)C(NC1CC1)P(=O)(O)O	785138	J. Med. Chem., ( 2004), 47, 1, 175
82	CHEMBL294192	IC50(nM)	=	170	10	-1	0	0	0	t	0	Q0GKD7	MD	Leishmania major	MD	Leishmania donovani	B	SINGLE PROTEIN	=	MD	Homologous protein	B_SINGLE PROTEIN_=_MD_Homologous protein	-0.703	3.114	-0.071	-1.326	-0.048	-0.412	MD	282.13	0.17	139.98	0	OP(=O)(O)C(CNc1ccccn1)P(=O)(O)O	758544	J. Med. Chem., ( 2004), 47, 1, 175
83	CHEMBL58830	IC50(nM)	=	540	10	-1	0	0	0	t	0	Q0GKD7	MD	Leishmania major	MD	Leishmania donovani	B	SINGLE PROTEIN	=	MD	Homologous protein	B_SINGLE PROTEIN_=_MD_Homologous protein	-0.713	-9.776	-0.071	-1.336	-12.938	-0.412	(CYCLOPENTYLAMINO)METHYLENEDIPHOSPHONIC ACID	259.13	0.16	127.09	0	OP(=O)(O)C(NC1CCCC1)P(=O)(O)O	764974	J. Med. Chem., ( 2004), 47, 1, 175
84	CHEMBL54480	IC50(nM)	=	1140	10	-1	0	0	0	v	0	Q0GKD7	MD	Leishmania major	MD	Leishmania donovani	B	SINGLE PROTEIN	=	MD	Homologous protein	B_SINGLE PROTEIN_=_MD_Homologous protein	0.307	-9.776	-0.071	-0.316	-12.938	-0.412	MD	289.21	1.18	127.09	0	CCCCCC(C)NC(P(=O)(O)O)P(=O)(O)O	781858	J. Med. Chem., ( 2004), 47, 1, 175
85	CHEMBL54537	IC50(nM)	=	500	10	-1	0	0	0	t	0	Q0GKD7	MD	Leishmania major	MD	Leishmania donovani	B	SINGLE PROTEIN	=	MD	Homologous protein	B_SINGLE PROTEIN_=_MD_Homologous protein	0.067	1.664	-0.071	-0.556	-1.498	-0.412	MD	367.28	0.94	138.53	0	CN(CCCc1ccccc1)CCC(O)(P(=O)(O)O)P(=O)(O)O	757367	J. Med. Chem., ( 2004), 47, 1, 175
86	CHEMBL54747	IC50(nM)	=	6750	10	-1	0	0	0	t	0	Q0GKD7	MD	Leishmania major	MD	Leishmania donovani	B	SINGLE PROTEIN	=	MD	Homologous protein	B_SINGLE PROTEIN_=_MD_Homologous protein	1.887	-1.576	-0.071	1.264	-4.738	-0.412	MD	346.3	2.76	135.29	0	CCCCCCC(CCCC)C(O)(P(=O)(O)O)P(=O)(O)O	788508	J. Med. Chem., ( 2004), 47, 1, 175
87	CHEMBL55264	IC50(nM)	=	5880	10	-1	0	0	0	t	0	Q0GKD7	MD	Leishmania major	MD	Leishmania donovani	B	SINGLE PROTEIN	=	MD	Homologous protein	B_SINGLE PROTEIN_=_MD_Homologous protein	0.087	-1.576	-0.071	-0.536	-4.738	-0.412	MD	276.16	0.96	135.29	0	CCCCCCC(O)(P(=O)(O)O)P(=O)(O)O	777218	J. Med. Chem., ( 2004), 47, 1, 175
88	CHEMBL55359	IC50(nM)	>	100000	10	-1	0	0	0	t	0	Q0GKD7	MD	Leishmania major	MD	Leishmania donovani	B	SINGLE PROTEIN	>	MD	Homologous protein	B_SINGLE PROTEIN_>_MD_Homologous protein	-0.693	11.314	-0.071	-4.526	50.914	-0.929	MD	315.18	0.18	148.18	0	OC(CSc1ccncc1)(P(=O)(O)O)P(=O)(O)O	757361	J. Med. Chem., ( 2004), 47, 1, 175
89	CHEMBL55371	IC50(nM)	=	100000	10	-1	0	0	0	v	0	Q0GKD7	MD	Leishmania major	MD	Leishmania donovani	B	SINGLE PROTEIN	=	MD	Homologous protein	B_SINGLE PROTEIN_=_MD_Homologous protein	1.527	-9.776	-0.071	0.904	-12.938	-0.412	MD	343.21	2.4	127.09	0	OP(=O)(O)C(Nc1cccc(c1)c2ccccc2)P(=O)(O)O	758534	J. Med. Chem., ( 2004), 47, 1, 175
90	CHEMBL55464	IC50(nM)	=	250	10	-1	0	0	0	t	0	Q0GKD7	MD	Leishmania major	MD	Leishmania donovani	B	SINGLE PROTEIN	=	MD	Homologous protein	B_SINGLE PROTEIN_=_MD_Homologous protein	0.117	10.454	0.929	-0.506	7.292	0.588	MD	367.28	0.99	147.32	1	OC(CCNCCCCc1ccccc1)(P(=O)(O)O)P(=O)(O)O	769354	J. Med. Chem., ( 2004), 47, 1, 175
91	CHEMBL55810	IC50(nM)	=	100000	10	-1	0	0	0	t	0	Q0GKD7	MD	Leishmania major	MD	Leishmania donovani	B	SINGLE PROTEIN	=	MD	Homologous protein	B_SINGLE PROTEIN_=_MD_Homologous protein	2.817	-1.576	-0.071	2.194	-4.738	-0.412	MD	374.35	3.69	135.29	0	CCCCCCCCCCCCCC(O)(P(=O)(O)O)P(=O)(O)O	768170	J. Med. Chem., ( 2004), 47, 1, 175
92	CHEMBL55837	IC50(nM)	=	6500	10	-1	0	0	0	t	0	Q0GKD7	MD	Leishmania major	MD	Leishmania donovani	B	SINGLE PROTEIN	=	MD	Homologous protein	B_SINGLE PROTEIN_=_MD_Homologous protein	3.597	-1.576	-0.071	2.974	-4.738	-0.412	MD	402.41	4.47	135.29	0	CCCCCCCCCCCCCCCC(O)(P(=O)(O)O)P(=O)(O)O	771566	J. Med. Chem., ( 2004), 47, 1, 175
93	CHEMBL55856	IC50(nM)	=	830	10	-1	0	0	0	v	0	Q0GKD7	MD	Leishmania major	MD	Leishmania donovani	B	SINGLE PROTEIN	=	MD	Homologous protein	B_SINGLE PROTEIN_=_MD_Homologous protein	-0.613	-9.776	-0.071	-1.236	-12.938	-0.412	(ISOPENTYLAMINO)METHYLENEDIPHOSPHONIC ACID	261.15	0.26	127.09	0	CC(C)CCNC(P(=O)(O)O)P(=O)(O)O	779496	J. Med. Chem., ( 2004), 47, 1, 175
94	CHEMBL55988	IC50(nM)	=	480	10	-1	0	0	0	t	0	Q0GKD7	MD	Leishmania major	MD	Leishmania donovani	B	SINGLE PROTEIN	=	MD	Homologous protein	B_SINGLE PROTEIN_=_MD_Homologous protein	-0.233	1.664	-0.071	-0.856	-1.498	-0.412	MD	331.24	0.64	138.53	0	CN(CCC(O)(P(=O)(O)O)P(=O)(O)O)C1CCCCC1	762696	J. Med. Chem., ( 2004), 47, 1, 175
95	CHEMBL56011	IC50(nM)	=	360	10	-1	0	0	0	t	0	Q0GKD7	MD	Leishmania major	MD	Leishmania donovani	B	SINGLE PROTEIN	=	MD	Homologous protein	B_SINGLE PROTEIN_=_MD_Homologous protein	-0.613	-9.776	-0.071	-1.236	-12.938	-0.412	MD	261.15	0.26	127.09	0	CCC(C)CNC(P(=O)(O)O)P(=O)(O)O	767092	J. Med. Chem., ( 2004), 47, 1, 175
96	CHEMBL56028	IC50(nM)	=	100000	10	-1	0	0	0	t	0	Q0GKD7	MD	Leishmania major	MD	Leishmania donovani	B	SINGLE PROTEIN	=	MD	Homologous protein	B_SINGLE PROTEIN_=_MD_Homologous protein	1.207	-9.776	-0.071	0.584	-12.938	-0.412	MD	323.22	2.08	127.09	0	CCCCc1ccc(NC(P(=O)(O)O)P(=O)(O)O)cc1	775090	J. Med. Chem., ( 2004), 47, 1, 175
97	CHEMBL56073	IC50(nM)	=	490	10	-1	0	0	0	v	0	Q0GKD7	MD	Leishmania major	MD	Leishmania donovani	B	SINGLE PROTEIN	=	MD	Homologous protein	B_SINGLE PROTEIN_=_MD_Homologous protein	0.457	1.664	-0.071	-0.166	-1.498	-0.412	MD	381.3	1.33	138.53	0	CN(CCCCc1ccccc1)CCC(O)(P(=O)(O)O)P(=O)(O)O	770396	J. Med. Chem., ( 2004), 47, 1, 175
98	CHEMBL56253	IC50(nM)	=	160	10	-1	0	0	0	t	0	Q0GKD7	MD	Leishmania major	MD	Leishmania donovani	B	SINGLE PROTEIN	=	MD	Homologous protein	B_SINGLE PROTEIN_=_MD_Homologous protein	-0.323	-9.776	-0.071	-0.946	-12.938	-0.412	(CYCLOHEXYLAMINO)METHYLENEDIPHOSPHONIC ACID	273.16	0.55	127.09	0	OP(=O)(O)C(NC1CCCCC1)P(=O)(O)O	766022	J. Med. Chem., ( 2004), 47, 1, 175
99	CHEMBL56254	IC50(nM)	=	1720	10	-1	0	0	0	t	0	Q0GKD7	MD	Leishmania major	MD	Leishmania donovani	B	SINGLE PROTEIN	=	MD	Homologous protein	B_SINGLE PROTEIN_=_MD_Homologous protein	-0.073	-9.776	-0.071	-0.696	-12.938	-0.412	(HEXYLAMINO)METHYLENEDIPHOSPHONIC ACID	275.18	0.8	127.09	0	CCCCCCNC(P(=O)(O)O)P(=O)(O)O	786366	J. Med. Chem., ( 2004), 47, 1, 175
100	CHEMBL56255	IC50(nM)	=	350	10	-1	0	0	0	t	0	Q0GKD7	MD	Leishmania major	MD	Leishmania donovani	B	SINGLE PROTEIN	=	MD	Homologous protein	B_SINGLE PROTEIN_=_MD_Homologous protein	-0.463	-9.776	-0.071	-1.086	-12.938	-0.412	(PENTYLAMINO)METHYLENEDIPHOSPHONIC ACID	261.15	0.41	127.09	0	CCCCCNC(P(=O)(O)O)P(=O)(O)O	780737	J. Med. Chem., ( 2004), 47, 1, 175
101	CHEMBL53982	IC50(nM)	=	450	10	-1	0	0	0	v	0	Q0GKD7	MD	Leishmania major	MD	Leishmania donovani	B	SINGLE PROTEIN	=	MD	Homologous protein	B_SINGLE PROTEIN_=_MD_Homologous protein	-0.483	10.894	-0.071	-1.106	7.732	-0.412	MD	369.25	0.39	147.76	0	CN(CCOc1ccccc1)CCC(O)(P(=O)(O)O)P(=O)(O)O	777232	J. Med. Chem., ( 2004), 47, 1, 175
102	CHEMBL54004	IC50(nM)	=	2370	10	-1	0	0	0	t	0	Q0GKD7	MD	Leishmania major	MD	Leishmania donovani	B	SINGLE PROTEIN	=	MD	Homologous protein	B_SINGLE PROTEIN_=_MD_Homologous protein	1.257	-1.576	-0.071	0.634	-4.738	-0.412	MD	318.24	2.13	135.29	0	CCCCCCCCCC(O)(P(=O)(O)O)P(=O)(O)O	783928	J. Med. Chem., ( 2004), 47, 1, 175
103	CHEMBL54344	IC50(nM)	=	18200	10	-1	0	0	0	t	0	Q0GKD7	MD	Leishmania major	MD	Leishmania donovani	B	SINGLE PROTEIN	=	MD	Homologous protein	B_SINGLE PROTEIN_=_MD_Homologous protein	-0.903	-18.566	-0.071	-1.526	-21.728	-0.412	(DIETHYLAMINO)METHYLENEDIPHOSPHONIC ACID	247.12	-0.03	118.3	0	CCN(CC)C(P(=O)(O)O)P(=O)(O)O	775084	J. Med. Chem., ( 2004), 47, 1, 175
104	CHEMBL52251	IC50(nM)	=	1060	10	-1	0	0	0	t	0	Q0GKD7	MD	Leishmania major	MD	Leishmania donovani	B	SINGLE PROTEIN	=	MD	Homologous protein	B_SINGLE PROTEIN_=_MD_Homologous protein	0.707	-9.776	-0.071	0.084	-12.938	-0.412	(OCTYLAMINO)METHYLENEDIPHOSPHONIC ACID	303.23	1.58	127.09	0	CCCCCCCCNC(P(=O)(O)O)P(=O)(O)O	755068	J. Med. Chem., ( 2004), 47, 1, 175
105	CHEMBL52761	IC50(nM)	>	100000	10	-1	0	0	0	v	0	Q0GKD7	MD	Leishmania major	MD	Leishmania donovani	B	SINGLE PROTEIN	>	MD	Homologous protein	B_SINGLE PROTEIN_>_MD_Homologous protein	-1.083	-1.576	-0.071	-4.916	38.024	-0.929	MD	234.08	-0.21	135.29	0	CCCC(O)(P(=O)(O)O)P(=O)(O)O	782887	J. Med. Chem., ( 2004), 47, 1, 175
106	CHEMBL433833	IC50(nM)	=	100000	10	-1	0	0	0	v	0	Q0GKD7	MD	Leishmania major	MD	Leishmania donovani	B	SINGLE PROTEIN	=	MD	Homologous protein	B_SINGLE PROTEIN_=_MD_Homologous protein	2.377	-9.776	-0.071	1.754	-12.938	-0.412	MD	365.3	3.25	127.09	0	CCCCCCCc1ccc(NC(P(=O)(O)O)P(=O)(O)O)cc1	775101	J. Med. Chem., ( 2004), 47, 1, 175
107	CHEMBL434978	IC50(nM)	>	100000	10	-1	0	0	0	t	0	Q0GKD7	MD	Leishmania major	MD	Leishmania donovani	B	SINGLE PROTEIN	>	MD	Homologous protein	B_SINGLE PROTEIN_>_MD_Homologous protein	1.047	-0.546	-0.071	-2.786	39.054	-0.929	MD	339.22	1.92	136.32	0	CCCCOc1ccc(NC(P(=O)(O)O)P(=O)(O)O)cc1	775095	J. Med. Chem., ( 2004), 47, 1, 175
108	CHEMBL416301	IC50(nM)	=	7750	10	-1	0	0	0	t	0	Q0GKD7	MD	Leishmania major	MD	Leishmania donovani	B	SINGLE PROTEIN	=	MD	Homologous protein	B_SINGLE PROTEIN_=_MD_Homologous protein	2.037	-1.576	-0.071	1.414	-4.738	-0.412	MD	346.3	2.91	135.29	0	CCCCCCCCCCCC(O)(P(=O)(O)O)P(=O)(O)O	774026	J. Med. Chem., ( 2004), 47, 1, 175
109	CHEMBL417549	IC50(nM)	=	900	10	-1	0	0	0	t	0	Q0GKD7	MD	Leishmania major	MD	Leishmania donovani	B	SINGLE PROTEIN	=	MD	Homologous protein	B_SINGLE PROTEIN_=_MD_Homologous protein	1.097	-9.776	-0.071	0.474	-12.938	-0.412	(NONYLAMINO)METHYLENEDIPHOSPHONIC ACID	317.26	1.97	127.09	0	CCCCCCCCCNC(P(=O)(O)O)P(=O)(O)O	774039	J. Med. Chem., ( 2004), 47, 1, 175
110	CHEMBL431735	IC50(nM)	=	10740	10	-1	0	0	0	t	0	Q0GKD7	MD	Leishmania major	MD	Leishmania donovani	B	SINGLE PROTEIN	=	MD	Homologous protein	B_SINGLE PROTEIN_=_MD_Homologous protein	-0.023	-9.776	-0.071	-0.646	-12.938	-0.412	MD	309.2	0.85	127.09	0	OP(=O)(O)C(NCCCc1ccccc1)P(=O)(O)O	771577	J. Med. Chem., ( 2004), 47, 1, 175
111	CHEMBL923	IC50(nM)	=	170	10	-1	0	0	0	v	0	Q0GKD7	MD	Leishmania major	MD	Leishmania donovani	B	SINGLE PROTEIN	=	MD	Homologous protein	B_SINGLE PROTEIN_=_MD_Homologous protein	-1.243	11.314	-0.071	-1.866	8.152	-0.412	RISEDRONIC ACID	283.11	-0.37	148.18	0	OC(Cc1cccnc1)(P(=O)(O)O)P(=O)(O)O	781851	J. Med. Chem., ( 2004), 47, 1, 175
112	CHEMBL924	IC50(nM)	=	110	10	-1	0	0	0	t	0	Q0GKD7	MD	Leishmania major	MD	Leishmania donovani	B	SINGLE PROTEIN	=	MD	Homologous protein	B_SINGLE PROTEIN_=_MD_Homologous protein	-1.993	16.244	-0.071	-2.616	13.082	-0.412	ZOLEDRONIC ACID	272.09	-1.12	153.11	0	OC(Cn1ccnc1)(P(=O)(O)O)P(=O)(O)O	757356	J. Med. Chem., ( 2004), 47, 1, 175
113	CHEMBL412889	IC50(nM)	=	2440	10	-1	0	0	0	t	0	Q0GKD7	MD	Leishmania major	MD	Leishmania donovani	B	SINGLE PROTEIN	=	MD	Homologous protein	B_SINGLE PROTEIN_=_MD_Homologous protein	0.457	-9.776	-0.071	-0.166	-12.938	-0.412	(CYCLOOCTYLAMINO)METHYLENEDIPHOSPHONIC ACID	301.22	1.33	127.09	0	OP(=O)(O)C(NC1CCCCCCC1)P(=O)(O)O	787429	J. Med. Chem., ( 2004), 47, 1, 175
114	CHEMBL298547	IC50(nM)	=	19940	10	-1	0	0	0	t	0	Q0GKD7	MD	Leishmania major	MD	Leishmania donovani	B	SINGLE PROTEIN	=	MD	Homologous protein	B_SINGLE PROTEIN_=_MD_Homologous protein	0.477	-1.576	-0.071	-0.146	-4.738	-0.412	MD	290.19	1.35	135.29	0	CCCCCCCC(O)(P(=O)(O)O)P(=O)(O)O	755059	J. Med. Chem., ( 2004), 47, 1, 175
115	CHEMBL298852	IC50(nM)	=	3420	10	-1	0	0	0	v	0	Q0GKD7	MD	Leishmania major	MD	Leishmania donovani	B	SINGLE PROTEIN	=	MD	Homologous protein	B_SINGLE PROTEIN_=_MD_Homologous protein	1.647	-1.576	-0.071	1.024	-4.738	-0.412	MD	332.27	2.52	135.29	0	CCCCCCCCCCC(O)(P(=O)(O)O)P(=O)(O)O	769344	J. Med. Chem., ( 2004), 47, 1, 175
116	CHEMBL299491	IC50(nM)	>	100000	10	-1	0	0	0	t	0	Q0GKD7	MD	Leishmania major	MD	Leishmania donovani	B	SINGLE PROTEIN	>	MD	Homologous protein	B_SINGLE PROTEIN_>_MD_Homologous protein	-0.693	-1.576	-0.071	-4.526	38.024	-0.929	MD	248.11	0.18	135.29	0	CCCCC(O)(P(=O)(O)O)P(=O)(O)O	759532	J. Med. Chem., ( 2004), 47, 1, 175
117	CHEMBL299988	IC50(nM)	=	9600	10	-1	0	0	0	t	0	Q0GKD7	MD	Leishmania major	MD	Leishmania donovani	B	SINGLE PROTEIN	=	MD	Homologous protein	B_SINGLE PROTEIN_=_MD_Homologous protein	-0.303	-1.576	-0.071	-0.926	-4.738	-0.412	MD	262.13	0.57	135.29	0	CCCCCC(O)(P(=O)(O)O)P(=O)(O)O	788501	J. Med. Chem., ( 2004), 47, 1, 175
118	CHEMBL300755	IC50(nM)	>	100000	10	-1	0	0	0	t	0	Q0GKD7	MD	Leishmania major	MD	Leishmania donovani	B	SINGLE PROTEIN	>	MD	Homologous protein	B_SINGLE PROTEIN_>_MD_Homologous protein	2.457	-9.776	-0.071	-1.376	29.824	-0.929	MD	379.33	3.33	127.09	0	CC(C)(C)c1cc(NC(P(=O)(O)O)P(=O)(O)O)cc(c1)C(C)(C)C	768187	J. Med. Chem., ( 2004), 47, 1, 175
119	CHEMBL301065	IC50(nM)	=	160	10	-1	0	0	0	t	0	Q0GKD7	MD	Leishmania major	MD	Leishmania donovani	B	SINGLE PROTEIN	=	MD	Homologous protein	B_SINGLE PROTEIN_=_MD_Homologous protein	-0.743	3.114	-0.071	-1.366	-0.048	-0.412	MD	268.1	0.13	139.98	0	OP(=O)(O)C(Nc1cccnc1)P(=O)(O)O	762710	J. Med. Chem., ( 2004), 47, 1, 175
120	CHEMBL301244	IC50(nM)	=	310	10	-1	0	0	0	t	0	Q0GKD7	MD	Leishmania major	MD	Leishmania donovani	B	SINGLE PROTEIN	=	MD	Homologous protein	B_SINGLE PROTEIN_=_MD_Homologous protein	-0.323	1.664	-0.071	-0.946	-1.498	-0.412	MD	353.25	0.55	138.53	0	CN(CCc1ccccc1)CCC(O)(P(=O)(O)O)P(=O)(O)O	760614	J. Med. Chem., ( 2004), 47, 1, 175
121	CHEMBL301572	IC50(nM)	>	100000	10	-1	0	0	0	v	0	Q0GKD7	MD	Leishmania major	MD	Leishmania donovani	B	SINGLE PROTEIN	>	MD	Homologous protein	B_SINGLE PROTEIN_>_MD_Homologous protein	-1.913	-9.336	-0.071	-5.746	30.264	-0.929	MORPHOLINOMETHYLENEDIPHOSPHONIC ACID	261.11	-1.04	127.53	0	OP(=O)(O)C(N1CCOCC1)P(=O)(O)O	783938	J. Med. Chem., ( 2004), 47, 1, 175
122	CHEMBL301954	IC50(nM)	>	100000	10	-1	0	0	0	t	0	Q0GKD7	MD	Leishmania major	MD	Leishmania donovani	B	SINGLE PROTEIN	>	MD	Homologous protein	B_SINGLE PROTEIN_>_MD_Homologous protein	-0.133	-18.566	-0.071	-3.966	21.034	-0.929	(DIISOPROPYLAMINO)METHYLENEDIPHOSPHONIC ACID	275.18	0.74	118.3	0	CC(C)N(C(C)C)C(P(=O)(O)O)P(=O)(O)O	763829	J. Med. Chem., ( 2004), 47, 1, 175
123	CHEMBL54714	IC50(nM)	=	240	10	-1	0	0	0	v	0	P37268	MD	Leishmania major	MD	Homo sapiens	B	SINGLE PROTEIN	=	MD	Homologous protein	B_SINGLE PROTEIN_=_MD_Homologous protein	0.058	0	0	-0.706	-0.048	-0.412	MD	302.55	0.79	139.98	0	OP(=O)(O)C(Nc1ccc(Cl)cn1)P(=O)(O)O	771589	J. Med. Chem., ( 2004), 47, 1, 175
124	CHEMBL55959	IC50(nM)	=	1290	10	-1	0	0	0	t	0	P37268	MD	Leishmania major	MD	Homo sapiens	B	SINGLE PROTEIN	=	MD	Homologous protein	B_SINGLE PROTEIN_=_MD_Homologous protein	-0.292	0	0	-1.056	-0.048	-0.412	MD	282.13	0.44	139.98	0	Cc1cccc(NC(P(=O)(O)O)P(=O)(O)O)n1	779501	J. Med. Chem., ( 2004), 47, 1, 175
125	CHEMBL56078	IC50(nM)	>	100000	10	-1	0	0	0	t	0	P37268	MD	Leishmania major	MD	Homo sapiens	B	SINGLE PROTEIN	>	MD	Homologous protein	B_SINGLE PROTEIN_>_MD_Homologous protein	0.058	0	0	-3.916	42.714	-0.929	MD	302.55	0.79	139.98	0	OP(=O)(O)C(Nc1ccc(Cl)nc1)P(=O)(O)O	761738	J. Med. Chem., ( 2004), 47, 1, 175
126	CHEMBL52620	IC50(nM)	>	100000	10	-1	0	0	0	t	0	P37268	MD	Leishmania major	MD	Homo sapiens	B	SINGLE PROTEIN	>	MD	Homologous protein	B_SINGLE PROTEIN_>_MD_Homologous protein	0.018	0	0	-3.956	42.714	-0.929	MD	296.16	0.75	139.98	0	Cc1cc(C)nc(NC(P(=O)(O)O)P(=O)(O)O)c1	774044	J. Med. Chem., ( 2004), 47, 1, 175
127	CHEMBL300532	IC50(nM)	=	1400	10	-1	0	0	0	t	0	P37268	MD	Leishmania major	MD	Homo sapiens	B	SINGLE PROTEIN	=	MD	Homologous protein	B_SINGLE PROTEIN_=_MD_Homologous protein	0.158	0	0	-0.606	-0.048	-0.412	MD	347	0.89	139.98	0	OP(=O)(O)C(Nc1ccc(Br)nc1)P(=O)(O)O	780745	J. Med. Chem., ( 2004), 47, 1, 175
128	CHEMBL68405	IC50(nM)	=	50000	10	-1	0	0	0	t	0	Q01558	MD	Leishmania mexicana	MD	Leishmania mexicana	B	SINGLE PROTEIN	=	MD	Protein	B_SINGLE PROTEIN_=_MD_Protein	0.064	3.967	0.357	0.739	45.061	1.35	MD	568.59	2.57	160.72	2	CC(=O)Oc1cccc(c1)C(=O)N[C@@H]2[C@H](O)[C@@H](CO)O[C@H]2n3cnc4c(NCc5cccc6ccccc56)ncnc34	371531	J. Med. Chem., ( 2001), 44, 13, 2080
129	CHEMBL291088	IC50(nM)	=	25000	10	-1	0	0	0	v	0	Q01558	MD	Leishmania mexicana	MD	Leishmania mexicana	B	SINGLE PROTEIN	=	MD	Protein	B_SINGLE PROTEIN_=_MD_Protein	1.144	-2.103	-0.643	1.819	38.991	0.35	MD	595.44	3.65	154.65	1	OC[C@H]1O[C@H]([C@H](NC(=O)c2cc(Cl)cc(Cl)c2)[C@@H]1O)n3cnc4c(NCc5cc(O)cc6ccccc56)ncnc34	375824	J. Med. Chem., ( 2001), 44, 13, 2080
130	CHEMBL291418	IC50(nM)	=	2000	10	-1	0	0	0	t	0	Q01558	MD	Leishmania mexicana	MD	Leishmania mexicana	B	SINGLE PROTEIN	=	MD	Protein	B_SINGLE PROTEIN_=_MD_Protein	0.014	-13.103	-0.643	0.689	27.991	0.35	MD	554.61	2.52	143.65	1	COc1cccc(c1)C(=O)N[C@@H]2C(Cn3cnc4c(NCc5ccc6ccccc6c5)ncnc34)OC(CO)[C@@H]2O	373161	J. Med. Chem., ( 2001), 44, 13, 2080
131	CHEMBL291421	IC50(nM)	=	6000	10	-1	0	0	0	t	0	Q01558	MD	Leishmania mexicana	MD	Leishmania mexicana	B	SINGLE PROTEIN	=	MD	Protein	B_SINGLE PROTEIN_=_MD_Protein	0.784	-22.333	-0.643	1.459	18.761	0.35	MD	545	3.29	134.42	1	OC[C@H]1O[C@H]([C@H](NC(=O)c2cccc(Cl)c2)[C@@H]1O)n3cnc4c(NCc5cccc6ccccc56)ncnc34	390240	J. Med. Chem., ( 2001), 44, 13, 2080
132	CHEMBL292294	IC50(nM)	=	37000	10	-1	0	0	0	t	0	Q01558	MD	Leishmania mexicana	MD	Leishmania mexicana	B	SINGLE PROTEIN	=	MD	Protein	B_SINGLE PROTEIN_=_MD_Protein	-0.156	7.127	0.357	0.519	48.221	1.35	MD	556.58	2.35	163.88	2	COc1ccc(cc1O)C(=O)N[C@@H]2[C@H](O)[C@@H](CO)O[C@H]2n3cnc4c(NCc5cccc6ccccc56)ncnc34	390241	J. Med. Chem., ( 2001), 44, 13, 2080
133	CHEMBL294813	IC50(nM)	=	12000	10	-1	0	0	0	v	0	Q01558	MD	Leishmania mexicana	MD	Leishmania mexicana	B	SINGLE PROTEIN	=	MD	Protein	B_SINGLE PROTEIN_=_MD_Protein	1.444	-22.333	-0.643	2.119	18.761	0.35	MD	579.44	3.95	134.42	1	OC[C@H]1O[C@H]([C@H](NC(=O)c2cc(Cl)cc(Cl)c2)[C@@H]1O)n3cnc4c(NCc5cccc6ccccc56)ncnc34	382934	J. Med. Chem., ( 2001), 44, 13, 2080
134	CHEMBL65928	IC50(nM)	=	100000	10	-1	0	0	0	t	0	Q01558	MD	Leishmania mexicana	MD	Leishmania mexicana	B	SINGLE PROTEIN	=	MD	Protein	B_SINGLE PROTEIN_=_MD_Protein	-1.066	18.987	0.357	-0.391	60.081	1.35	MD	567.65	1.44	175.74	2	COc1cc(OC)cc(c1)C(=O)N[C@@H]2C(Cn3cnc4c(N)ncnc34)OC(CNC(=O)CC5CCCCC5)[C@@H]2O	350301	J. Med. Chem., ( 2001), 44, 13, 2080
135	CHEMBL66195	IC50(nM)	=	75000	10	-1	0	0	0	t	0	Q01558	MD	Leishmania mexicana	MD	Leishmania mexicana	B	SINGLE PROTEIN	=	MD	Protein	B_SINGLE PROTEIN_=_MD_Protein	-0.256	-3.873	0.357	0.419	37.221	1.35	MD	574.64	2.25	152.88	2	COc1cc(OC)cc(c1)C(=O)N[C@@H]2C(Cn3cnc4c(NC5CCCc6ccccc56)ncnc34)OC(CO)[C@@H]2O	349037	J. Med. Chem., ( 2001), 44, 13, 2080
136	CHEMBL66196	IC50(nM)	=	55000	10	-1	0	0	0	t	0	Q01558	MD	Leishmania mexicana	MD	Leishmania mexicana	B	SINGLE PROTEIN	=	MD	Protein	B_SINGLE PROTEIN_=_MD_Protein	0.454	-3.873	0.357	1.129	37.221	1.35	MD	610.67	2.96	152.88	2	COc1cc(OC)cc(c1)C(=O)N[C@@H]2C(Cn3cnc4c(NC(c5ccccc5)c6ccccc6)ncnc34)OC(CO)[C@@H]2O	354759	J. Med. Chem., ( 2001), 44, 13, 2080
137	CHEMBL66305	IC50(nM)	=	25000	10	-1	0	0	0	v	0	Q01558	MD	Leishmania mexicana	MD	Leishmania mexicana	B	SINGLE PROTEIN	=	MD	Protein	B_SINGLE PROTEIN_=_MD_Protein	-0.826	-3.873	0.357	-0.151	37.221	1.35	MD	548.6	1.68	152.88	2	COc1cc(OC)cc(c1)C(=O)N[C@@H]2C(Cn3cnc4c(NCc5cccc(C)c5)ncnc34)OC(CO)[C@@H]2O	370319	J. Med. Chem., ( 2001), 44, 13, 2080
138	CHEMBL66479	IC50(nM)	=	25000	10	-1	0	0	0	t	0	Q01558	MD	Leishmania mexicana	MD	Leishmania mexicana	B	SINGLE PROTEIN	=	MD	Protein	B_SINGLE PROTEIN_=_MD_Protein	0.204	-19.093	-0.643	0.879	22.001	0.35	MD	553.62	2.71	137.66	1	CN(C)c1cccc(c1)C(=O)N[C@@H]2[C@H](O)[C@@H](CO)O[C@H]2n3cnc4c(NCc5cccc6ccccc56)ncnc34	353084	J. Med. Chem., ( 2001), 44, 13, 2080
139	CHEMBL64921	IC50(nM)	=	25000	10	-1	0	0	0	t	0	Q01558	MD	Leishmania mexicana	MD	Leishmania mexicana	B	SINGLE PROTEIN	=	MD	Protein	B_SINGLE PROTEIN_=_MD_Protein	-0.016	30.267	0.357	0.659	71.361	1.35	MD	626.63	2.49	187.02	2	CC(=O)Oc1ccc(cc1OC(=O)C)C(=O)N[C@@H]2[C@H](O)[C@@H](CO)O[C@H]2n3cnc4c(NCc5cccc6ccccc56)ncnc34	350253	J. Med. Chem., ( 2001), 44, 13, 2080
140	CHEMBL65247	IC50(nM)	=	100000	10	-1	0	0	0	t	0	Q01558	MD	Leishmania mexicana	MD	Leishmania mexicana	B	SINGLE PROTEIN	=	MD	Protein	B_SINGLE PROTEIN_=_MD_Protein	0.784	-22.333	-0.643	1.459	18.761	0.35	MD	545	3.29	134.42	1	OC[C@H]1O[C@H]([C@H](NC(=O)c2ccc(Cl)cc2)[C@@H]1O)n3cnc4c(NCc5cccc6ccccc56)ncnc34	362846	J. Med. Chem., ( 2001), 44, 13, 2080
141	CHEMBL65272	IC50(nM)	=	100000	10	-1	0	0	0	v	0	Q01558	MD	Leishmania mexicana	MD	Leishmania mexicana	B	SINGLE PROTEIN	=	MD	Protein	B_SINGLE PROTEIN_=_MD_Protein	0.064	3.967	0.357	0.739	45.061	1.35	MD	568.59	2.57	160.72	2	CC(=O)Oc1ccc(cc1)C(=O)N[C@@H]2[C@H](O)[C@@H](CO)O[C@H]2n3cnc4c(NCc5cccc6ccccc56)ncnc34	381338	J. Med. Chem., ( 2001), 44, 13, 2080
142	CHEMBL65287	IC50(nM)	=	60000	10	-1	0	0	0	t	0	Q01558	MD	Leishmania mexicana	MD	Leishmania mexicana	B	SINGLE PROTEIN	=	MD	Protein	B_SINGLE PROTEIN_=_MD_Protein	-0.206	18.987	0.357	0.469	60.081	1.35	MD	637.7	2.3	175.74	2	COc1cc(OC)cc(c1)C(=O)N[C@@H]2C(Cn3cnc4c(N)ncnc34)OC(CNC(=O)C(c5ccccc5)c6ccccc6)[C@@H]2O	347629	J. Med. Chem., ( 2001), 44, 13, 2080
143	CHEMBL65303	IC50(nM)	=	20000	10	-1	0	0	0	t	0	Q01558	MD	Leishmania mexicana	MD	Leishmania mexicana	B	SINGLE PROTEIN	=	MD	Protein	B_SINGLE PROTEIN_=_MD_Protein	-1.136	-3.873	0.357	-0.461	37.221	1.35	MD	534.57	1.37	152.88	2	COc1cc(OC)cc(c1)C(=O)N[C@@H]2C(Cn3cnc4c(NCc5ccccc5)ncnc34)OC(CO)[C@@H]2O	378693	J. Med. Chem., ( 2001), 44, 13, 2080
144	CHEMBL65460	IC50(nM)	=	25000	10	-1	0	0	0	t	0	Q01558	MD	Leishmania mexicana	MD	Leishmania mexicana	B	SINGLE PROTEIN	=	MD	Protein	B_SINGLE PROTEIN_=_MD_Protein	1.314	-22.333	-0.643	1.989	18.761	0.35	MD	593.47	3.82	134.42	1	OCC1OC(Cn2cnc3c(NCc4ccc5ccccc5c4)ncnc23)[C@@H](NC(=O)c6cc(Cl)cc(Cl)c6)[C@H]1O	381475	J. Med. Chem., ( 2001), 44, 13, 2080
145	CHEMBL65568	IC50(nM)	=	25000	10	-1	0	0	0	v	0	Q01558	MD	Leishmania mexicana	MD	Leishmania mexicana	B	SINGLE PROTEIN	=	MD	Protein	B_SINGLE PROTEIN_=_MD_Protein	-0.826	-3.873	0.357	-0.151	37.221	1.35	MD	548.6	1.68	152.88	2	COc1cc(OC)cc(c1)C(=O)N[C@@H]2C(Cn3cnc4c(NCc5ccccc5C)ncnc34)OC(CO)[C@@H]2O	390317	J. Med. Chem., ( 2001), 44, 13, 2080
146	CHEMBL608890	IC50(nM)	=	250000	10	-1	0	0	0	t	0	Q01558	MD	Leishmania mexicana	MD	Leishmania mexicana	B	SINGLE PROTEIN	=	Outside typical range	Protein	B_SINGLE PROTEIN_=_Outside typical range_Protein	-2.396	-8.343	-1.643	-1.116	62.283	-0.13	MD	390.44	0.11	148.41	0	Nc1ncnc2c1ncn2C3O[C@H](CNC(=O)CC4CCCCC4)[C@@H](O)[C@H]3O	373031	J. Med. Chem., ( 2001), 44, 13, 2080
147	CHEMBL609489	IC50(nM)	=	250000	10	-1	0	0	0	t	0	Q01558	MD	Leishmania mexicana	MD	Leishmania mexicana	B	SINGLE PROTEIN	=	Outside typical range	Protein	B_SINGLE PROTEIN_=_Outside typical range_Protein	-1.526	-8.343	-1.643	-0.246	62.283	-0.13	MD	460.49	0.98	148.41	0	Nc1ncnc2c1ncn2C3O[C@H](CNC(=O)C(c4ccccc4)c5ccccc5)[C@@H](O)[C@H]3O	362920	J. Med. Chem., ( 2001), 44, 13, 2080
148	CHEMBL63304	IC50(nM)	=	75000	10	-1	0	0	0	t	0	Q01558	MD	Leishmania mexicana	MD	Leishmania mexicana	B	SINGLE PROTEIN	=	MD	Protein	B_SINGLE PROTEIN_=_MD_Protein	0.514	16.357	0.357	1.189	57.451	1.35	MD	672.76	3.02	173.11	2	COc1cc(OC)cc(c1)C(=O)N[C@@H]2C(Cn3cnc4c(NCc5ccccc5Sc6ccccc6CO)ncnc34)OC(CO)[C@@H]2O	380109	J. Med. Chem., ( 2001), 44, 13, 2080
149	CHEMBL63338	IC50(nM)	=	2000	10	-1	0	0	0	v	0	Q01558	MD	Leishmania mexicana	MD	Leishmania mexicana	B	SINGLE PROTEIN	=	MD	Protein	B_SINGLE PROTEIN_=_MD_Protein	0.024	-3.873	0.357	0.699	37.221	1.35	MD	584.63	2.53	152.88	2	COc1cc(OC)cc(c1)C(=O)N[C@@H]2C(Cn3cnc4c(NCc5ccc6ccccc6c5)ncnc34)OC(CO)[C@@H]2O	384366	J. Med. Chem., ( 2001), 44, 13, 2080
150	CHEMBL63403	IC50(nM)	=	10000	10	-1	0	0	0	t	0	Q01558	MD	Leishmania mexicana	MD	Leishmania mexicana	B	SINGLE PROTEIN	=	MD	Protein	B_SINGLE PROTEIN_=_MD_Protein	-0.016	30.267	0.357	0.659	71.361	1.35	MD	626.63	2.49	187.02	2	CC(=O)Oc1cc(OC(=O)C)cc(c1)C(=O)N[C@@H]2[C@H](O)[C@@H](CO)O[C@H]2n3cnc4c(NCc5cccc6ccccc56)ncnc34	382941	J. Med. Chem., ( 2001), 44, 13, 2080
151	CHEMBL63569	IC50(nM)	=	3000	10	-1	0	0	0	t	0	Q01558	MD	Leishmania mexicana	MD	Leishmania mexicana	B	SINGLE PROTEIN	=	MD	Protein	B_SINGLE PROTEIN_=_MD_Protein	0.154	-3.873	0.357	0.829	37.221	1.35	MD	570.61	2.66	152.88	2	COc1cccc(c1)C(=O)N[C@@H]2[C@H](O)[C@@H](CO)O[C@H]2n3cnc4c(NCc5cc(OC)cc6ccccc56)ncnc34	384255	J. Med. Chem., ( 2001), 44, 13, 2080
152	CHEMBL63636	IC50(nM)	=	25000	10	-1	0	0	0	t	0	Q01558	MD	Leishmania mexicana	MD	Leishmania mexicana	B	SINGLE PROTEIN	=	MD	Protein	B_SINGLE PROTEIN_=_MD_Protein	-0.156	-2.103	-0.643	0.519	38.991	0.35	MD	526.55	2.35	154.65	1	OC[C@H]1O[C@H]([C@H](NC(=O)c2cccc(O)c2)[C@@H]1O)n3cnc4c(NCc5cccc6ccccc56)ncnc34	358856	J. Med. Chem., ( 2001), 44, 13, 2080
153	CHEMBL63809	IC50(nM)	=	60000	10	-1	0	0	0	v	0	Q01558	MD	Leishmania mexicana	MD	Leishmania mexicana	B	SINGLE PROTEIN	=	MD	Protein	B_SINGLE PROTEIN_=_MD_Protein	0.154	-3.873	0.357	0.829	37.221	1.35	MD	570.61	2.66	152.88	2	COc1cc(OC)cc(c1)C(=O)N[C@@H]2C(Cn3cnc4c(Nc5ccc6ccccc6c5)ncnc34)OC(CO)[C@@H]2O	367381	J. Med. Chem., ( 2001), 44, 13, 2080
154	CHEMBL64311	IC50(nM)	=	25000	10	-1	0	0	0	t	0	Q01558	MD	Leishmania mexicana	MD	Leishmania mexicana	B	SINGLE PROTEIN	=	MD	Protein	B_SINGLE PROTEIN_=_MD_Protein	1.454	-13.103	-0.643	2.129	27.991	0.35	MD	609.47	3.96	143.65	1	COc1cc(CNc2ncnc3c2ncn3[C@@H]4O[C@H](CO)[C@@H](O)[C@H]4NC(=O)c5cc(Cl)cc(Cl)c5)c6ccccc6c1	368774	J. Med. Chem., ( 2001), 44, 13, 2080
155	CHEMBL62124	IC50(nM)	=	6000	10	-1	0	0	0	t	0	Q01558	MD	Leishmania mexicana	MD	Leishmania mexicana	B	SINGLE PROTEIN	=	MD	Protein	B_SINGLE PROTEIN_=_MD_Protein	0.154	-3.873	0.357	0.829	37.221	1.35	MD	570.61	2.66	152.88	2	COc1cccc(c1)C(=O)N[C@@H]2[C@H](O)[C@@H](CO)O[C@H]2n3cnc4c(NCc5ccc(OC)c6ccccc56)ncnc34	351611	J. Med. Chem., ( 2001), 44, 13, 2080
156	CHEMBL464924	IC50(nM)	=	6000	10	-1	0	0	0	t	0	Q01558	MD	Leishmania mexicana	MD	Leishmania mexicana	B	SINGLE PROTEIN	=	MD	Protein	B_SINGLE PROTEIN_=_MD_Protein	0.144	-13.103	-0.643	0.819	27.991	0.35	MD	540.58	2.65	143.65	1	COc1cccc(c1)C(=O)N[C@@H]2[C@H](O)[C@@H](CO)O[C@H]2n3cnc4c(NCc5cccc6ccccc56)ncnc34	353070	J. Med. Chem., ( 2001), 44, 13, 2080
157	CHEMBL433290	IC50(nM)	=	10000	10	-1	0	0	0	v	0	Q01558	MD	Leishmania mexicana	MD	Leishmania mexicana	B	SINGLE PROTEIN	=	MD	Protein	B_SINGLE PROTEIN_=_MD_Protein	0.064	13.197	0.357	0.739	54.291	1.35	MD	598.62	2.57	169.95	2	COc1cc(ccc1OC(=O)C)C(=O)N[C@@H]2[C@H](O)[C@@H](CO)O[C@H]2n3cnc4c(NCc5cccc6ccccc56)ncnc34	347538	J. Med. Chem., ( 2001), 44, 13, 2080
158	CHEMBL416681	IC50(nM)	=	80000	10	-1	0	0	0	t	0	Q01558	MD	Leishmania mexicana	MD	Leishmania mexicana	B	SINGLE PROTEIN	=	MD	Protein	B_SINGLE PROTEIN_=_MD_Protein	-0.156	-2.103	-0.643	0.519	38.991	0.35	MD	526.55	2.35	154.65	1	OC[C@H]1O[C@H]([C@H](NC(=O)c2ccc(O)cc2)[C@@H]1O)n3cnc4c(NCc5cccc6ccccc56)ncnc34	367380	J. Med. Chem., ( 2001), 44, 13, 2080
159	CHEMBL431169	IC50(nM)	=	6000	10	-1	0	0	0	t	0	Q01558	MD	Leishmania mexicana	MD	Leishmania mexicana	B	SINGLE PROTEIN	=	MD	Protein	B_SINGLE PROTEIN_=_MD_Protein	-0.156	7.127	0.357	0.519	48.221	1.35	MD	556.58	2.35	163.88	2	COc1cccc(c1)C(=O)N[C@@H]2[C@H](O)[C@@H](CO)O[C@H]2n3cnc4c(NCc5cc(O)cc6ccccc56)ncnc34	380022	J. Med. Chem., ( 2001), 44, 13, 2080
160	CHEMBL411737	IC50(nM)	=	100000	10	-1	0	0	0	t	0	Q01558	MD	Leishmania mexicana	MD	Leishmania mexicana	B	SINGLE PROTEIN	=	MD	Protein	B_SINGLE PROTEIN_=_MD_Protein	0.144	-13.103	-0.643	0.819	27.991	0.35	MD	540.58	2.65	143.65	1	COc1ccc(cc1)C(=O)N[C@@H]2[C@H](O)[C@@H](CO)O[C@H]2n3cnc4c(NCc5cccc6ccccc56)ncnc34	350252	J. Med. Chem., ( 2001), 44, 13, 2080
161	CHEMBL411945	IC50(nM)	=	78000	10	-1	0	0	0	v	0	Q01558	MD	Leishmania mexicana	MD	Leishmania mexicana	B	SINGLE PROTEIN	=	MD	Protein	B_SINGLE PROTEIN_=_MD_Protein	0.064	13.197	0.357	0.739	54.291	1.35	MD	598.62	2.57	169.95	2	COc1ccc(cc1OC(=O)C)C(=O)N[C@@H]2[C@H](O)[C@@H](CO)O[C@H]2n3cnc4c(NCc5cccc6ccccc56)ncnc34	374464	J. Med. Chem., ( 2001), 44, 13, 2080
162	CHEMBL303129	IC50(nM)	=	10000	10	-1	0	0	0	t	0	Q01558	MD	Leishmania mexicana	MD	Leishmania mexicana	B	SINGLE PROTEIN	=	MD	Protein	B_SINGLE PROTEIN_=_MD_Protein	-0.156	7.127	0.357	0.519	48.221	1.35	MD	556.58	2.35	163.88	2	COc1cc(ccc1O)C(=O)N[C@@H]2[C@H](O)[C@@H](CO)O[C@H]2n3cnc4c(NCc5cccc6ccccc56)ncnc34	356100	J. Med. Chem., ( 2001), 44, 13, 2080
163	CHEMBL303342	IC50(nM)	=	2000	10	-1	0	0	0	t	0	Q01558	MD	Leishmania mexicana	MD	Leishmania mexicana	B	SINGLE PROTEIN	=	MD	Protein	B_SINGLE PROTEIN_=_MD_Protein	0.164	5.357	0.357	0.839	46.451	1.35	MD	600.63	2.67	162.11	2	COc1cc(OC)cc(c1)C(=O)N[C@@H]2[C@H](O)[C@@H](CO)O[C@H]2n3cnc4c(NCc5cc(OC)cc6ccccc56)ncnc34	371532	J. Med. Chem., ( 2001), 44, 13, 2080
164	CHEMBL303595	IC50(nM)	=	4000	10	-1	0	0	0	t	0	Q01558	MD	Leishmania mexicana	MD	Leishmania mexicana	B	SINGLE PROTEIN	=	MD	Protein	B_SINGLE PROTEIN_=_MD_Protein	0.154	-3.873	0.357	0.829	37.221	1.35	MD	570.61	2.66	152.88	2	COc1ccc(cc1OC)C(=O)N[C@@H]2[C@H](O)[C@@H](CO)O[C@H]2n3cnc4c(NCc5cccc6ccccc56)ncnc34	373024	J. Med. Chem., ( 2001), 44, 13, 2080
165	CHEMBL303730	IC50(nM)	=	5000	10	-1	0	0	0	v	0	Q01558	MD	Leishmania mexicana	MD	Leishmania mexicana	B	SINGLE PROTEIN	=	MD	Protein	B_SINGLE PROTEIN_=_MD_Protein	-0.456	18.127	1.357	0.219	59.221	2.35	MD	542.55	2.05	174.88	3	OC[C@H]1O[C@H]([C@H](NC(=O)c2cc(O)cc(O)c2)[C@@H]1O)n3cnc4c(NCc5cccc6ccccc56)ncnc34	353077	J. Med. Chem., ( 2001), 44, 13, 2080
166	CHEMBL303751	IC50(nM)	=	2000	10	-1	0	0	0	t	0	Q01558	MD	Leishmania mexicana	MD	Leishmania mexicana	B	SINGLE PROTEIN	=	MD	Protein	B_SINGLE PROTEIN_=_MD_Protein	-0.146	16.357	0.357	0.529	57.451	1.35	MD	586.61	2.36	173.11	2	COc1cc(OC)cc(c1)C(=O)N[C@@H]2[C@H](O)[C@@H](CO)O[C@H]2n3cnc4c(NCc5cc(O)cc6ccccc56)ncnc34	375817	J. Med. Chem., ( 2001), 44, 13, 2080
167	CHEMBL303752	IC50(nM)	=	4000	10	-1	0	0	0	t	0	Q01558	MD	Leishmania mexicana	MD	Leishmania mexicana	B	SINGLE PROTEIN	=	MD	Protein	B_SINGLE PROTEIN_=_MD_Protein	0.494	-2.103	-0.643	1.169	38.991	0.35	MD	561	3	154.65	1	OC[C@H]1O[C@H]([C@H](NC(=O)c2cccc(Cl)c2)[C@@H]1O)n3cnc4c(NCc5cc(O)cc6ccccc56)ncnc34	381346	J. Med. Chem., ( 2001), 44, 13, 2080
168	CHEMBL303934	IC50(nM)	=	2000	10	-1	0	0	0	t	0	Q01558	MD	Leishmania mexicana	MD	Leishmania mexicana	B	SINGLE PROTEIN	=	MD	Protein	B_SINGLE PROTEIN_=_MD_Protein	0.154	-3.873	0.357	0.829	37.221	1.35	MD	570.61	2.66	152.88	2	COc1cc(OC)cc(c1)C(=O)N[C@@H]2[C@H](O)[C@@H](CO)O[C@H]2n3cnc4c(NCc5cccc6ccccc56)ncnc34	381339	J. Med. Chem., ( 2001), 44, 13, 2080
169	CHEMBL305307	IC50(nM)	=	18000	10	-1	0	0	0	v	0	Q01558	MD	Leishmania mexicana	MD	Leishmania mexicana	B	SINGLE PROTEIN	=	MD	Protein	B_SINGLE PROTEIN_=_MD_Protein	-0.456	18.127	1.357	0.219	59.221	2.35	MD	542.55	2.05	174.88	3	OC[C@H]1O[C@H]([C@H](NC(=O)c2ccc(O)c(O)c2)[C@@H]1O)n3cnc4c(NCc5cccc6ccccc56)ncnc34	357502	J. Med. Chem., ( 2001), 44, 13, 2080
170	CHEMBL68738	IC50(nM)	>	5000000	10	-1	0	0	0	v	0	P04406	MD	Leishmania mexicana	MD	Homo sapiens	B	SINGLE PROTEIN	>	Outside typical range	Homologous protein	B_SINGLE PROTEIN_>_Outside typical range_Homologous protein	-0.451	-15.899	-0.233	-0.905	5.215	0	N6-CYCLOPENTYLADENOSINE	335.36	-0.21	125.55	0	OC[C@H]1O[C@H]([C@H](O)[C@@H]1O)n2cnc3c(NC4CCCC4)ncnc23	502094	J. Med. Chem., ( 1998), 41, 24, 4790
171	CHEMBL606064	IC50(nM)	=	240000	10	-1	0	0	0	t	0	P04406	MD	Leishmania mexicana	MD	Homo sapiens	B	SINGLE PROTEIN	=	Outside typical range	Homologous protein	B_SINGLE PROTEIN_=_Outside typical range_Homologous protein	1.399	-15.899	-0.233	1.843	-24.364	-0.327	MD	433.47	1.64	125.55	0	OC[C@H]1OC([C@H](O)[C@@H]1O)n2cnc3c(NC(c4ccccc4)c5ccccc5)ncnc23	492659	J. Med. Chem., ( 1998), 41, 24, 4790
172	CHEMBL608173	IC50(nM)	=	34003000	10	-1	0	0	0	t	0	P04406	MD	Leishmania mexicana	MD	Homo sapiens	B	SINGLE PROTEIN	=	Outside typical range	Homologous protein	B_SINGLE PROTEIN_=_Outside typical range_Homologous protein	-1.371	4.331	-0.233	-0.927	-4.134	-0.327	MD	353.38	-1.13	145.78	0	CC(CO)CCNc1ncnc2c1ncn2C3O[C@H](CO)[C@@H](O)[C@H]3O	508259	J. Med. Chem., ( 1998), 41, 24, 4790
173	CHEMBL608350	IC50(nM)	>	5400000	10	-1	0	0	0	t	0	P04406	MD	Leishmania mexicana	MD	Homo sapiens	B	SINGLE PROTEIN	>	Outside typical range	Homologous protein	B_SINGLE PROTEIN_>_Outside typical range_Homologous protein	-0.341	-15.899	-0.233	-0.795	5.215	0	MD	337.38	-0.1	125.55	0	CCC(C)CNc1ncnc2c1ncn2C3O[C@H](CO)[C@@H](O)[C@H]3O	497189	J. Med. Chem., ( 1998), 41, 24, 4790
174	CHEMBL611898	IC50(nM)	=	340000	10	-1	0	0	0	t	0	P04406	MD	Leishmania mexicana	MD	Homo sapiens	B	SINGLE PROTEIN	=	Outside typical range	Homologous protein	B_SINGLE PROTEIN_=_Outside typical range_Homologous protein	1.449	4.331	0.767	1.893	-4.134	0.673	MD	495.56	1.69	145.78	1	OC[C@H]1OC([C@H](O)[C@@H]1O)n2cnc3c(NCc4ccccc4Sc5ccccc5CO)ncnc23	483190	J. Med. Chem., ( 1998), 41, 24, 4790
175	CHEMBL259188	IC50(nM)	=	3100000	10	-1	0	0	0	v	0	P04406	MD	Leishmania mexicana	MD	Homo sapiens	B	SINGLE PROTEIN	=	Outside typical range	Homologous protein	B_SINGLE PROTEIN_=_Outside typical range_Homologous protein	-0.611	10.121	-0.233	-0.167	1.656	-0.327	MD	372.39	-0.37	151.57	0	Nc1ccc(CNc2ncnc3c2ncn3[C@@H]4O[C@H](CO)[C@@H](O)[C@H]4O)cc1	475757	J. Med. Chem., ( 1998), 41, 24, 4790
176	CHEMBL2113430	IC50(nM)	=	1800000	10	-1	0	0	0	t	0	P04406	MD	Leishmania mexicana	MD	Homo sapiens	B	SINGLE PROTEIN	=	Outside typical range	Homologous protein	B_SINGLE PROTEIN_=_Outside typical range_Homologous protein	0.329	-15.899	-0.233	0.773	-24.364	-0.327	MD	363.42	0.57	125.55	0	OC[C@H]1O[C@H]([C@H](O)[C@@H]1O)n2cnc3c(NC4CCCCCC4)ncnc23	504492	J. Med. Chem., ( 1998), 41, 24, 4790
177	CHEMBL132960	IC50(nM)	=	150000	10	-1	0	0	0	t	0	P04406	MD	Leishmania mexicana	MD	Homo sapiens	B	SINGLE PROTEIN	=	Outside typical range	Homologous protein	B_SINGLE PROTEIN_=_Outside typical range_Homologous protein	0.959	-15.899	-0.233	1.403	-24.364	-0.327	MD	407.43	1.2	125.55	0	OC[C@H]1O[C@H]([C@H](O)[C@@H]1O)n2cnc3c(NCc4cccc5ccccc45)ncnc23	498308	J. Med. Chem., ( 1998), 41, 24, 4790
178	CHEMBL452867	IC50(nM)	>	5000000	10	-1	0	0	0	t	0	P04406	MD	Leishmania mexicana	MD	Homo sapiens	B	SINGLE PROTEIN	>	Outside typical range	Homologous protein	B_SINGLE PROTEIN_>_Outside typical range_Homologous protein	-0.421	-15.899	-0.233	-0.875	5.215	0	RIBOPRINE	335.36	-0.18	125.55	0	CC(=CCNc1ncnc2c1ncn2[C@@H]3O[C@H](CO)[C@@H](O)[C@H]3O)C	494989	J. Med. Chem., ( 1998), 41, 24, 4790
179	CHEMBL3350060	IC50(nM)	=	360000	10	-1	0	0	0	t	0	P04406	MD	Leishmania mexicana	MD	Homo sapiens	B	SINGLE PROTEIN	=	Outside typical range	Homologous protein	B_SINGLE PROTEIN_=_Outside typical range_Homologous protein	0.689	-15.899	-0.233	1.133	-24.364	-0.327	MD	397.44	0.93	125.55	0	OC[C@H]1O[C@H]([C@H](O)[C@@H]1O)n2cnc3c(NC4CCCc5ccccc45)ncnc23	508257	J. Med. Chem., ( 1998), 41, 24, 4790
180	CHEMBL477	IC50(nM)	=	50000000	10	-1	0	0	0	v	0	P04406	MD	Leishmania mexicana	MD	Homo sapiens	B	SINGLE PROTEIN	=	Outside typical range	Homologous protein	B_SINGLE PROTEIN_=_Outside typical range_Homologous protein	-2.221	-1.909	-0.233	-1.777	-10.374	-0.327	ADENOSINE	267.25	-1.98	139.54	0	Nc1ncnc2c1ncn2[C@@H]3O[C@H](CO)[C@@H](O)[C@H]3O	508258	J. Med. Chem., ( 1998), 41, 24, 4790
181	CHEMBL388757	IC50(nM)	=	4200000	10	-1	0	0	0	t	0	P04406	MD	Leishmania mexicana	MD	Homo sapiens	B	SINGLE PROTEIN	=	Outside typical range	Homologous protein	B_SINGLE PROTEIN_=_Outside typical range_Homologous protein	-0.191	-15.899	-0.233	0.253	-24.364	-0.327	N6-BENZYLADENOSINE	357.37	0.05	125.55	0	OC[C@H]1O[C@H]([C@H](O)[C@@H]1O)n2cnc3c(NCc4ccccc4)ncnc23	490260	J. Med. Chem., ( 1998), 41, 24, 4790
182	CHEMBL389706	IC50(nM)	=	700000	10	-1	0	0	0	t	0	P04406	MD	Leishmania mexicana	MD	Homo sapiens	B	SINGLE PROTEIN	=	Outside typical range	Homologous protein	B_SINGLE PROTEIN_=_Outside typical range_Homologous protein	0.119	-15.899	-0.233	0.563	-24.364	-0.327	MD	371.4	0.36	125.55	0	Cc1cccc(CNc2ncnc3c2ncn3[C@@H]4O[C@H](CO)[C@@H](O)[C@H]4O)c1	474586	J. Med. Chem., ( 1998), 41, 24, 4790
183	CHEMBL331382	IC50(nM)	=	700000	10	-1	0	0	0	t	0	P04406	MD	Leishmania mexicana	MD	Homo sapiens	B	SINGLE PROTEIN	=	Outside typical range	Homologous protein	B_SINGLE PROTEIN_=_Outside typical range_Homologous protein	0.119	-15.899	-0.233	0.563	-24.364	-0.327	METRIFUDIL	371.4	0.36	125.55	0	Cc1ccccc1CNc2ncnc3c2ncn3[C@@H]4O[C@H](CO)[C@@H](O)[C@H]4O	504493	J. Med. Chem., ( 1998), 41, 24, 4790
184	CHEMBL3142964	IC50(nM)	=	800000	10	-1	0	0	0	v	0	P04406	MD	Leishmania mexicana	MD	Homo sapiens	B	SINGLE PROTEIN	=	Outside typical range	Homologous protein	B_SINGLE PROTEIN_=_Outside typical range_Homologous protein	-0.771	16.191	-0.233	-0.327	7.726	-0.327	MD	400.4	-0.53	157.64	0	COc1cccc(c1)C(=O)N[C@@H]2[C@H](O)[C@@H](CO)O[C@H]2n3cnc4c(N)ncnc34	479422	J. Med. Chem., ( 1998), 41, 24, 4790
185	CHEMBL3143233	IC50(nM)	=	250000	10	-1	0	0	0	t	0	P04406	MD	Leishmania mexicana	MD	Homo sapiens	B	SINGLE PROTEIN	=	Outside typical range	Homologous protein	B_SINGLE PROTEIN_=_Outside typical range_Homologous protein	-1.671	67.651	1.767	-1.227	59.186	1.673	MD	418.37	-1.43	209.1	2	Nc1ncnc2c1ncn2[C@@H]3O[C@H](CO)[C@@H](O)[C@H]3NC(=O)c4cc(O)c(O)c(O)c4	498309	J. Med. Chem., ( 1998), 41, 24, 4790
186	CHEMBL3143234	IC50(nM)	=	850000	10	-1	0	0	0	t	0	P04406	MD	Leishmania mexicana	MD	Homo sapiens	B	SINGLE PROTEIN	=	Outside typical range	Homologous protein	B_SINGLE PROTEIN_=_Outside typical range_Homologous protein	-1.081	27.191	-0.233	-0.637	18.726	-0.327	MD	386.37	-0.84	168.64	0	Nc1ncnc2c1ncn2[C@@H]3O[C@H](CO)[C@@H](O)[C@H]3NC(=O)c4cccc(O)c4	499568	J. Med. Chem., ( 1998), 41, 24, 4790
187	CHEMBL3143235	IC50(nM)	=	600000	10	-1	0	0	0	t	0	P04406	MD	Leishmania mexicana	MD	Homo sapiens	B	SINGLE PROTEIN	=	Outside typical range	Homologous protein	B_SINGLE PROTEIN_=_Outside typical range_Homologous protein	-1.071	36.421	0.767	-0.627	27.956	0.673	MD	416.39	-0.83	177.87	1	COc1cccc(C(=O)N[C@@H]2[C@H](O)[C@@H](CO)O[C@H]2n3cnc4c(N)ncnc34)c1O	491539	J. Med. Chem., ( 1998), 41, 24, 4790
188	CHEMBL3143236	IC50(nM)	=	500000	10	-1	0	0	0	v	0	P04406	MD	Leishmania mexicana	MD	Homo sapiens	B	SINGLE PROTEIN	=	Outside typical range	Homologous protein	B_SINGLE PROTEIN_=_Outside typical range_Homologous protein	-1.071	36.421	0.767	-0.627	27.956	0.673	MD	416.39	-0.83	177.87	1	COc1cc(ccc1O)C(=O)N[C@@H]2[C@H](O)[C@@H](CO)O[C@H]2n3cnc4c(N)ncnc34	478128	J. Med. Chem., ( 1998), 41, 24, 4790
189	CHEMBL3143237	IC50(nM)	=	4000	10	-1	0	0	0	t	0	P04406	MD	Leishmania mexicana	MD	Homo sapiens	B	SINGLE PROTEIN	=	MD	Homologous protein	B_SINGLE PROTEIN_=_MD_Homologous protein	1.559	2.201	0.767	0.304	3.622	0.588	MD	504.55	1.8	143.65	1	COc1cccc(c1)C(=O)N[C@@H]2[C@H](O)[C@@H](CO)O[C@H]2n3cnc4c(NCc5ccccc5C)ncnc34	489019	J. Med. Chem., ( 1998), 41, 24, 4790
190	CHEMBL3143238	IC50(nM)	=	16000	10	-1	0	0	0	t	0	P04406	MD	Leishmania mexicana	MD	Homo sapiens	B	SINGLE PROTEIN	=	MD	Homologous protein	B_SINGLE PROTEIN_=_MD_Homologous protein	1.259	2.201	-0.233	0.004	3.622	-0.412	MD	490.52	1.5	143.65	0	COc1cccc(c1)C(=O)N[C@@H]2[C@H](O)[C@@H](CO)O[C@H]2n3cnc4c(NCc5ccccc5)ncnc34	475752	J. Med. Chem., ( 1998), 41, 24, 4790
191	CHEMBL3143239	IC50(nM)	=	5500	10	-1	0	0	0	t	0	P04406	MD	Leishmania mexicana	MD	Homo sapiens	B	SINGLE PROTEIN	=	MD	Homologous protein	B_SINGLE PROTEIN_=_MD_Homologous protein	1.869	2.201	0.767	0.614	3.622	0.588	MD	518.57	2.11	143.65	1	COc1cccc(c1)C(=O)N[C@@H]2[C@H](O)[C@@H](CO)O[C@H]2n3cnc4c(NCc5cccc(C)c5C)ncnc34	504494	J. Med. Chem., ( 1998), 41, 24, 4790
192	CHEMBL3143240	IC50(nM)	=	25000	10	-1	0	0	0	v	0	P04406	MD	Leishmania mexicana	MD	Homo sapiens	B	SINGLE PROTEIN	=	MD	Homologous protein	B_SINGLE PROTEIN_=_MD_Homologous protein	1.869	2.201	0.767	0.614	3.622	0.588	MD	518.57	2.11	143.65	1	COc1cccc(c1)C(=O)N[C@@H]2[C@H](O)[C@@H](CO)O[C@H]2n3cnc4c(NCc5cc(C)ccc5C)ncnc34	500827	J. Med. Chem., ( 1998), 41, 24, 4790
193	CHEMBL3143241	IC50(nM)	=	650000	10	-1	0	0	0	t	0	P04406	MD	Leishmania mexicana	MD	Homo sapiens	B	SINGLE PROTEIN	=	Outside typical range	Homologous protein	B_SINGLE PROTEIN_=_Outside typical range_Homologous protein	-1.371	47.421	1.767	-0.927	38.956	1.673	MD	402.37	-1.13	188.87	2	Nc1ncnc2c1ncn2[C@@H]3O[C@H](CO)[C@@H](O)[C@H]3NC(=O)c4cc(O)cc(O)c4	475756	J. Med. Chem., ( 1998), 41, 24, 4790
194	CHEMBL3143242	IC50(nM)	=	25000	10	-1	0	0	0	t	0	P04406	MD	Leishmania mexicana	MD	Homo sapiens	B	SINGLE PROTEIN	=	MD	Homologous protein	B_SINGLE PROTEIN_=_MD_Homologous protein	1.259	11.431	1.767	0.004	12.852	1.588	MD	520.55	1.5	152.88	2	COc1cccc(c1)C(=O)N[C@@H]2[C@H](O)[C@@H](CO)O[C@H]2n3cnc4c(NCc5ccccc5OC)ncnc34	497191	J. Med. Chem., ( 1998), 41, 24, 4790
195	CHEMBL3143243	IC50(nM)	=	1200000	10	-1	0	0	0	t	0	P04406	MD	Leishmania mexicana	MD	Homo sapiens	B	SINGLE PROTEIN	=	Outside typical range	Homologous protein	B_SINGLE PROTEIN_=_Outside typical range_Homologous protein	0.239	19.271	-0.233	0.683	10.806	-0.327	MD	470.49	0.48	160.72	0	COc1cccc(c1)C(=O)N[C@@H]2[C@H](O)[C@@H](CO)O[C@H]2n3cnc4c(NC(=O)C(C)C)ncnc34	511784	J. Med. Chem., ( 1998), 41, 24, 4790
196	CHEMBL1290747	IC50(nM)	=	3700000	10	-1	0	0	0	v	0	P04406	MD	Leishmania mexicana	MD	Homo sapiens	B	SINGLE PROTEIN	=	Outside typical range	Homologous protein	B_SINGLE PROTEIN_=_Outside typical range_Homologous protein	-0.341	-15.899	-0.233	0.103	-24.364	-0.327	MD	337.38	-0.1	125.55	0	CC(C)CCNc1ncnc2c1ncn2[C@@H]3O[C@H](CO)[C@@H](O)[C@H]3O	511783	J. Med. Chem., ( 1998), 41, 24, 4790
197	CHEMBL2347288	IC50(nM)	=	6000	10	-1	0	0	0	t	0	P04406	MD	Leishmania mexicana	MD	Homo sapiens	B	SINGLE PROTEIN	=	MD	Homologous protein	B_SINGLE PROTEIN_=_MD_Homologous protein	-1.911	-1.909	-0.233	-3.166	-0.488	-0.412	2-METHYLADENOSINE	281.27	-1.67	139.54	0	Cc1nc(N)c2ncn([C@@H]3O[C@H](CO)[C@@H](O)[C@H]3O)c2n1	865709	J. Med. Chem., ( 1994), 37, 21, 3605
198	CHEMBL124807	IC50(nM)	=	500	10	-1	0	0	0	t	0	P04406	MD	Leishmania mexicana	MD	Homo sapiens	B	SINGLE PROTEIN	=	Potential transcription error	Homologous protein	B_SINGLE PROTEIN_=_Potential transcription error_Homologous protein	-0.491	-1.909	-0.233	0.67	-6.033	0	MD	349.37	-0.25	139.54	0	Nc1ncnc2c1nc(c3cccs3)n2[C@@H]4O[C@H](CO)[C@@H](O)[C@H]4O	883129	J. Med. Chem., ( 1994), 37, 21, 3605
199	CHEMBL477	IC50(nM)	=	50000	10	-1	0	0	0	t	0	P04406	MD	Leishmania mexicana	MD	Homo sapiens	B	SINGLE PROTEIN	=	Potential transcription error	Homologous protein	B_SINGLE PROTEIN_=_Potential transcription error_Homologous protein	-2.221	-1.909	-0.233	-1.06	-6.033	0	ADENOSINE	267.25	-1.98	139.54	0	Nc1ncnc2c1ncn2[C@@H]3O[C@H](CO)[C@@H](O)[C@H]3O	879344	J. Med. Chem., ( 1994), 37, 21, 3605
200	CHEMBL3142962	IC50(nM)	=	3300	10	-1	0	0	0	v	0	P04406	MD	Leishmania mexicana	MD	Homo sapiens	B	SINGLE PROTEIN	=	MD	Homologous protein	B_SINGLE PROTEIN_=_MD_Homologous protein	-0.781	6.961	-0.233	-2.036	8.382	-0.412	MD	370.37	-0.54	148.41	0	Nc1ncnc2c1ncn2[C@@H]3O[C@H](CO)[C@@H](O)[C@H]3NC(=O)c4ccccc4	869688	J. Med. Chem., ( 1994), 37, 21, 3605
201	CHEMBL3142963	IC50(nM)	=	2400	10	-1	0	0	0	t	0	P04406	MD	Leishmania mexicana	MD	Homo sapiens	B	SINGLE PROTEIN	=	MD	Homologous protein	B_SINGLE PROTEIN_=_MD_Homologous protein	-0.721	6.961	-0.233	-1.976	8.382	-0.412	MD	376.4	-0.48	148.41	0	Nc1ncnc2c1ncn2[C@@H]3O[C@H](CO)[C@@H](O)[C@H]3NC(=O)c4cccs4	878153	J. Med. Chem., ( 1994), 37, 21, 3605
202	CHEMBL3142964	IC50(nM)	=	300	10	-1	0	0	0	t	0	P04406	MD	Leishmania mexicana	MD	Homo sapiens	B	SINGLE PROTEIN	=	Potential transcription error	Homologous protein	B_SINGLE PROTEIN_=_Potential transcription error_Homologous protein	-0.771	16.191	-0.233	0.39	12.067	0	MD	400.4	-0.53	157.64	0	COc1cccc(c1)C(=O)N[C@@H]2[C@H](O)[C@@H](CO)O[C@H]2n3cnc4c(N)ncnc34	902484	J. Med. Chem., ( 1994), 37, 21, 3605
203	CHEMBL608641	IC50(nM)	=	4000000	10	-1	0	0	0	t	0	P04406	MD	Leishmania mexicana	MD	Homo sapiens	B	SINGLE PROTEIN	=	Outside typical range	Homologous protein	B_SINGLE PROTEIN_=_Outside typical range_Homologous protein	-1.281	23.871	0.767	-0.837	15.406	0.673	MD	377.39	-1.04	165.32	1	Nc1ncnc2c1nc(Sc3ncccn3)n2C4O[C@H](CO)[C@@H](O)[C@H]4O	1229959	J. Med. Chem., ( 1995), 38, 19, 3838
204	CHEMBL609489	IC50(nM)	=	250000	10	-1	0	0	0	v	0	P04406	MD	Leishmania mexicana	MD	Homo sapiens	B	SINGLE PROTEIN	=	Outside typical range	Homologous protein	B_SINGLE PROTEIN_=_Outside typical range_Homologous protein	0.739	6.961	-0.233	1.183	-1.504	-0.327	MD	460.49	0.98	148.41	0	Nc1ncnc2c1ncn2C3O[C@H](CNC(=O)C(c4ccccc4)c5ccccc5)[C@@H](O)[C@H]3O	1226213	J. Med. Chem., ( 1995), 38, 19, 3838
205	CHEMBL610952	IC50(nM)	>	2000000	10	-1	0	0	0	t	0	P04406	MD	Leishmania mexicana	MD	Homo sapiens	B	SINGLE PROTEIN	>	Outside typical range	Homologous protein	B_SINGLE PROTEIN_>_Outside typical range_Homologous protein	0.199	-1.909	-0.233	-0.255	19.205	0	MD	381.46	0.44	139.54	0	Nc1ncnc2c1nc(SC3CCCCC3)n2C4O[C@H](CO)[C@@H](O)[C@H]4O	1237563	J. Med. Chem., ( 1995), 38, 19, 3838
206	CHEMBL611252	IC50(nM)	=	750000	10	-1	0	0	0	t	0	P04406	MD	Leishmania mexicana	MD	Homo sapiens	B	SINGLE PROTEIN	=	Outside typical range	Homologous protein	B_SINGLE PROTEIN_=_Outside typical range_Homologous protein	1.449	6.961	-0.233	1.893	-1.504	-0.327	MD	474.52	1.69	148.41	0	CCc1ccc(cc1)c2ccc(cc2)C(=O)NC[C@H]3OC([C@H](O)[C@@H]3O)n4cnc5c(N)ncnc45	1231213	J. Med. Chem., ( 1995), 38, 19, 3838
207	CHEMBL123804	IC50(nM)	>	4000000	10	-1	0	0	0	v	0	P04406	MD	Leishmania mexicana	MD	Homo sapiens	B	SINGLE PROTEIN	>	Outside typical range	Homologous protein	B_SINGLE PROTEIN_>_Outside typical range_Homologous protein	1.249	-42.729	-0.233	0.795	-21.615	0	MD	316.75	1.49	98.72	0	Nc1ncnc2c1ncn2CCNC(=O)c3cccc(Cl)c3	1236333	J. Med. Chem., ( 1995), 38, 19, 3838
208	CHEMBL123808	IC50(nM)	>	4000000	10	-1	0	0	0	t	0	P04406	MD	Leishmania mexicana	MD	Homo sapiens	B	SINGLE PROTEIN	>	Outside typical range	Homologous protein	B_SINGLE PROTEIN_>_Outside typical range_Homologous protein	0.739	-42.729	-0.233	0.285	-21.615	0	MD	300.3	0.98	98.72	0	Nc1ncnc2c1ncn2CCNC(=O)c3cccc(F)c3	1265420	J. Med. Chem., ( 1995), 38, 19, 3838
209	CHEMBL124034	IC50(nM)	=	1600000	10	-1	0	0	0	t	0	P04406	MD	Leishmania mexicana	MD	Homo sapiens	B	SINGLE PROTEIN	=	Outside typical range	Homologous protein	B_SINGLE PROTEIN_=_Outside typical range_Homologous protein	0.859	-45.809	-0.233	1.303	-54.274	-0.327	MD	260.33	1.1	95.64	0	NCCn1c(nc2c(N)ncnc12)c3cccs3	1259328	J. Med. Chem., ( 1995), 38, 19, 3838
210	CHEMBL124074	IC50(nM)	=	700000	10	-1	0	0	0	t	0	P04406	MD	Leishmania mexicana	MD	Homo sapiens	B	SINGLE PROTEIN	=	Outside typical range	Homologous protein	B_SINGLE PROTEIN_=_Outside typical range_Homologous protein	2.449	-42.729	-0.233	2.893	-51.194	-0.327	MD	401.27	2.69	98.72	0	Nc1ncnc2c1ncn2[C@@H]3CCC[C@H]3NC(=O)c4cccc(Br)c4	1231210	J. Med. Chem., ( 1995), 38, 19, 3838
211	CHEMBL124198	IC50(nM)	>	4000000	10	-1	0	0	0	t	0	P04406	MD	Leishmania mexicana	MD	Homo sapiens	B	SINGLE PROTEIN	>	Outside typical range	Homologous protein	B_SINGLE PROTEIN_>_Outside typical range_Homologous protein	0.909	-42.729	-0.233	0.455	-21.615	0	MD	296.33	1.15	98.72	0	Cc1ccc(cc1)C(=O)NCCn2cnc3c(N)ncnc23	1250656	J. Med. Chem., ( 1995), 38, 19, 3838
212	CHEMBL124807	IC50(nM)	=	500000	10	-1	0	0	0	v	0	P04406	MD	Leishmania mexicana	MD	Homo sapiens	B	SINGLE PROTEIN	=	Outside typical range	Homologous protein	B_SINGLE PROTEIN_=_Outside typical range_Homologous protein	-0.491	-1.909	-0.233	-0.047	-10.374	-0.327	MD	349.37	-0.25	139.54	0	Nc1ncnc2c1nc(c3cccs3)n2[C@@H]4O[C@H](CO)[C@@H](O)[C@H]4O	1256929	J. Med. Chem., ( 1995), 38, 19, 3838
213	CHEMBL477	IC50(nM)	=	50000000	10	-1	0	0	0	t	0	P04406	MD	Leishmania mexicana	MD	Homo sapiens	B	SINGLE PROTEIN	=	Outside typical range	Homologous protein	B_SINGLE PROTEIN_=_Outside typical range_Homologous protein	-2.221	-1.909	-0.233	-1.777	-10.374	-0.327	ADENOSINE	267.25	-1.98	139.54	0	Nc1ncnc2c1ncn2[C@@H]3O[C@H](CO)[C@@H](O)[C@H]3O	1232290	J. Med. Chem., ( 1995), 38, 19, 3838
214	CHEMBL338038	IC50(nM)	>	4000000	10	-1	0	0	0	t	0	P04406	MD	Leishmania mexicana	MD	Homo sapiens	B	SINGLE PROTEIN	>	Outside typical range	Homologous protein	B_SINGLE PROTEIN_>_Outside typical range_Homologous protein	1.689	-42.729	-0.233	1.235	-21.615	0	MD	322.37	1.93	98.72	0	Nc1ncnc2c1ncn2[C@@H]3CCC[C@H]3NC(=O)c4ccccc4	1260540	J. Med. Chem., ( 1995), 38, 19, 3838
215	CHEMBL340033	IC50(nM)	>	5000000	10	-1	0	0	0	v	0	P04406	MD	Leishmania mexicana	MD	Homo sapiens	B	SINGLE PROTEIN	>	Outside typical range	Homologous protein	B_SINGLE PROTEIN_>_Outside typical range_Homologous protein	1.699	-33.499	-0.233	1.245	-12.385	0	MD	352.4	1.94	107.95	0	COc1cccc(c1)C(=O)N[C@@H]2CCC[C@H]2n3cnc4c(N)ncnc34	1233513	J. Med. Chem., ( 1995), 38, 19, 3838
216	CHEMBL341494	IC50(nM)	>	2000000	10	-1	0	0	0	t	0	P04406	MD	Leishmania mexicana	MD	Homo sapiens	B	SINGLE PROTEIN	>	Outside typical range	Homologous protein	B_SINGLE PROTEIN_>_Outside typical range_Homologous protein	2.349	-42.729	-0.233	1.895	-21.615	0	MD	356.82	2.59	98.72	0	Nc1ncnc2c1ncn2[C@@H]3CCC[C@H]3NC(=O)c4cccc(Cl)c4	1237561	J. Med. Chem., ( 1995), 38, 19, 3838
217	CHEMBL330897	IC50(nM)	=	6000000	10	-1	0	0	0	t	0	P04406	MD	Leishmania mexicana	MD	Homo sapiens	B	SINGLE PROTEIN	=	Outside typical range	Homologous protein	B_SINGLE PROTEIN_=_Outside typical range_Homologous protein	-0.001	-60.969	-0.233	0.443	-69.434	-0.327	MD	149.16	0.24	80.48	0	Cc1nc(N)c2[nH]cnc2n1	1247873	J. Med. Chem., ( 1995), 38, 19, 3838
218	CHEMBL330972	IC50(nM)	=	400000	10	-1	0	0	0	t	0	P04406	MD	Leishmania mexicana	MD	Homo sapiens	B	SINGLE PROTEIN	=	Outside typical range	Homologous protein	B_SINGLE PROTEIN_=_Outside typical range_Homologous protein	2.689	-59.799	-0.233	3.133	-68.264	-0.327	MD	350.45	2.93	81.65	0	Nc1ncnc2c1nc(c3cccs3)n2CCNCc4ccccc4	1242875	J. Med. Chem., ( 1995), 38, 19, 3838
219	CHEMBL3142964	IC50(nM)	=	300000	10	-1	0	0	0	v	0	P04406	MD	Leishmania mexicana	MD	Homo sapiens	B	SINGLE PROTEIN	=	Outside typical range	Homologous protein	B_SINGLE PROTEIN_=_Outside typical range_Homologous protein	-0.771	16.191	-0.233	-0.327	7.726	-0.327	MD	400.4	-0.53	157.64	0	COc1cccc(c1)C(=O)N[C@@H]2[C@H](O)[C@@H](CO)O[C@H]2n3cnc4c(N)ncnc34	1247870	J. Med. Chem., ( 1995), 38, 19, 3838
220	CHEMBL3143013	IC50(nM)	=	9000000	10	-1	0	0	0	t	0	P04406	MD	Leishmania mexicana	MD	Homo sapiens	B	SINGLE PROTEIN	=	Outside typical range	Homologous protein	B_SINGLE PROTEIN_=_Outside typical range_Homologous protein	-0.771	16.191	-0.233	-0.327	7.726	-0.327	MD	400.4	-0.53	157.64	0	COc1nc2c(N)ncnc2n1[C@@H]3O[C@H](CO)[C@@H](O)[C@H]3NC(=O)c4ccccc4	1232293	J. Med. Chem., ( 1995), 38, 19, 3838
221	CHEMBL3143014	IC50(nM)	=	500000	10	-1	0	0	0	t	0	P04406	MD	Leishmania mexicana	MD	Homo sapiens	B	SINGLE PROTEIN	=	Outside typical range	Homologous protein	B_SINGLE PROTEIN_=_Outside typical range_Homologous protein	0.949	6.961	-0.233	1.393	-1.504	-0.327	MD	452.5	1.19	148.41	0	Nc1ncnc2c1nc(c3cccs3)n2[C@@H]4O[C@H](CO)[C@@H](O)[C@H]4NC(=O)c5ccccc5	1226210	J. Med. Chem., ( 1995), 38, 19, 3838
222	CHEMBL3143016	IC50(nM)	>	10000000	10	-1	0	0	0	t	0	P04406	MD	Leishmania mexicana	MD	Homo sapiens	B	SINGLE PROTEIN	>	Outside typical range	Homologous protein	B_SINGLE PROTEIN_>_Outside typical range_Homologous protein	-0.421	-10.109	-0.233	-0.875	11.005	0	MD	356.39	-0.18	131.34	0	Nc1ncnc2c1ncn2[C@@H]3O[C@H](CO)[C@@H](O)[C@H]3NCc4ccccc4	1249391	J. Med. Chem., ( 1995), 38, 19, 3838
223	CHEMBL3143017	IC50(nM)	=	3000000	10	-1	0	0	0	t	0	P04406	MD	Leishmania mexicana	MD	Homo sapiens	B	SINGLE PROTEIN	=	Outside typical range	Homologous protein	B_SINGLE PROTEIN_=_Outside typical range_Homologous protein	-0.911	35.641	-0.233	-0.467	27.176	-0.327	MD	410.39	-0.67	177.09	0	Nc1ncnc2c1ncn2[C@@H]3O[C@H](CO)[C@@H](O)[C@H]3NC(=O)c4ccc5[nH]cnc5c4	1242872	J. Med. Chem., ( 1995), 38, 19, 3838
224	CHEMBL3143018	IC50(nM)	=	200000	10	-1	0	0	0	v	0	P04406	MD	Leishmania mexicana	MD	Homo sapiens	B	SINGLE PROTEIN	=	Outside typical range	Homologous protein	B_SINGLE PROTEIN_=_Outside typical range_Homologous protein	-0.131	6.961	-0.233	0.313	-1.504	-0.327	MD	404.81	0.11	148.41	0	Nc1ncnc2c1ncn2[C@@H]3O[C@H](CO)[C@@H](O)[C@H]3NC(=O)c4cccc(Cl)c4	1237558	J. Med. Chem., ( 1995), 38, 19, 3838
225	CHEMBL3143019	IC50(nM)	=	400000	10	-1	0	0	0	t	0	P04406	MD	Leishmania mexicana	MD	Homo sapiens	B	SINGLE PROTEIN	=	Outside typical range	Homologous protein	B_SINGLE PROTEIN_=_Outside typical range_Homologous protein	-0.381	16.191	-0.233	0.063	7.726	-0.327	MD	414.42	-0.14	157.64	0	CCOc1cccc(c1)C(=O)N[C@@H]2[C@H](O)[C@@H](CO)O[C@H]2n3cnc4c(N)ncnc34	1229956	J. Med. Chem., ( 1995), 38, 19, 3838
226	CHEMBL3143020	IC50(nM)	=	200000	10	-1	0	0	0	t	0	P04406	MD	Leishmania mexicana	MD	Homo sapiens	B	SINGLE PROTEIN	=	Outside typical range	Homologous protein	B_SINGLE PROTEIN_=_Outside typical range_Homologous protein	0.879	6.961	-0.233	1.323	-1.504	-0.327	MD	446.47	1.12	148.41	0	Nc1ncnc2c1ncn2[C@@H]3O[C@H](CO)[C@@H](O)[C@H]3NC(=O)c4ccc(cc4)c5ccccc5	1227534	J. Med. Chem., ( 1995), 38, 19, 3838
227	CHEMBL3143021	IC50(nM)	=	500000	10	-1	0	0	0	t	0	P04406	MD	Leishmania mexicana	MD	Homo sapiens	B	SINGLE PROTEIN	=	Outside typical range	Homologous protein	B_SINGLE PROTEIN_=_Outside typical range_Homologous protein	-0.231	19.851	-0.233	0.213	11.386	-0.327	MD	421.42	0.01	161.3	0	Nc1ncnc2c1ncn2[C@@H]3O[C@H](CO)[C@@H](O)[C@H]3NC(=O)c4ccc5cccnc5c4	1262970	J. Med. Chem., ( 1995), 38, 19, 3838
228	CHEMBL3143022	IC50(nM)	>	10000000	10	-1	0	0	0	t	0	P04406	MD	Leishmania mexicana	MD	Homo sapiens	B	SINGLE PROTEIN	>	Outside typical range	Homologous protein	B_SINGLE PROTEIN_>_Outside typical range_Homologous protein	-0.831	16.191	-0.233	-1.285	37.305	0	MD	366.38	-0.59	157.64	0	CC(C)COC(=O)N[C@@H]1[C@H](O)[C@@H](CO)O[C@H]1n2cnc3c(N)ncnc23	1264200	J. Med. Chem., ( 1995), 38, 19, 3838
229	CHEMBL3143023	IC50(nM)	>	10000000	10	-1	0	0	0	v	0	P04406	MD	Leishmania mexicana	MD	Homo sapiens	B	SINGLE PROTEIN	>	Outside typical range	Homologous protein	B_SINGLE PROTEIN_>_Outside typical range_Homologous protein	-0.471	16.191	-0.233	-0.925	37.305	0	MD	414.42	-0.23	157.64	0	COc1cccc(c1)C(=O)N[C@@H]2[C@H](O)[C@@H](CO)O[C@H]2n3cnc4c(N)nc(C)nc34	1246608	J. Med. Chem., ( 1995), 38, 19, 3838
230	CHEMBL3143024	IC50(nM)	=	3000000	10	-1	0	0	0	v	0	P04406	MD	Leishmania mexicana	MD	Homo sapiens	B	SINGLE PROTEIN	=	Outside typical range	Homologous protein	B_SINGLE PROTEIN_=_Outside typical range_Homologous protein	-0.021	6.961	-0.233	0.423	-1.504	-0.327	MD	449.27	0.22	148.41	0	Nc1ncnc2c1nc(Br)n2[C@@H]3O[C@H](CO)[C@@H](O)[C@H]3NC(=O)c4ccccc4	1258171	J. Med. Chem., ( 1995), 38, 19, 3838
231	CHEMBL608935	Inhibition(%)	=	79	95	1	0	0	0	t	0.01	P04406	MD	Leishmania mexicana	MD	Homo sapiens	B	SINGLE PROTEIN	=	MD	Homologous protein	B_SINGLE PROTEIN_=_MD_Homologous protein	0.189	30.271	-0.233	-1.066	31.692	-0.412	MD	470.49	0.43	171.72	0	O[C@@H]1[C@@H](CNC(=O)CCCC(=O)O)OC([C@@H]1O)n2cnc3c(NCc4ccccc4)ncnc23	266411	Bioorg. Med. Chem. Lett., ( 1998), 8, 24, 3505
232	CHEMBL608936	Inhibition(%)	=	100	95	1	1	0	0	t	0.01	P04406	MD	Leishmania mexicana	MD	Homo sapiens	B	SINGLE PROTEIN	=	MD	Homologous protein	B_SINGLE PROTEIN_=_MD_Homologous protein	0.799	4.161	-0.233	-0.456	5.582	-0.412	MD	421.41	1.04	145.61	0	Nc1ncnc2c1ncn2C3O[C@H](COC(=O)c4ccc5ccccc5c4)[C@@H](O)[C@H]3O	285834	Bioorg. Med. Chem. Lett., ( 1998), 8, 24, 3505
233	CHEMBL608937	Inhibition(%)	=	75	95	1	0	0	0	t	0.01	P04406	MD	Leishmania mexicana	MD	Homo sapiens	B	SINGLE PROTEIN	=	MD	Homologous protein	B_SINGLE PROTEIN_=_MD_Homologous protein	-2.151	1.331	-0.233	-3.406	2.752	-0.412	MD	310.31	-1.91	142.78	0	CN(C)c1nc2c(N)ncnc2n1C3O[C@H](CO)[C@@H](O)[C@H]3O	284758	Bioorg. Med. Chem. Lett., ( 1998), 8, 24, 3505
234	CHEMBL609230	Inhibition(%)	=	80	95	1	0	0	0	v	0.01	P04406	MD	Leishmania mexicana	MD	Homo sapiens	B	SINGLE PROTEIN	=	MD	Homologous protein	B_SINGLE PROTEIN_=_MD_Homologous protein	-2.821	30.351	1.767	-4.076	31.772	1.588	MD	326.31	-2.58	171.8	2	Nc1ncnc2c1nc(NCCO)n2C3O[C@H](CO)[C@@H](O)[C@H]3O	301027	Bioorg. Med. Chem. Lett., ( 1998), 8, 24, 3505
235	CHEMBL609530	Inhibition(%)	=	100	95	1	1	0	0	t	0.01	P04406	MD	Leishmania mexicana	MD	Homo sapiens	B	SINGLE PROTEIN	=	MD	Homologous protein	B_SINGLE PROTEIN_=_MD_Homologous protein	-1.621	1.331	-0.233	-2.876	2.752	-0.412	MD	336.35	-1.38	142.78	0	Nc1ncnc2c1nc(N3CCCC3)n2C4O[C@H](CO)[C@@H](O)[C@H]4O	273914	Bioorg. Med. Chem. Lett., ( 1998), 8, 24, 3505
236	CHEMBL609812	Inhibition(%)	=	100	95	1	1	0	0	t	0.01	P04406	MD	Leishmania mexicana	MD	Homo sapiens	B	SINGLE PROTEIN	=	MD	Homologous protein	B_SINGLE PROTEIN_=_MD_Homologous protein	-1.801	41.461	0.767	-3.056	42.882	0.588	MD	367.32	-1.56	182.91	1	Nc1ncnc2c1ncn2C3O[C@H](COC(=O)CCC(=O)O)[C@@H](O)[C@H]3O	280018	Bioorg. Med. Chem. Lett., ( 1998), 8, 24, 3505
237	CHEMBL610124	Inhibition(%)	=	74	95	1	0	0	0	t	0.01	P04406	MD	Leishmania mexicana	MD	Homo sapiens	B	SINGLE PROTEIN	=	MD	Homologous protein	B_SINGLE PROTEIN_=_MD_Homologous protein	-0.801	36.061	-0.233	-2.056	37.482	-0.412	MD	455.48	-0.56	177.51	0	NC(=O)CCC(=O)NC[C@H]1OC([C@H](O)[C@@H]1O)n2cnc3c(NCc4ccccc4)ncnc23	282480	Bioorg. Med. Chem. Lett., ( 1998), 8, 24, 3505
238	CHEMBL610406	Inhibition(%)	=	100	95	1	1	0	0	v	0.01	P04406	MD	Leishmania mexicana	MD	Homo sapiens	B	SINGLE PROTEIN	=	MD	Homologous protein	B_SINGLE PROTEIN_=_MD_Homologous protein	0.659	33.431	1.767	-0.596	34.852	1.588	MD	492.49	0.9	174.88	2	O[C@@H]1[C@@H](CNC(=O)c2cc(O)cc(O)c2)OC([C@@H]1O)n3cnc4c(NCc5ccccc5)ncnc34	298328	Bioorg. Med. Chem. Lett., ( 1998), 8, 24, 3505
239	CHEMBL610686	Inhibition(%)	=	77	95	1	0	0	0	t	0.01	P04406	MD	Leishmania mexicana	MD	Homo sapiens	B	SINGLE PROTEIN	=	MD	Homologous protein	B_SINGLE PROTEIN_=_MD_Homologous protein	1.179	-7.029	-0.233	-0.076	-5.608	-0.412	MD	474.52	1.42	134.42	0	O[C@@H]1[C@@H](CNC(=O)Cc2ccccc2)OC([C@@H]1O)n3cnc4c(NCc5ccccc5)ncnc34	297182	Bioorg. Med. Chem. Lett., ( 1998), 8, 24, 3505
240	CHEMBL610980	Inhibition(%)	=	100	95	1	1	0	0	t	0.01	P04406	MD	Leishmania mexicana	MD	Homo sapiens	B	SINGLE PROTEIN	=	MD	Homologous protein	B_SINGLE PROTEIN_=_MD_Homologous protein	1.539	-15.899	-0.233	0.284	-14.478	-0.412	MD	439.5	1.78	125.55	0	OC[C@H]1OC([C@H](O)[C@@H]1O)n2c(nc3c(NCc4ccccc4)ncnc23)c5cccs5	270257	Bioorg. Med. Chem. Lett., ( 1998), 8, 24, 3505
241	CHEMBL611278	Inhibition(%)	=	100	95	1	1	0	0	t	0.01	P04406	MD	Leishmania mexicana	MD	Homo sapiens	B	SINGLE PROTEIN	=	MD	Homologous protein	B_SINGLE PROTEIN_=_MD_Homologous protein	1.849	-15.899	-0.233	0.594	-14.478	-0.412	MD	453.52	2.09	125.55	0	Cc1ccccc1CNc2ncnc3c2nc(c4cccs4)n3C5O[C@H](CO)[C@@H](O)[C@H]5O	265082	Bioorg. Med. Chem. Lett., ( 1998), 8, 24, 3505
242	CHEMBL612206	Inhibition(%)	=	77	95	1	0	0	0	v	0.01	P04406	MD	Leishmania mexicana	MD	Homo sapiens	B	SINGLE PROTEIN	=	MD	Homologous protein	B_SINGLE PROTEIN_=_MD_Homologous protein	1.899	-7.029	-0.233	0.644	-5.608	-0.412	MD	480.57	2.14	134.42	0	O[C@@H]1[C@@H](CNC(=O)Cc2ccccc2)OC([C@@H]1O)n3cnc4c(NCc5ccccc5)ncnc34	290843	Bioorg. Med. Chem. Lett., ( 1998), 8, 24, 3505
243	CHEMBL2032008	Inhibition(%)	=	67	95	1	0	0	0	t	0.01	P04406	MD	Leishmania mexicana	MD	Homo sapiens	B	SINGLE PROTEIN	=	MD	Homologous protein	B_SINGLE PROTEIN_=_MD_Homologous protein	-0.361	4.161	-0.233	-1.616	5.582	-0.412	MD	371.35	-0.12	145.61	0	Nc1ncnc2c1ncn2[C@@H]3O[C@H](COC(=O)c4ccccc4)[C@@H](O)[C@H]3O	297181	Bioorg. Med. Chem. Lett., ( 1998), 8, 24, 3505
244	CHEMBL473365	Inhibition(%)	=	100	95	1	1	0	0	t	0.01	P04406	MD	Leishmania mexicana	MD	Homo sapiens	B	SINGLE PROTEIN	=	MD	Homologous protein	B_SINGLE PROTEIN_=_MD_Homologous protein	-0.611	10.121	-0.233	-1.866	11.542	-0.412	MD	372.39	-0.37	151.57	0	Nc1ncnc2c1nc(NCc3ccccc3)n2[C@@H]4O[C@H](CO)[C@@H](O)[C@H]4O	288380	Bioorg. Med. Chem. Lett., ( 1998), 8, 24, 3505
245	CHEMBL452867	Inhibition(%)	=	84	95	1	0	0	0	t	0.01	P04406	MD	Leishmania mexicana	MD	Homo sapiens	B	SINGLE PROTEIN	=	MD	Homologous protein	B_SINGLE PROTEIN_=_MD_Homologous protein	-0.421	-15.899	-0.233	-1.676	-14.478	-0.412	RIBOPRINE	335.36	-0.18	125.55	0	CC(=CCNc1ncnc2c1ncn2[C@@H]3O[C@H](CO)[C@@H](O)[C@H]3O)C	303336	Bioorg. Med. Chem. Lett., ( 1998), 8, 24, 3505
246	CHEMBL1878988	Inhibition(%)	=	100	95	1	1	0	0	v	0.01	P04406	MD	Leishmania mexicana	MD	Homo sapiens	B	SINGLE PROTEIN	=	MD	Homologous protein	B_SINGLE PROTEIN_=_MD_Homologous protein	-1.231	1.331	-0.233	-2.486	2.752	-0.412	MD	350.38	-0.99	142.78	0	Nc1ncnc2c1nc(N3CCCCC3)n2[C@@H]4O[C@H](CO)[C@@H](O)[C@H]4O	275107	Bioorg. Med. Chem. Lett., ( 1998), 8, 24, 3505
247	CHEMBL3142945	Inhibition(%)	=	100	95	1	1	0	0	t	0.01	P04406	MD	Leishmania mexicana	MD	Homo sapiens	B	SINGLE PROTEIN	=	MD	Homologous protein	B_SINGLE PROTEIN_=_MD_Homologous protein	2.819	45.571	1.767	1.564	46.992	1.588	MD	638.64	3.06	187.02	2	COc1cccc(c1)C(=O)N[C@@H]2[C@H](O)[C@@H](COC(=O)c3ccccc3C(=O)O)O[C@H]2n4cnc5c(NCc6ccccc6)ncnc45	270256	Bioorg. Med. Chem. Lett., ( 1998), 8, 24, 3505
248	CHEMBL68738	Inhibition(%)	=	62	95	1	0	0	0	t	0.01	P04406	MD	Leishmania mexicana	MD	Homo sapiens	B	SINGLE PROTEIN	=	MD	Homologous protein	B_SINGLE PROTEIN_=_MD_Homologous protein	-0.451	-15.899	-0.233	-1.706	-14.478	-0.412	N6-CYCLOPENTYLADENOSINE	335.36	-0.21	125.55	0	OC[C@H]1O[C@H]([C@H](O)[C@@H]1O)n2cnc3c(NC4CCCC4)ncnc23	502095	J. Med. Chem., ( 1998), 41, 24, 4790
249	CHEMBL452867	Inhibition(%)	=	84	95	1	0	0	0	t	0.01	P04406	MD	Leishmania mexicana	MD	Homo sapiens	B	SINGLE PROTEIN	=	MD	Homologous protein	B_SINGLE PROTEIN_=_MD_Homologous protein	-0.421	-15.899	-0.233	-1.676	-14.478	-0.412	RIBOPRINE	335.36	-0.18	125.55	0	CC(=CCNc1ncnc2c1ncn2[C@@H]3O[C@H](CO)[C@@H](O)[C@H]3O)C	494990	J. Med. Chem., ( 1998), 41, 24, 4790
250	CHEMBL607760	Km(nM)	=	400000	10	-1	0	0	0	v	0	P04406	MD	Leishmania mexicana	MD	Homo sapiens	B	SINGLE PROTEIN	=	MD	Homologous protein	B_SINGLE PROTEIN_=_MD_Homologous protein	1.299	-15.899	-0.233	0.044	-14.478	-0.412	MD	417.49	1.54	125.55	0	CC(=CCNc1ncnc2c1nc(c3cccs3)n2C4O[C@H](CO)[C@@H](O)[C@H]4O)C	276462	Bioorg. Med. Chem. Lett., ( 1998), 8, 24, 3505
251	CHEMBL607760	Ki(nM)	=	9000	10	-1	0	0	0	t	0.01	P04406	MD	Leishmania mexicana	MD	Homo sapiens	B	SINGLE PROTEIN	=	MD	Homologous protein	B_SINGLE PROTEIN_=_MD_Homologous protein	1.299	-15.899	-0.233	0.044	-14.478	-0.412	MD	417.49	1.54	125.55	0	CC(=CCNc1ncnc2c1nc(c3cccs3)n2C4O[C@H](CO)[C@@H](O)[C@H]4O)C	276460	Bioorg. Med. Chem. Lett., ( 1998), 8, 24, 3505
252	CHEMBL608637	Ki(nM)	=	1500000	10	-1	0	0	0	t	0.01	P04406	MD	Leishmania mexicana	MD	Homo sapiens	B	SINGLE PROTEIN	=	Outside typical range	Homologous protein	B_SINGLE PROTEIN_=_Outside typical range_Homologous protein	-1.401	10.121	-0.233	-0.957	1.656	-0.327	MD	324.34	-1.16	151.57	0	CC(C)Nc1nc2c(N)ncnc2n1C3O[C@H](CO)[C@@H](O)[C@H]3O	277680	Bioorg. Med. Chem. Lett., ( 1998), 8, 24, 3505
253	CHEMBL610692	Ki(nM)	=	800000	10	-1	0	0	0	t	0.01	P04406	MD	Leishmania mexicana	MD	Homo sapiens	B	SINGLE PROTEIN	=	Outside typical range	Homologous protein	B_SINGLE PROTEIN_=_Outside typical range_Homologous protein	0.349	36.061	0.767	0.793	27.596	0.673	MD	503.52	0.59	177.51	1	NC(=O)c1ccccc1C(=O)NC[C@H]2OC([C@H](O)[C@@H]2O)n3cnc4c(NCc5ccccc5)ncnc34	297183	Bioorg. Med. Chem. Lett., ( 1998), 8, 24, 3505
254	CHEMBL610982	Ki(nM)	=	3300000	10	-1	0	0	0	v	0.01	P04406	MD	Leishmania mexicana	MD	Homo sapiens	B	SINGLE PROTEIN	=	Outside typical range	Homologous protein	B_SINGLE PROTEIN_=_Outside typical range_Homologous protein	-0.781	6.961	-0.233	-0.337	-1.504	-0.327	MD	370.37	-0.54	148.41	0	Nc1ncnc2c1ncn2C3O[C@H](CNC(=O)c4ccccc4)[C@@H](O)[C@H]3O	287023	Bioorg. Med. Chem. Lett., ( 1998), 8, 24, 3505
255	CHEMBL611570	Ki(nM)	=	4000000	10	-1	0	0	0	t	0.01	P04406	MD	Leishmania mexicana	MD	Homo sapiens	B	SINGLE PROTEIN	=	Outside typical range	Homologous protein	B_SINGLE PROTEIN_=_Outside typical range_Homologous protein	1.109	1.251	-0.233	1.553	-7.214	-0.327	MD	486.49	1.35	142.7	0	O[C@@H]1[C@@H](CN2C(=O)c3ccccc3C2=O)OC([C@@H]1O)n4cnc5c(NCc6ccccc6)ncnc45	284759	Bioorg. Med. Chem. Lett., ( 1998), 8, 24, 3505
256	CHEMBL124807	Ki(nM)	=	300000	10	-1	0	0	0	t	0.01	P04406	MD	Leishmania mexicana	MD	Homo sapiens	B	SINGLE PROTEIN	=	Outside typical range	Homologous protein	B_SINGLE PROTEIN_=_Outside typical range_Homologous protein	-0.491	-1.909	-0.233	-0.047	-10.374	-0.327	MD	349.37	-0.25	139.54	0	Nc1ncnc2c1nc(c3cccs3)n2[C@@H]4O[C@H](CO)[C@@H](O)[C@H]4O	297184	Bioorg. Med. Chem. Lett., ( 1998), 8, 24, 3505
257	CHEMBL477	Ki(nM)	=	2500000	10	-1	0	0	0	t	0.01	P04406	MD	Leishmania mexicana	MD	Homo sapiens	B	SINGLE PROTEIN	=	Outside typical range	Homologous protein	B_SINGLE PROTEIN_=_Outside typical range_Homologous protein	-2.221	-1.909	-0.233	-1.777	-10.374	-0.327	ADENOSINE	267.25	-1.98	139.54	0	Nc1ncnc2c1ncn2[C@@H]3O[C@H](CO)[C@@H](O)[C@H]3O	290842	Bioorg. Med. Chem. Lett., ( 1998), 8, 24, 3505
258	CHEMBL388757	Ki(nM)	=	2800000	10	-1	0	0	0	v	0.01	P04406	MD	Leishmania mexicana	MD	Homo sapiens	B	SINGLE PROTEIN	=	Outside typical range	Homologous protein	B_SINGLE PROTEIN_=_Outside typical range_Homologous protein	-0.191	-15.899	-0.233	0.253	-24.364	-0.327	N6-BENZYLADENOSINE	357.37	0.05	125.55	0	OC[C@H]1O[C@H]([C@H](O)[C@@H]1O)n2cnc3c(NCc4ccccc4)ncnc23	289561	Bioorg. Med. Chem. Lett., ( 1998), 8, 24, 3505
259	CHEMBL608350	Inhibition(%)	=	74	95	1	0	0	0	t	0.01	P04406	MD	Leishmania mexicana	MD	Homo sapiens	B	SINGLE PROTEIN	=	MD	Homologous protein	B_SINGLE PROTEIN_=_MD_Homologous protein	-0.341	-15.899	-0.233	-1.596	-14.478	-0.412	MD	337.38	-0.1	125.55	0	CCC(C)CNc1ncnc2c1ncn2C3O[C@H](CO)[C@@H](O)[C@H]3O	497190	J. Med. Chem., ( 1998), 41, 24, 4790
260	CHEMBL607760	Ki(nM)	=	18000	10	-1	0	0	0	t	0.01	P04406	MD	MD	MD	Homo sapiens	B	SINGLE PROTEIN	=	MD	Homologous protein	B_SINGLE PROTEIN_=_MD_Homologous protein	0	0	0	0.044	-14.478	-0.412	MD	417.49	1.54	125.55	0	CC(=CCNc1ncnc2c1nc(c3cccs3)n2C4O[C@H](CO)[C@@H](O)[C@H]4O)C	276461	Bioorg. Med. Chem. Lett., ( 1998), 8, 24, 3505
261	CHEMBL57004	Supression(%)	=	83.7	76.2	1	1	1	1	t	0.71	MD	MD	Cricetulus griseus	MD	Cricetinae gen. sp.	F	ORGANISM	=	MD	Non-molecular	F_ORGANISM_=_MD_Non-molecular	0.177	-6.766	-0.382	0.774	-45.048	-0.57	SITAMAQUINE	343.52	4.87	37.39	0	CCN(CC)CCCCCCNc1cc(OC)cc2c(C)ccnc12	930368	J. Med. Chem., ( 1980), 23, 9, 981
262	CHEMBL1203898	Supression(%)	=	20.2	76.2	1	0	1	1	v	0.71	MD	MD	Cricetulus griseus	MD	Cricetinae gen. sp.	F	ORGANISM	=	MD	Non-molecular	F_ORGANISM_=_MD_Non-molecular	0.947	-6.766	0.618	1.544	-45.048	0.43	MD	371.57	5.64	37.39	1	Cl.Cl.COc1cc(NCCCCCCN(C(C)C)C(C)C)c2nccc(C)c2c1	934587	J. Med. Chem., ( 1980), 23, 9, 981
263	CHEMBL1203908	Supression(%)	=	68	76.2	1	0	1	1	t	0.71	MD	MD	Cricetulus griseus	MD	Cricetinae gen. sp.	F	ORGANISM	=	MD	Non-molecular	F_ORGANISM_=_MD_Non-molecular	0.177	2.464	-0.382	0.774	-35.818	-0.57	MD	373.54	4.87	46.62	0	Cl.Cl.CCN(CC)CCCCCCNc1cc(OC)c(OC)c2c(C)ccnc12	922157	J. Med. Chem., ( 1980), 23, 9, 981
264	CHEMBL1203915	Supression(%)	=	31	76.2	1	0	1	1	t	0.71	MD	MD	Cricetulus griseus	MD	Cricetinae gen. sp.	F	ORGANISM	=	MD	Non-molecular	F_ORGANISM_=_MD_Non-molecular	0.957	-6.766	0.618	1.554	-45.048	0.43	MD	371.57	5.65	37.39	1	Cl.CCCN(CCC)CCCCCCNc1cc(OC)cc2c(C)ccnc12	904328	J. Med. Chem., ( 1980), 23, 9, 981
265	CHEMBL57004	Supression(%)	=	99.6	76.2	1	1	1	1	t	0.71	MD	MD	Cricetulus griseus	MD	Cricetinae gen. sp.	F	ORGANISM	=	MD	Non-molecular	F_ORGANISM_=_MD_Non-molecular	0.177	-6.766	-0.382	0.774	-45.048	-0.57	SITAMAQUINE	343.52	4.87	37.39	0	CCN(CC)CCCCCCNc1cc(OC)cc2c(C)ccnc12	930367	J. Med. Chem., ( 1980), 23, 9, 981
266	CHEMBL175309	Supression(%)	=	91.5	76.2	1	1	1	1	v	0.71	MD	MD	Cricetulus griseus	MD	Cricetinae gen. sp.	F	ORGANISM	=	MD	Non-molecular	F_ORGANISM_=_MD_Non-molecular	-0.213	-6.766	-0.382	0.384	-45.048	-0.57	MD	329.49	4.48	37.39	0	CCN(CC)CCCCCNc1cc(OC)cc2c(C)ccnc12	912177	J. Med. Chem., ( 1980), 23, 9, 981
267	CHEMBL1203886	Supression(%)	=	73.1	76.2	1	0	1	1	t	0.71	MD	MD	Cricetulus griseus	MD	Cricetinae gen. sp.	F	ORGANISM	=	MD	Non-molecular	F_ORGANISM_=_MD_Non-molecular	0.567	-6.766	0.618	1.164	-45.048	0.43	MD	357.54	5.26	37.39	1	Cl.Cl.CCN(CC)CCCCCCCNc1cc(OC)cc2c(C)ccnc12	940092	J. Med. Chem., ( 1980), 23, 9, 981
268	CHEMBL1203893	Supression(%)	=	97.3	76.2	1	1	1	1	t	0.71	MD	MD	Cricetulus griseus	MD	Cricetinae gen. sp.	F	ORGANISM	=	MD	Non-molecular	F_ORGANISM_=_MD_Non-molecular	0.217	2.024	-0.382	0.814	-36.258	-0.57	MD	343.52	4.91	46.18	0	Cl.COc1cc(NCCCCCC(C)NC(C)C)c2nccc(C)c2c1	912172	J. Med. Chem., ( 1980), 23, 9, 981
269	CHEMBL1203898	Supression(%)	=	97.4	76.2	1	1	1	1	t	0.71	MD	MD	Cricetulus griseus	MD	Cricetinae gen. sp.	F	ORGANISM	=	MD	Non-molecular	F_ORGANISM_=_MD_Non-molecular	0.947	-6.766	0.618	1.544	-45.048	0.43	MD	371.57	5.64	37.39	1	Cl.Cl.COc1cc(NCCCCCCN(C(C)C)C(C)C)c2nccc(C)c2c1	934586	J. Med. Chem., ( 1980), 23, 9, 981
270	CHEMBL1203908	Supression(%)	=	100	76.2	1	1	1	1	v	0.71	MD	MD	Cricetulus griseus	MD	Cricetinae gen. sp.	F	ORGANISM	=	MD	Non-molecular	F_ORGANISM_=_MD_Non-molecular	0.177	2.464	-0.382	0.774	-35.818	-0.57	MD	373.54	4.87	46.62	0	Cl.Cl.CCN(CC)CCCCCCNc1cc(OC)c(OC)c2c(C)ccnc12	922156	J. Med. Chem., ( 1980), 23, 9, 981
271	CHEMBL1203915	Supression(%)	=	99.9	76.2	1	1	1	1	t	0.71	MD	MD	Cricetulus griseus	MD	Cricetinae gen. sp.	F	ORGANISM	=	MD	Non-molecular	F_ORGANISM_=_MD_Non-molecular	0.957	-6.766	0.618	1.554	-45.048	0.43	MD	371.57	5.65	37.39	1	Cl.CCCN(CCC)CCCCCCNc1cc(OC)cc2c(C)ccnc12	904327	J. Med. Chem., ( 1980), 23, 9, 981
272	CHEMBL1203916	Supression(%)	=	97.3	76.2	1	1	1	1	t	0.71	MD	MD	Cricetulus griseus	MD	Cricetinae gen. sp.	F	ORGANISM	=	MD	Non-molecular	F_ORGANISM_=_MD_Non-molecular	0.947	-6.766	0.618	1.544	-45.048	0.43	MD	371.57	5.64	37.39	1	Cl.Cl.CCN(C(C)C)C(C)CCCCCNc1cc(OC)cc2c(C)ccnc12	924854	J. Med. Chem., ( 1980), 23, 9, 981
273	CHEMBL57004	Supression(%)	=	100	76.2	1	1	1	1	t	0.71	MD	MD	Cricetulus griseus	MD	Cricetinae gen. sp.	F	ORGANISM	=	MD	Non-molecular	F_ORGANISM_=_MD_Non-molecular	0.177	-6.766	-0.382	0.774	-45.048	-0.57	SITAMAQUINE	343.52	4.87	37.39	0	CCN(CC)CCCCCCNc1cc(OC)cc2c(C)ccnc12	930366	J. Med. Chem., ( 1980), 23, 9, 981
274	CHEMBL175309	Supression(%)	=	100	76.2	1	1	1	1	v	0.71	MD	MD	Cricetulus griseus	MD	Cricetinae gen. sp.	F	ORGANISM	=	MD	Non-molecular	F_ORGANISM_=_MD_Non-molecular	-0.213	-6.766	-0.382	0.384	-45.048	-0.57	MD	329.49	4.48	37.39	0	CCN(CC)CCCCCNc1cc(OC)cc2c(C)ccnc12	912176	J. Med. Chem., ( 1980), 23, 9, 981
275	CHEMBL1203886	Supression(%)	=	99.8	76.2	1	1	1	1	t	0.71	MD	MD	Cricetulus griseus	MD	Cricetinae gen. sp.	F	ORGANISM	=	MD	Non-molecular	F_ORGANISM_=_MD_Non-molecular	0.567	-6.766	0.618	1.164	-45.048	0.43	MD	357.54	5.26	37.39	1	Cl.Cl.CCN(CC)CCCCCCCNc1cc(OC)cc2c(C)ccnc12	940091	J. Med. Chem., ( 1980), 23, 9, 981
276	CHEMBL1203892	Supression(%)	=	99.2	76.2	1	1	1	1	t	0.71	MD	MD	Cricetulus griseus	MD	Cricetinae gen. sp.	F	ORGANISM	=	MD	Non-molecular	F_ORGANISM_=_MD_Non-molecular	-0.023	2.024	-0.382	0.574	-36.258	-0.57	MD	341.5	4.67	46.18	0	Cl.COc1cc(NCCCCCCNC2CCC2)c3nccc(C)c3c1	942669	J. Med. Chem., ( 1980), 23, 9, 981
277	CHEMBL1203893	Supression(%)	=	100	76.2	1	1	1	1	t	0.71	MD	MD	Cricetulus griseus	MD	Cricetinae gen. sp.	F	ORGANISM	=	MD	Non-molecular	F_ORGANISM_=_MD_Non-molecular	0.217	2.024	-0.382	0.814	-36.258	-0.57	MD	343.52	4.91	46.18	0	Cl.COc1cc(NCCCCCC(C)NC(C)C)c2nccc(C)c2c1	912171	J. Med. Chem., ( 1980), 23, 9, 981
278	CHEMBL1203898	Supression(%)	=	100	76.2	1	1	1	1	v	0.71	MD	MD	Cricetulus griseus	MD	Cricetinae gen. sp.	F	ORGANISM	=	MD	Non-molecular	F_ORGANISM_=_MD_Non-molecular	0.947	-6.766	0.618	1.544	-45.048	0.43	MD	371.57	5.64	37.39	1	Cl.Cl.COc1cc(NCCCCCCN(C(C)C)C(C)C)c2nccc(C)c2c1	934585	J. Med. Chem., ( 1980), 23, 9, 981
279	CHEMBL1203908	Supression(%)	=	100	76.2	1	1	1	1	t	0.71	MD	MD	Cricetulus griseus	MD	Cricetinae gen. sp.	F	ORGANISM	=	MD	Non-molecular	F_ORGANISM_=_MD_Non-molecular	0.177	2.464	-0.382	0.774	-35.818	-0.57	MD	373.54	4.87	46.62	0	Cl.Cl.CCN(CC)CCCCCCNc1cc(OC)c(OC)c2c(C)ccnc12	922155	J. Med. Chem., ( 1980), 23, 9, 981
280	CHEMBL1203915	Supression(%)	=	99.9	76.2	1	1	1	1	t	0.71	MD	MD	Cricetulus griseus	MD	Cricetinae gen. sp.	F	ORGANISM	=	MD	Non-molecular	F_ORGANISM_=_MD_Non-molecular	0.957	-6.766	0.618	1.554	-45.048	0.43	MD	371.57	5.65	37.39	1	Cl.CCCN(CCC)CCCCCCNc1cc(OC)cc2c(C)ccnc12	904326	J. Med. Chem., ( 1980), 23, 9, 981
281	CHEMBL1203916	Supression(%)	=	100	76.2	1	1	1	1	t	0.71	MD	MD	Cricetulus griseus	MD	Cricetinae gen. sp.	F	ORGANISM	=	MD	Non-molecular	F_ORGANISM_=_MD_Non-molecular	0.947	-6.766	0.618	1.544	-45.048	0.43	MD	371.57	5.64	37.39	1	Cl.Cl.CCN(C(C)C)C(C)CCCCCNc1cc(OC)cc2c(C)ccnc12	924853	J. Med. Chem., ( 1980), 23, 9, 981
282	CHEMBL175309	Supression(%)	=	100	76.2	1	1	1	1	v	0.71	MD	MD	Cricetulus griseus	MD	Cricetinae gen. sp.	F	ORGANISM	=	MD	Non-molecular	F_ORGANISM_=_MD_Non-molecular	-0.213	-6.766	-0.382	0.384	-45.048	-0.57	MD	329.49	4.48	37.39	0	CCN(CC)CCCCCNc1cc(OC)cc2c(C)ccnc12	912175	J. Med. Chem., ( 1980), 23, 9, 981
283	CHEMBL1203883	Supression(%)	=	79.2	76.2	1	1	1	1	t	0.71	MD	MD	Cricetulus griseus	MD	Cricetinae gen. sp.	F	ORGANISM	=	MD	Non-molecular	F_ORGANISM_=_MD_Non-molecular	-0.853	13.464	-0.382	-0.256	-24.818	-0.57	MD	359.51	3.84	57.62	0	Cl.CCN(CCO)CCCCCCNc1cc(OC)cc2c(C)ccnc12	914925	J. Med. Chem., ( 1980), 23, 9, 981
284	CHEMBL1203886	Supression(%)	=	100	76.2	1	1	1	1	t	0.71	MD	MD	Cricetulus griseus	MD	Cricetinae gen. sp.	F	ORGANISM	=	MD	Non-molecular	F_ORGANISM_=_MD_Non-molecular	0.567	-6.766	0.618	1.164	-45.048	0.43	MD	357.54	5.26	37.39	1	Cl.Cl.CCN(CC)CCCCCCCNc1cc(OC)cc2c(C)ccnc12	940090	J. Med. Chem., ( 1980), 23, 9, 981
285	CHEMBL1203887	Supression(%)	=	99.9	76.2	1	1	1	1	t	0.71	MD	MD	Cricetulus griseus	MD	Cricetinae gen. sp.	F	ORGANISM	=	MD	Non-molecular	F_ORGANISM_=_MD_Non-molecular	-1.583	22.254	-0.382	-0.986	-16.028	-0.57	MD	331.46	3.11	66.41	0	Cl.COc1cc(NCCCCCCNCCO)c2nccc(C)c2c1	940087	J. Med. Chem., ( 1980), 23, 9, 981
286	CHEMBL1203892	Supression(%)	=	100	76.2	1	1	1	1	v	0.71	MD	MD	Cricetulus griseus	MD	Cricetinae gen. sp.	F	ORGANISM	=	MD	Non-molecular	F_ORGANISM_=_MD_Non-molecular	-0.023	2.024	-0.382	0.574	-36.258	-0.57	MD	341.5	4.67	46.18	0	Cl.COc1cc(NCCCCCCNC2CCC2)c3nccc(C)c3c1	942668	J. Med. Chem., ( 1980), 23, 9, 981
287	CHEMBL1203898	Supression(%)	=	97.5	76.2	1	1	1	1	t	0.71	MD	MD	Cricetulus griseus	MD	Cricetinae gen. sp.	F	ORGANISM	=	MD	Non-molecular	F_ORGANISM_=_MD_Non-molecular	0.947	-6.766	0.618	1.544	-45.048	0.43	MD	371.57	5.64	37.39	1	Cl.Cl.COc1cc(NCCCCCCN(C(C)C)C(C)C)c2nccc(C)c2c1	934584	J. Med. Chem., ( 1980), 23, 9, 981
288	CHEMBL1203908	Supression(%)	=	99.9	76.2	1	1	1	1	t	0.71	MD	MD	Cricetulus griseus	MD	Cricetinae gen. sp.	F	ORGANISM	=	MD	Non-molecular	F_ORGANISM_=_MD_Non-molecular	0.177	2.464	-0.382	0.774	-35.818	-0.57	MD	373.54	4.87	46.62	0	Cl.Cl.CCN(CC)CCCCCCNc1cc(OC)c(OC)c2c(C)ccnc12	922154	J. Med. Chem., ( 1980), 23, 9, 981
289	CHEMBL1203893	Supression(%)	=	95.4	76.2	1	1	1	1	t	0.71	MD	MD	Cricetulus griseus	MD	Cricetinae gen. sp.	F	ORGANISM	=	MD	Non-molecular	F_ORGANISM_=_MD_Non-molecular	0.217	2.024	-0.382	0.814	-36.258	-0.57	MD	343.52	4.91	46.18	0	Cl.COc1cc(NCCCCCC(C)NC(C)C)c2nccc(C)c2c1	912170	J. Med. Chem., ( 1980), 23, 9, 981
290	CHEMBL1203916	Supression(%)	=	95.4	76.2	1	1	1	1	v	0.71	MD	MD	Cricetulus griseus	MD	Cricetinae gen. sp.	F	ORGANISM	=	MD	Non-molecular	F_ORGANISM_=_MD_Non-molecular	0.947	-6.766	0.618	1.544	-45.048	0.43	MD	371.57	5.64	37.39	1	Cl.Cl.CCN(C(C)C)C(C)CCCCCNc1cc(OC)cc2c(C)ccnc12	924852	J. Med. Chem., ( 1980), 23, 9, 981
291	CHEMBL1203883	Supression(%)	=	6	76.2	1	0	1	1	t	0.71	MD	MD	Cricetulus griseus	MD	Cricetinae gen. sp.	F	ORGANISM	=	MD	Non-molecular	F_ORGANISM_=_MD_Non-molecular	-0.853	13.464	-0.382	-0.256	-24.818	-0.57	MD	359.51	3.84	57.62	0	Cl.CCN(CCO)CCCCCCNc1cc(OC)cc2c(C)ccnc12	914923	J. Med. Chem., ( 1980), 23, 9, 981
292	CHEMBL1203892	Supression(%)	=	6	76.2	1	0	1	1	t	0.71	MD	MD	Cricetulus griseus	MD	Cricetinae gen. sp.	F	ORGANISM	=	MD	Non-molecular	F_ORGANISM_=_MD_Non-molecular	-0.023	2.024	-0.382	0.574	-36.258	-0.57	MD	341.5	4.67	46.18	0	Cl.COc1cc(NCCCCCCNC2CCC2)c3nccc(C)c3c1	942666	J. Med. Chem., ( 1980), 23, 9, 981
293	CHEMBL1203898	Supression(%)	=	6	76.2	1	0	1	1	t	0.71	MD	MD	Cricetulus griseus	MD	Cricetinae gen. sp.	F	ORGANISM	=	MD	Non-molecular	F_ORGANISM_=_MD_Non-molecular	0.947	-6.766	0.618	1.544	-45.048	0.43	MD	371.57	5.64	37.39	1	Cl.Cl.COc1cc(NCCCCCCN(C(C)C)C(C)C)c2nccc(C)c2c1	934582	J. Med. Chem., ( 1980), 23, 9, 981
294	CHEMBL1203915	Supression(%)	=	6	76.2	1	0	1	1	v	0.71	MD	MD	Cricetulus griseus	MD	Cricetinae gen. sp.	F	ORGANISM	=	MD	Non-molecular	F_ORGANISM_=_MD_Non-molecular	0.957	-6.766	0.618	1.554	-45.048	0.43	MD	371.57	5.65	37.39	1	Cl.CCCN(CCC)CCCCCCNc1cc(OC)cc2c(C)ccnc12	904324	J. Med. Chem., ( 1980), 23, 9, 981
295	CHEMBL367178	Supression(%)	=	62.8	76.2	1	0	1	1	t	0.71	MD	MD	Cricetulus griseus	MD	Cricetinae gen. sp.	F	ORGANISM	=	MD	Non-molecular	F_ORGANISM_=_MD_Non-molecular	-0.123	13.464	-0.382	0.474	-24.818	-0.57	MD	359.51	4.57	57.62	0	CCN(CC)CCCCCCNc1cc(OC)cc2c(C)cc(O)nc12	933110	J. Med. Chem., ( 1980), 23, 9, 981
296	CHEMBL175309	Supression(%)	=	100	76.2	1	1	1	1	t	0.71	MD	MD	Cricetulus griseus	MD	Cricetinae gen. sp.	F	ORGANISM	=	MD	Non-molecular	F_ORGANISM_=_MD_Non-molecular	-0.213	-6.766	-0.382	0.384	-45.048	-0.57	MD	329.49	4.48	37.39	0	CCN(CC)CCCCCNc1cc(OC)cc2c(C)ccnc12	912174	J. Med. Chem., ( 1980), 23, 9, 981
297	CHEMBL1203883	Supression(%)	=	95.4	76.2	1	1	1	1	t	0.71	MD	MD	Cricetulus griseus	MD	Cricetinae gen. sp.	F	ORGANISM	=	MD	Non-molecular	F_ORGANISM_=_MD_Non-molecular	-0.853	13.464	-0.382	-0.256	-24.818	-0.57	MD	359.51	3.84	57.62	0	Cl.CCN(CCO)CCCCCCNc1cc(OC)cc2c(C)ccnc12	914924	J. Med. Chem., ( 1980), 23, 9, 981
298	CHEMBL1203892	Supression(%)	=	100	76.2	1	1	1	1	v	0.71	MD	MD	Cricetulus griseus	MD	Cricetinae gen. sp.	F	ORGANISM	=	MD	Non-molecular	F_ORGANISM_=_MD_Non-molecular	-0.023	2.024	-0.382	0.574	-36.258	-0.57	MD	341.5	4.67	46.18	0	Cl.COc1cc(NCCCCCCNC2CCC2)c3nccc(C)c3c1	942667	J. Med. Chem., ( 1980), 23, 9, 981
299	CHEMBL1203886	Supression(%)	=	6	76.2	1	0	1	1	t	0.71	MD	MD	Cricetulus griseus	MD	Cricetinae gen. sp.	F	ORGANISM	=	MD	Non-molecular	F_ORGANISM_=_MD_Non-molecular	0.567	-6.766	0.618	1.164	-45.048	0.43	MD	357.54	5.26	37.39	1	Cl.Cl.CCN(CC)CCCCCCCNc1cc(OC)cc2c(C)ccnc12	940089	J. Med. Chem., ( 1980), 23, 9, 981
300	CHEMBL1203898	Supression(%)	=	6	76.2	1	0	1	1	t	0.71	MD	MD	Cricetulus griseus	MD	Cricetinae gen. sp.	F	ORGANISM	=	MD	Non-molecular	F_ORGANISM_=_MD_Non-molecular	0.947	-6.766	0.618	1.544	-45.048	0.43	MD	371.57	5.64	37.39	1	Cl.Cl.COc1cc(NCCCCCCN(C(C)C)C(C)C)c2nccc(C)c2c1	934583	J. Med. Chem., ( 1980), 23, 9, 981
301	CHEMBL1203915	Supression(%)	=	6	76.2	1	0	1	1	t	0.71	MD	MD	Cricetulus griseus	MD	Cricetinae gen. sp.	F	ORGANISM	=	MD	Non-molecular	F_ORGANISM_=_MD_Non-molecular	0.957	-6.766	0.618	1.554	-45.048	0.43	MD	371.57	5.65	37.39	1	Cl.CCCN(CCC)CCCCCCNc1cc(OC)cc2c(C)ccnc12	904325	J. Med. Chem., ( 1980), 23, 9, 981
302	CHEMBL154031	Relative activity()	=	29.2	34.6	-1	1	1	1	v	0.8	MD	MD	Cricetulus griseus	MD	Cricetinae gen. sp.	F	ORGANISM	=	MD	Non-molecular	F_ORGANISM_=_MD_Non-molecular	0.737	-6.766	0.618	1.334	-45.048	0.43	MD	371.57	5.43	37.39	1	CCN(CC)CCCCCCNc1cc(OC)cc2c(CC)cc(C)nc12	901935	J. Med. Chem., ( 1980), 23, 5, 581
303	CHEMBL154826	Relative activity()	=	8.99	34.6	-1	1	1	1	t	0.8	MD	MD	Cricetulus griseus	MD	Cricetinae gen. sp.	F	ORGANISM	=	MD	Non-molecular	F_ORGANISM_=_MD_Non-molecular	-1.043	16.014	-0.382	-0.446	-22.268	-0.57	MD	301.43	3.65	60.17	0	CCc1cc(C)c2cc(OC)cc(NC(C)CCCN)c2n1	876306	J. Med. Chem., ( 1980), 23, 5, 581
304	CHEMBL506	Relative activity()	=	2.1	34.6	-1	1	1	1	t	0.8	MD	MD	Cricetulus griseus	MD	Cricetinae gen. sp.	F	ORGANISM	=	MD	Non-molecular	F_ORGANISM_=_MD_Non-molecular	-1.913	16.014	-0.382	-1.316	-22.268	-0.57	PRIMAQUINE	259.35	2.78	60.17	0	COc1cc(NC(C)CCCN)c2ncccc2c1	878866	J. Med. Chem., ( 1980), 23, 5, 581
305	CHEMBL436224	Relative activity()	=	130	34.6	-1	0	1	1	t	0.8	MD	MD	Cricetulus griseus	MD	Cricetinae gen. sp.	F	ORGANISM	=	MD	Non-molecular	F_ORGANISM_=_MD_Non-molecular	0.737	-6.766	0.618	1.334	-45.048	0.43	MD	371.57	5.43	37.39	1	CCN(CC)CCCCCCNc1cc(OC)cc2c(C)cc(CC)nc12	878859	J. Med. Chem., ( 1980), 23, 5, 581
306	CHEMBL157555	Relative activity()	=	2.6	34.6	-1	1	1	1	v	0.8	MD	MD	Cricetulus griseus	MD	Cricetinae gen. sp.	F	ORGANISM	=	MD	Non-molecular	F_ORGANISM_=_MD_Non-molecular	1.107	-6.766	0.618	1.704	-45.048	0.43	MD	450.47	5.8	37.39	1	CCN(CC)CCCCCCNc1cc(OC)cc2c(C)cc(CCBr)nc12	870350	J. Med. Chem., ( 1980), 23, 5, 581
307	CHEMBL144530	Suppression(%)	=	32	81.4	1	0	1	1	t	0.71	MD	MD	Cricetulus griseus	MD	Cricetinae gen. sp.	F	ORGANISM	=	MD	Non-molecular	F_ORGANISM_=_MD_Non-molecular	-1.513	42.124	-0.382	-0.916	3.842	-0.57	CHLORALIN	270.55	3.18	86.28	0	[O-][N+](=O)c1cc(cc(c1Cl)[N+](=O)[O-])C(F)(F)F	313501	J. Med. Chem., ( 1998), 41, 24, 4885
308	CHEMBL144530	Suppression(%)	=	21	81.4	1	0	1	1	t	0.71	MD	MD	Cricetulus griseus	MD	Cricetinae gen. sp.	F	ORGANISM	=	MD	Non-molecular	F_ORGANISM_=_MD_Non-molecular	-1.513	42.124	-0.382	-0.916	3.842	-0.57	CHLORALIN	270.55	3.18	86.28	0	[O-][N+](=O)c1cc(cc(c1Cl)[N+](=O)[O-])C(F)(F)F	313500	J. Med. Chem., ( 1998), 41, 24, 4885
309	CHEMBL342750	Suppression(%)	=	16	81.4	1	0	1	1	t	0.71	MD	MD	Cricetulus griseus	MD	Cricetinae gen. sp.	F	ORGANISM	=	MD	Non-molecular	F_ORGANISM_=_MD_Non-molecular	-1.603	-3.536	-0.382	-1.006	-41.818	-0.57	MD	348.39	3.09	40.62	0	FC(F)(F)c1ccc(N2CCCC2)c(c1)S(=O)(=O)N3CCCC3	329847	J. Med. Chem., ( 1998), 41, 24, 4885
310	CHEMBL343885	Suppression(%)	=	11	81.4	1	0	1	1	v	0.71	MD	MD	Cricetulus griseus	MD	Cricetinae gen. sp.	F	ORGANISM	=	MD	Non-molecular	F_ORGANISM_=_MD_Non-molecular	-1.283	-6.776	-0.382	-0.686	-45.058	-0.57	MD	325.33	3.41	37.38	0	Fc1ccc(cc1S(=O)(=O)N2CCCCCC2)C(F)(F)F	305556	J. Med. Chem., ( 1998), 41, 24, 4885
311	CHEMBL342750	Suppression(%)	=	30	81.4	1	0	1	1	t	0.71	MD	MD	Cricetulus griseus	MD	Cricetinae gen. sp.	F	ORGANISM	=	MD	Non-molecular	F_ORGANISM_=_MD_Non-molecular	-1.603	-3.536	-0.382	-1.006	-41.818	-0.57	MD	348.39	3.09	40.62	0	FC(F)(F)c1ccc(N2CCCC2)c(c1)S(=O)(=O)N3CCCC3	329849	J. Med. Chem., ( 1998), 41, 24, 4885
312	CHEMBL343885	Suppression(%)	=	19	81.4	1	0	1	1	t	0.71	MD	MD	Cricetulus griseus	MD	Cricetinae gen. sp.	F	ORGANISM	=	MD	Non-molecular	F_ORGANISM_=_MD_Non-molecular	-1.283	-6.776	-0.382	-0.686	-45.058	-0.57	MD	325.33	3.41	37.38	0	Fc1ccc(cc1S(=O)(=O)N2CCCCCC2)C(F)(F)F	305558	J. Med. Chem., ( 1998), 41, 24, 4885
313	CHEMBL342750	Suppression(%)	=	29	81.4	1	0	1	1	t	0.71	MD	MD	Cricetulus griseus	MD	Cricetinae gen. sp.	F	ORGANISM	=	MD	Non-molecular	F_ORGANISM_=_MD_Non-molecular	-1.603	-3.536	-0.382	-1.006	-41.818	-0.57	MD	348.39	3.09	40.62	0	FC(F)(F)c1ccc(N2CCCC2)c(c1)S(=O)(=O)N3CCCC3	329848	J. Med. Chem., ( 1998), 41, 24, 4885
314	CHEMBL343885	Suppression(%)	=	13	81.4	1	0	1	1	v	0.71	MD	MD	Cricetulus griseus	MD	Cricetinae gen. sp.	F	ORGANISM	=	MD	Non-molecular	F_ORGANISM_=_MD_Non-molecular	-1.283	-6.776	-0.382	-0.686	-45.058	-0.57	MD	325.33	3.41	37.38	0	Fc1ccc(cc1S(=O)(=O)N2CCCCCC2)C(F)(F)F	305557	J. Med. Chem., ( 1998), 41, 24, 4885
315	CHEMBL318630	ED50(ug ml-1)	>	300	7.3	-1	0	1	1	t	0.82	MD	KB	Homo sapiens	MD	Homo sapiens	F	CELL-LINE	>	Non standard unit for type	Non-molecular	F_CELL-LINE_>_Non standard unit for type_Non-molecular	0.13	0	0.5	0	0	0	MD	529.64	4.58	92.95	1	O=C(CCCc1ccccc1)N2CCC[C@H]2C(=O)N3CCC[C@H]3C(=O)c4cc(COCc5ccccc5)on4	174036	Bioorg. Med. Chem. Lett., ( 2003), 13, 17, 2875
316	CHEMBL97152	ED50(ug ml-1)	=	23	7.3	-1	0	1	1	t	0.82	MD	KB	Homo sapiens	MD	Homo sapiens	F	CELL-LINE	=	Non standard unit for type	Non-molecular	F_CELL-LINE_=_Non standard unit for type_Non-molecular	-0.13	0	-0.5	0	0	0	MD	473.53	4.32	92.95	0	O=C(OCc1ccccc1)N2CCC[C@H]2C(=O)N3CCC[C@H]3C(=O)c4cc(on4)c5ccccc5	155798	Bioorg. Med. Chem. Lett., ( 2003), 13, 17, 2875
317	CHEMBL2069130	IC50(nM)	=	10	10	-1	0	0	0	t	0	MD	MD	Leishmania amazonensis	Amastigotes	Leishmania amazonensis	F	ORGANISM	=	MD	Non-molecular	F_ORGANISM_=_MD_Non-molecular	1.194	-38.83	-0.469	0.804	-29.948	-0.57	MD	403.65	4.9	52.49	0	CC(O)(C1CCCCN1)[C@H]2CC[C@H]3[C@@H]4CCC5C[C@@H](O)CC[C@]5(C)[C@H]4CC[C@]23C	564676	J. Med. Chem., ( 2003), 46, 22, 4714
318	CHEMBL3137954	IC50(nM)	=	3000	10	-1	0	0	0	t	0	MD	MD	Leishmania amazonensis	Amastigotes	Leishmania amazonensis	F	ORGANISM	=	MD	Non-molecular	F_ORGANISM_=_MD_Non-molecular	1.604	-37.97	0.531	1.214	-29.088	0.43	MD	397.6	5.31	53.35	1	CC(O)([C@H]1CC[C@H]2[C@@H]3CCC4C[C@@H](O)CC[C@]4(C)[C@H]3CC[C@]12C)c5cccnc5	569605	J. Med. Chem., ( 2003), 46, 22, 4714
319	CHEMBL3138308	IC50(nM)	=	1000	10	-1	0	0	0	v	0	MD	MD	Leishmania amazonensis	Amastigotes	Leishmania amazonensis	F	ORGANISM	=	MD	Non-molecular	F_ORGANISM_=_MD_Non-molecular	1.604	-37.97	0.531	1.214	-29.088	0.43	MD	397.6	5.31	53.35	1	CC(O)([C@H]1CC[C@H]2[C@@H]3CCC4C[C@@H](O)CC[C@]4(C)[C@H]3CC[C@]12C)c5ccccn5	561070	J. Med. Chem., ( 2003), 46, 22, 4714
320	CHEMBL3138416	IC50(nM)	=	3000	10	-1	0	0	0	t	0	MD	MD	Leishmania amazonensis	Amastigotes	Leishmania amazonensis	F	ORGANISM	=	MD	Non-molecular	F_ORGANISM_=_MD_Non-molecular	1.604	-37.97	0.531	1.214	-29.088	0.43	MD	397.6	5.31	53.35	1	CC(O)([C@H]1CC[C@H]2[C@@H]3CCC4C[C@@H](O)CC[C@]4(C)[C@H]3CC[C@]12C)c5ccncc5	554047	J. Med. Chem., ( 2003), 46, 22, 4714
321	CHEMBL2069130	IC50(nM)	=	100	10	-1	0	0	0	t	0	MD	MD	Leishmania amazonensis	Promastigotes	Leishmania amazonensis	F	ORGANISM	=	MD	Non-molecular	F_ORGANISM_=_MD_Non-molecular	1.03	-10.678	-0.473	0.804	-29.948	-0.57	MD	403.65	4.9	52.49	0	CC(O)(C1CCCCN1)[C@H]2CC[C@H]3[C@@H]4CCC5C[C@@H](O)CC[C@]5(C)[C@H]4CC[C@]23C	564675	J. Med. Chem., ( 2003), 46, 22, 4714
322	CHEMBL3137954	IC50(nM)	=	4240	10	-1	0	0	0	t	0	MD	MD	Leishmania amazonensis	Promastigotes	Leishmania amazonensis	F	ORGANISM	=	MD	Non-molecular	F_ORGANISM_=_MD_Non-molecular	1.44	-9.818	0.527	1.214	-29.088	0.43	MD	397.6	5.31	53.35	1	CC(O)([C@H]1CC[C@H]2[C@@H]3CCC4C[C@@H](O)CC[C@]4(C)[C@H]3CC[C@]12C)c5cccnc5	569604	J. Med. Chem., ( 2003), 46, 22, 4714
323	CHEMBL3138308	IC50(nM)	=	1140	10	-1	0	0	0	v	0	MD	MD	Leishmania amazonensis	Promastigotes	Leishmania amazonensis	F	ORGANISM	=	MD	Non-molecular	F_ORGANISM_=_MD_Non-molecular	1.44	-9.818	0.527	1.214	-29.088	0.43	MD	397.6	5.31	53.35	1	CC(O)([C@H]1CC[C@H]2[C@@H]3CCC4C[C@@H](O)CC[C@]4(C)[C@H]3CC[C@]12C)c5ccccn5	561069	J. Med. Chem., ( 2003), 46, 22, 4714
324	CHEMBL3138416	IC50(nM)	=	3410	10	-1	0	0	0	t	0	MD	MD	Leishmania amazonensis	Promastigotes	Leishmania amazonensis	F	ORGANISM	=	MD	Non-molecular	F_ORGANISM_=_MD_Non-molecular	1.44	-9.818	0.527	1.214	-29.088	0.43	MD	397.6	5.31	53.35	1	CC(O)([C@H]1CC[C@H]2[C@@H]3CCC4C[C@@H](O)CC[C@]4(C)[C@H]3CC[C@]12C)c5ccncc5	554046	J. Med. Chem., ( 2003), 46, 22, 4714
325	CHEMBL2069130	IC50(nM)	=	8900	10	-1	0	0	0	t	0	MD	MD	Leishmania donovani	Amastigotes	Leishmania donovani	F	ORGANISM	=	MD	Non-molecular	F_ORGANISM_=_MD_Non-molecular	1.072	-30.176	-0.423	0.804	-29.948	-0.57	MD	403.65	4.9	52.49	0	CC(O)(C1CCCCN1)[C@H]2CC[C@H]3[C@@H]4CCC5C[C@@H](O)CC[C@]5(C)[C@H]4CC[C@]23C	564677	J. Med. Chem., ( 2003), 46, 22, 4714
326	CHEMBL3137952	IC50(nM)	=	37900	10	-1	0	0	0	t	0	MD	MD	Leishmania donovani	Amastigotes	Leishmania donovani	F	ORGANISM	=	MD	Non-molecular	F_ORGANISM_=_MD_Non-molecular	1.582	-21.896	0.577	1.314	-21.668	0.43	MD	459.72	5.41	60.77	1	CCC(=O)N1CCCC(C1)C(C)(O)[C@H]2CC[C@H]3[C@@H]4CCC5C[C@@H](O)CC[C@]5(C)[C@H]4CC[C@]23C	588034	J. Med. Chem., ( 2003), 46, 22, 4714
327	CHEMBL3137953	IC50(nM)	=	23100	10	-1	0	0	0	v	0	MD	MD	Leishmania donovani	Amastigotes	Leishmania donovani	F	ORGANISM	=	MD	Non-molecular	F_ORGANISM_=_MD_Non-molecular	1.722	-21.896	0.577	1.454	-21.668	0.43	MD	459.72	5.55	60.77	1	CCC(=O)N1CCCCC1C(C)(O)[C@H]2CC[C@H]3[C@@H]4CCC5C[C@@H](O)CC[C@]5(C)[C@H]4CC[C@]23C	584350	J. Med. Chem., ( 2003), 46, 22, 4714
328	CHEMBL3137954	IC50(nM)	=	23400	10	-1	0	0	0	t	0	MD	MD	Leishmania donovani	Amastigotes	Leishmania donovani	F	ORGANISM	=	MD	Non-molecular	F_ORGANISM_=_MD_Non-molecular	1.482	-29.316	0.577	1.214	-29.088	0.43	MD	397.6	5.31	53.35	1	CC(O)([C@H]1CC[C@H]2[C@@H]3CCC4C[C@@H](O)CC[C@]4(C)[C@H]3CC[C@]12C)c5cccnc5	569606	J. Med. Chem., ( 2003), 46, 22, 4714
329	CHEMBL3138271	IC50(nM)	=	4800	10	-1	0	0	0	t	0	MD	MD	Leishmania donovani	Amastigotes	Leishmania donovani	F	ORGANISM	=	MD	Non-molecular	F_ORGANISM_=_MD_Non-molecular	0.932	-30.176	-0.423	0.664	-29.948	-0.57	MD	403.65	4.76	52.49	0	CC(O)(C1CCCNC1)[C@H]2CC[C@H]3[C@@H]4CCC5C[C@@H](O)CC[C@]5(C)[C@H]4CC[C@]23C	577070	J. Med. Chem., ( 2003), 46, 22, 4714
330	CHEMBL3138302	IC50(nM)	>	69000	10	-1	0	0	0	t	0	MD	MD	Leishmania donovani	Amastigotes	Leishmania donovani	F	ORGANISM	>	MD	Non-molecular	F_ORGANISM_>_MD_Non-molecular	2.132	-29.316	0.577	2.165	-23.047	0.688	MD	432.05	5.96	53.35	1	CC(O)([C@H]1CC[C@H]2[C@@H]3CCC4C[C@@H](O)CC[C@]4(C)[C@H]3CC[C@]12C)c5ccncc5Cl	591995	J. Med. Chem., ( 2003), 46, 22, 4714
331	CHEMBL3138308	IC50(nM)	=	14600	10	-1	0	0	0	t	0	MD	MD	Leishmania donovani	Amastigotes	Leishmania donovani	F	ORGANISM	=	MD	Non-molecular	F_ORGANISM_=_MD_Non-molecular	1.482	-29.316	0.577	1.214	-29.088	0.43	MD	397.6	5.31	53.35	1	CC(O)([C@H]1CC[C@H]2[C@@H]3CCC4C[C@@H](O)CC[C@]4(C)[C@H]3CC[C@]12C)c5ccccn5	561071	J. Med. Chem., ( 2003), 46, 22, 4714
332	CHEMBL3138416	IC50(nM)	=	11300	10	-1	0	0	0	v	0	MD	MD	Leishmania donovani	Amastigotes	Leishmania donovani	F	ORGANISM	=	MD	Non-molecular	F_ORGANISM_=_MD_Non-molecular	1.482	-29.316	0.577	1.214	-29.088	0.43	MD	397.6	5.31	53.35	1	CC(O)([C@H]1CC[C@H]2[C@@H]3CCC4C[C@@H](O)CC[C@]4(C)[C@H]3CC[C@]12C)c5ccncc5	554048	J. Med. Chem., ( 2003), 46, 22, 4714
333	CHEMBL134615	ED50(uM)	=	39	40	-1	1	1	1	t	0.64	MD	MD	Leishmania donovani	MD	MD	F	ADMET	=	Non standard unit for type	Unassigned	F_ADMET_=_Non standard unit for type_Unassigned	-0.926	-10.472	-0.554	-1.079	-44.712	-0.75	MD	272.3	3.03	71.44	0	CC1=C(CCCCC(=O)O)C(=O)c2ccccc2C1=O	882102	J. Med. Chem., ( 2001), 44, 4, 548
334	CHEMBL135287	ED50(uM)	=	18	40	-1	1	1	1	t	0.64	MD	MD	Leishmania donovani	MD	MD	F	ADMET	=	Non standard unit for type	Unassigned	F_ADMET_=_Non standard unit for type_Unassigned	-0.536	-10.472	-0.554	-0.689	-44.712	-0.75	MD	286.33	3.42	71.44	0	CC1=C(CCCCCC(=O)O)C(=O)c2ccccc2C1=O	898868	J. Med. Chem., ( 2001), 44, 4, 548
335	CHEMBL135504	ED50(uM)	=	56	40	-1	0	1	1	t	0.64	MD	MD	Leishmania donovani	MD	MD	F	ADMET	=	Non standard unit for type	Unassigned	F_ADMET_=_Non standard unit for type_Unassigned	-1.226	9.758	-0.554	-1.379	-24.482	-0.75	MD	288.3	2.73	91.67	0	CC1=C(CCCCC(=O)O)C(=O)c2c(O)cccc2C1=O	883243	J. Med. Chem., ( 2001), 44, 4, 548
336	CHEMBL135536	ED50(uM)	=	28	40	-1	1	1	1	v	0.64	MD	MD	Leishmania donovani	MD	MD	F	ADMET	=	Non standard unit for type	Unassigned	F_ADMET_=_Non standard unit for type_Unassigned	-0.836	9.758	-0.554	-0.989	-24.482	-0.75	MD	302.33	3.12	91.67	0	CC1=C(CCCCCC(=O)O)C(=O)c2c(O)cccc2C1=O	883247	J. Med. Chem., ( 2001), 44, 4, 548
337	CHEMBL151680	ED50(uM)	=	10	40	-1	1	1	1	t	0.64	MD	MD	Leishmania donovani	MD	MD	F	ADMET	=	Non standard unit for type	Unassigned	F_ADMET_=_Non standard unit for type_Unassigned	-0.566	10.788	-0.554	-0.719	-23.452	-0.75	MD	345.4	3.39	92.7	0	CC1=C(CCCNC(=O)OC(C)(C)C)C(=O)c2c(O)cccc2C1=O	873473	J. Med. Chem., ( 2001), 44, 4, 548
338	CHEMBL151798	ED50(uM)	>	74	40	-1	0	1	1	t	0.64	MD	MD	Leishmania donovani	MD	MD	F	ADMET	>	Non standard unit for type	Unassigned	F_ADMET_>_Non standard unit for type_Unassigned	0.474	26.828	-0.554	1.509	-8.661	-0.556	MD	386.44	4.43	108.74	0	OC(=O)CCCCCC1=C(CCCCCC(=O)O)C(=O)c2ccccc2C1=O	882106	J. Med. Chem., ( 2001), 44, 4, 548
339	CHEMBL152142	ED50(uM)	=	29.6	40	-1	1	1	1	t	0.64	MD	MD	Leishmania donovani	MD	MD	F	ADMET	=	Non standard unit for type	Unassigned	F_ADMET_=_Non standard unit for type_Unassigned	0.984	91.508	0.446	0.831	57.268	0.25	MD	740.9	4.94	173.42	1	CC1=C(CCCCC(=O)NCCCN2CCN(CCCNC(=O)CCCCC3=C(C)C(=O)c4cccc(O)c4C3=O)CC2)C(=O)c5c(O)cccc5C1=O	868482	J. Med. Chem., ( 2001), 44, 4, 548
340	CHEMBL152177	ED50(uM)	>	50	40	-1	0	1	1	v	0.64	MD	MD	Leishmania donovani	MD	MD	F	ADMET	>	Non standard unit for type	Unassigned	F_ADMET_>_Non standard unit for type_Unassigned	0.374	56.598	0.446	1.409	21.109	0.444	MD	597.71	4.33	138.51	1	CC1=C(CCC(=O)NCCCCNCCCNC(=O)CCC2=C(C)C(=O)c3ccccc3C2=O)C(=O)c4ccccc4C1=O	890685	J. Med. Chem., ( 2001), 44, 4, 548
341	CHEMBL152178	ED50(uM)	>	50	40	-1	0	1	1	t	0.64	MD	MD	Leishmania donovani	MD	MD	F	ADMET	>	Non standard unit for type	Unassigned	F_ADMET_>_Non standard unit for type_Unassigned	-2.816	43.618	0.446	-1.781	8.129	0.444	MD	596.77	1.14	125.53	1	CN1CCN(CCCNC(=O)CCC2=C(CCC(=O)NCCCN3CCN(C)CC3)C(=O)c4c(O)cccc4C2=O)CC1	868477	J. Med. Chem., ( 2001), 44, 4, 548
342	CHEMBL152191	ED50(uM)	>	80	40	-1	0	1	1	t	0.64	MD	MD	Leishmania donovani	MD	MD	F	ADMET	>	Non standard unit for type	Unassigned	F_ADMET_>_Non standard unit for type_Unassigned	-0.306	26.828	-0.554	0.729	-8.661	-0.556	MD	358.39	3.65	108.74	0	OC(=O)CCCCC1=C(CCCCC(=O)O)C(=O)c2ccccc2C1=O	873469	J. Med. Chem., ( 2001), 44, 4, 548
343	CHEMBL152234	ED50(uM)	>	46	40	-1	0	1	1	t	0.64	MD	MD	Leishmania donovani	MD	MD	F	ADMET	>	Non standard unit for type	Unassigned	F_ADMET_>_Non standard unit for type_Unassigned	0.564	97.058	0.446	1.599	61.569	0.444	MD	657.76	4.52	178.97	1	CC1=C(CCCC(=O)NCCCCNCCCNC(=O)CCCC2=C(C)C(=O)c3cccc(O)c3C2=O)C(=O)c4c(O)cccc4C1=O	873484	J. Med. Chem., ( 2001), 44, 4, 548
344	CHEMBL152235	ED50(uM)	>	49	40	-1	0	1	1	v	0.64	MD	MD	Leishmania donovani	MD	MD	F	ADMET	>	Non standard unit for type	Unassigned	F_ADMET_>_Non standard unit for type_Unassigned	0.764	56.598	0.446	1.799	21.109	0.444	MD	611.74	4.72	138.51	1	CC1=C(CCCC(=O)NCCCNCCCNC(=O)CCCC2=C(C)C(=O)c3ccccc3C2=O)C(=O)c4ccccc4C1=O	903802	J. Med. Chem., ( 2001), 44, 4, 548
345	CHEMBL152263	ED50(uM)	=	72	40	-1	0	1	1	t	0.64	MD	MD	Leishmania donovani	MD	MD	F	ADMET	=	Non standard unit for type	Unassigned	F_ADMET_=_Non standard unit for type_Unassigned	-2.006	9.758	-0.554	-2.159	-24.482	-0.75	MD	260.24	1.95	91.67	0	CC1=C(CCC(=O)O)C(=O)c2c(O)cccc2C1=O	900121	J. Med. Chem., ( 2001), 44, 4, 548
346	CHEMBL152285	ED50(uM)	>	48	40	-1	0	1	1	t	0.64	MD	MD	Leishmania donovani	MD	MD	F	ADMET	>	Non standard unit for type	Unassigned	F_ADMET_>_Non standard unit for type_Unassigned	-1.996	19.558	0.446	-0.961	-15.931	0.444	MD	510.64	1.96	101.47	1	CN1CCN(CC1)C(=O)CCCC2=C(CCCC(=O)N3CCN(C)CC3)C(=O)c4c(O)cccc4C2=O	895177	J. Med. Chem., ( 2001), 44, 4, 548
347	CHEMBL152345	ED50(uM)	>	30	40	-1	1	1	1	t	0.64	MD	MD	Leishmania donovani	MD	MD	F	ADMET	>	Non standard unit for type	Unassigned	F_ADMET_>_Non standard unit for type_Unassigned	-2.996	22.538	-0.554	-1.961	-12.951	-0.556	MD	317.39	0.96	104.45	0	CC1=C(NCCCNCCCN)C(=O)c2c(O)cccc2C1=O	896587	J. Med. Chem., ( 2001), 44, 4, 548
348	CHEMBL152353	ED50(uM)	>	88	40	-1	0	1	1	t	0.64	MD	MD	Leishmania donovani	MD	MD	F	ADMET	>	Non standard unit for type	Unassigned	F_ADMET_>_Non standard unit for type_Unassigned	-2.316	-3.992	-0.554	-1.281	-39.481	-0.556	MD	342.39	1.64	77.92	0	CN1CCN(CC1)C(=O)CCC2=C(C)C(=O)c3cccc(O)c3C2=O	882098	J. Med. Chem., ( 2001), 44, 4, 548
349	CHEMBL152395	ED50(uM)	>	12.5	40	-1	1	1	1	v	0.64	MD	MD	Leishmania donovani	MD	MD	F	ADMET	>	Non standard unit for type	Unassigned	F_ADMET_>_Non standard unit for type_Unassigned	-2.286	-9.722	-0.554	-1.251	-45.211	-0.556	MD	258.32	1.67	72.19	0	CC1=C(NCCCCN)C(=O)c2ccccc2C1=O	874708	J. Med. Chem., ( 2001), 44, 4, 548
350	CHEMBL152422	ED50(uM)	=	7.8	40	-1	1	1	1	v	0.64	MD	MD	Leishmania donovani	MD	MD	F	ADMET	=	Non standard unit for type	Unassigned	F_ADMET_=_Non standard unit for type_Unassigned	1.344	97.058	1.446	1.191	62.818	1.25	MD	685.82	5.3	178.97	2	CC1=C(CCCCC(=O)NCCCCNCCCNC(=O)CCCCC2=C(C)C(=O)c3cccc(O)c3C2=O)C(=O)c4c(O)cccc4C1=O	871024	J. Med. Chem., ( 2001), 44, 4, 548
351	CHEMBL152532	ED50(uM)	=	33.8	40	-1	1	1	1	t	0.64	MD	MD	Leishmania donovani	MD	MD	F	ADMET	=	Non standard unit for type	Unassigned	F_ADMET_=_Non standard unit for type_Unassigned	0.214	10.788	-0.554	0.061	-23.452	-0.75	MD	373.45	4.17	92.7	0	CC1=C(CCCCCNC(=O)OC(C)(C)C)C(=O)c2c(O)cccc2C1=O	884482	J. Med. Chem., ( 2001), 44, 4, 548
352	CHEMBL152534	ED50(uM)	=	46.7	40	-1	0	1	1	t	0.64	MD	MD	Leishmania donovani	MD	MD	F	ADMET	=	Non standard unit for type	Unassigned	F_ADMET_=_Non standard unit for type_Unassigned	0.174	97.058	0.446	0.021	62.818	0.25	MD	643.74	4.13	178.97	1	CC1=C(CCCC(=O)NCCCNCCCNC(=O)CCCC2=C(C)C(=O)c3cccc(O)c3C2=O)C(=O)c4c(O)cccc4C1=O	873492	J. Med. Chem., ( 2001), 44, 4, 548
353	CHEMBL152627	ED50(uM)	>	30	40	-1	1	1	1	t	0.64	MD	MD	Leishmania donovani	MD	MD	F	ADMET	>	Non standard unit for type	Unassigned	F_ADMET_>_Non standard unit for type_Unassigned	-2.626	34.568	-0.554	-1.591	-0.921	-0.556	MD	388.51	1.33	116.48	0	CC1=C(NCCCNCCCCNCCCN)C(=O)c2c(O)cccc2C1=O	878419	J. Med. Chem., ( 2001), 44, 4, 548
354	CHEMBL152629	ED50(uM)	=	34.8	40	-1	1	1	1	t	0.64	MD	MD	Leishmania donovani	MD	MD	F	ADMET	=	Non standard unit for type	Unassigned	F_ADMET_=_Non standard unit for type_Unassigned	2.124	97.058	1.446	1.971	62.818	1.25	MD	713.87	6.08	178.97	2	CC1=C(CCCCCC(=O)NCCCCNCCCNC(=O)CCCCCC2=C(C)C(=O)c3cccc(O)c3C2=O)C(=O)c4c(O)cccc4C1=O	865876	J. Med. Chem., ( 2001), 44, 4, 548
355	CHEMBL152673	ED50(uM)	=	17.4	40	-1	1	1	1	v	0.64	MD	MD	Leishmania donovani	MD	MD	F	ADMET	=	Non standard unit for type	Unassigned	F_ADMET_=_Non standard unit for type_Unassigned	1.764	91.508	1.446	1.611	57.268	1.25	MD	768.95	5.72	173.42	2	CC1=C(CCCCCC(=O)NCCCN2CCN(CCCNC(=O)CCCCCC3=C(C)C(=O)c4cccc(O)c4C3=O)CC2)C(=O)c5c(O)cccc5C1=O	902645	J. Med. Chem., ( 2001), 44, 4, 548
356	CHEMBL152700	ED50(uM)	>	109	40	-1	0	1	1	t	0.64	MD	MD	Leishmania donovani	MD	MD	F	ADMET	>	Non standard unit for type	Unassigned	F_ADMET_>_Non standard unit for type_Unassigned	-1.616	9.758	-0.554	-0.581	-25.731	-0.556	MD	274.27	2.34	91.67	0	CC1=C(CCCC(=O)O)C(=O)c2c(O)cccc2C1=O	891844	J. Med. Chem., ( 2001), 44, 4, 548
357	CHEMBL152712	ED50(uM)	=	66	40	-1	0	1	1	t	0.64	MD	MD	Leishmania donovani	MD	MD	F	ADMET	=	Non standard unit for type	Unassigned	F_ADMET_=_Non standard unit for type_Unassigned	-1.946	8.038	-0.554	-2.099	-26.202	-0.75	MD	413.52	2.01	89.95	0	CN1CCN(CCCNC(=O)CCCC2=C(C)C(=O)c3cccc(O)c3C2=O)CC1	895172	J. Med. Chem., ( 2001), 44, 4, 548
358	CHEMBL152753	ED50(uM)	=	14.2	40	-1	1	1	1	t	0.64	MD	MD	Leishmania donovani	MD	MD	F	ADMET	=	Non standard unit for type	Unassigned	F_ADMET_=_Non standard unit for type_Unassigned	-0.176	10.788	-0.554	-0.329	-23.452	-0.75	MD	359.42	3.78	92.7	0	CC1=C(CCCCNC(=O)OC(C)(C)C)C(=O)c2c(O)cccc2C1=O	879526	J. Med. Chem., ( 2001), 44, 4, 548
359	CHEMBL152791	ED50(uM)	=	32	40	-1	1	1	1	t	0.64	MD	MD	Leishmania donovani	MD	MD	F	ADMET	=	Non standard unit for type	Unassigned	F_ADMET_=_Non standard unit for type_Unassigned	-1.626	-24.222	-0.554	-1.779	-58.462	-0.75	MD	340.42	2.33	57.69	0	CN1CCN(CC1)C(=O)CCCC2=C(C)C(=O)c3ccccc3C2=O	901285	J. Med. Chem., ( 2001), 44, 4, 548
360	CHEMBL152794	ED50(uM)	=	12.5	40	-1	1	1	1	v	0.64	MD	MD	Leishmania donovani	MD	MD	F	ADMET	=	Non standard unit for type	Unassigned	F_ADMET_=_Non standard unit for type_Unassigned	0.514	-9.442	-0.554	0.361	-43.682	-0.75	MD	357.45	4.47	72.47	0	CC1=C(CCCCCNC(=O)OC(C)(C)C)C(=O)c2ccccc2C1=O	867283	J. Med. Chem., ( 2001), 44, 4, 548
361	CHEMBL152807	ED50(uM)	=	11.9	40	-1	1	1	1	t	0.64	MD	MD	Leishmania donovani	MD	MD	F	ADMET	=	Non standard unit for type	Unassigned	F_ADMET_=_Non standard unit for type_Unassigned	1.934	56.598	1.446	1.781	22.358	1.25	MD	653.82	5.89	138.51	2	CC1=C(CCCCC(=O)NCCCCNCCCNC(=O)CCCCC2=C(C)C(=O)c3ccccc3C2=O)C(=O)c4ccccc4C1=O	897615	J. Med. Chem., ( 2001), 44, 4, 548
362	CHEMBL152810	ED50(uM)	>	45	40	-1	0	1	1	t	0.64	MD	MD	Leishmania donovani	MD	MD	F	ADMET	>	Non standard unit for type	Unassigned	F_ADMET_>_Non standard unit for type_Unassigned	1.544	56.598	1.446	2.579	21.109	1.444	MD	639.79	5.5	138.51	2	CC1=C(CCCCC(=O)NCCCNCCCNC(=O)CCCCC2=C(C)C(=O)c3ccccc3C2=O)C(=O)c4ccccc4C1=O	885785	J. Med. Chem., ( 2001), 44, 4, 548
363	CHEMBL152822	ED50(uM)	>	87	40	-1	0	1	1	v	0.64	MD	MD	Leishmania donovani	MD	MD	F	ADMET	>	Non standard unit for type	Unassigned	F_ADMET_>_Non standard unit for type_Unassigned	-1.086	26.828	-0.554	-0.051	-8.661	-0.556	MD	330.34	2.87	108.74	0	OC(=O)CCCC1=C(CCCC(=O)O)C(=O)c2ccccc2C1=O	870993	J. Med. Chem., ( 2001), 44, 4, 548
364	CHEMBL152868	ED50(uM)	>	30	40	-1	1	1	1	t	0.64	MD	MD	Leishmania donovani	MD	MD	F	ADMET	>	Non standard unit for type	Unassigned	F_ADMET_>_Non standard unit for type_Unassigned	-1.706	-10.472	-0.554	-0.671	-45.961	-0.556	MD	244.25	2.25	71.44	0	CC1=C(CCC(=O)O)C(=O)c2ccccc2C1=O	892950	J. Med. Chem., ( 2001), 44, 4, 548
365	CHEMBL152874	ED50(uM)	>	30	40	-1	1	1	1	t	0.64	MD	MD	Leishmania donovani	MD	MD	F	ADMET	>	Non standard unit for type	Unassigned	F_ADMET_>_Non standard unit for type_Unassigned	-2.036	-12.192	-0.554	-1.001	-47.681	-0.556	MD	383.49	1.92	69.72	0	CN1CCN(CCCNC(=O)CCC2=C(C)C(=O)c3ccccc3C2=O)CC1	872254	J. Med. Chem., ( 2001), 44, 4, 548
366	CHEMBL152954	ED50(uM)	=	38.2	40	-1	1	1	1	t	0.64	MD	MD	Leishmania donovani	MD	MD	F	ADMET	=	Non standard unit for type	Unassigned	F_ADMET_=_Non standard unit for type_Unassigned	-1.256	43.618	0.446	-1.409	9.378	0.25	MD	652.88	2.7	125.53	1	CN1CCN(CCCNC(=O)CCCCC2=C(CCCCC(=O)NCCCN3CCN(C)CC3)C(=O)c4c(O)cccc4C2=O)CC1	888297	J. Med. Chem., ( 2001), 44, 4, 548
367	CHEMBL152955	ED50(uM)	>	59	40	-1	0	1	1	t	0.64	MD	MD	Leishmania donovani	MD	MD	F	ADMET	>	Non standard unit for type	Unassigned	F_ADMET_>_Non standard unit for type_Unassigned	-2.036	43.618	0.446	-1.001	8.129	0.444	MD	624.83	1.92	125.53	1	CN1CCN(CCCNC(=O)CCCC2=C(CCCC(=O)NCCCN3CCN(C)CC3)C(=O)c4c(O)cccc4C2=O)CC1	903797	J. Med. Chem., ( 2001), 44, 4, 548
368	CHEMBL153191	ED50(uM)	=	8.8	40	-1	1	1	1	t	0.64	MD	MD	Leishmania donovani	MD	MD	F	ADMET	=	Non standard unit for type	Unassigned	F_ADMET_=_Non standard unit for type_Unassigned	-0.656	-9.442	-0.554	-0.809	-43.682	-0.75	MD	315.37	3.3	72.47	0	CC1=C(CCNC(=O)OC(C)(C)C)C(=O)c2ccccc2C1=O	878294	J. Med. Chem., ( 2001), 44, 4, 548
369	CHEMBL153197	ED50(uM)	=	29.4	40	-1	1	1	1	v	0.64	MD	MD	Leishmania donovani	MD	MD	F	ADMET	=	Non standard unit for type	Unassigned	F_ADMET_=_Non standard unit for type_Unassigned	-0.266	-9.442	-0.554	-0.419	-43.682	-0.75	MD	329.4	3.69	72.47	0	CC1=C(CCCNC(=O)OC(C)(C)C)C(=O)c2ccccc2C1=O	896410	J. Med. Chem., ( 2001), 44, 4, 548
370	CHEMBL153287	ED50(uM)	=	16.5	40	-1	1	1	1	t	0.64	MD	MD	Leishmania donovani	MD	MD	F	ADMET	=	Non standard unit for type	Unassigned	F_ADMET_=_Non standard unit for type_Unassigned	0.124	-9.442	-0.554	-0.029	-43.682	-0.75	MD	343.42	4.08	72.47	0	CC1=C(CCCCNC(=O)OC(C)(C)C)C(=O)c2ccccc2C1=O	878298	J. Med. Chem., ( 2001), 44, 4, 548
371	CHEMBL153356	ED50(uM)	=	82	40	-1	0	1	1	t	0.64	MD	MD	Leishmania donovani	MD	MD	F	ADMET	=	Non standard unit for type	Unassigned	F_ADMET_=_Non standard unit for type_Unassigned	-1.926	-3.992	-0.554	-2.079	-38.232	-0.75	MD	356.42	2.03	77.92	0	CN1CCN(CC1)C(=O)CCCC2=C(C)C(=O)c3cccc(O)c3C2=O	897604	J. Med. Chem., ( 2001), 44, 4, 548
372	CHEMBL153447	ED50(uM)	>	93	40	-1	0	1	1	v	0.64	MD	MD	Leishmania donovani	MD	MD	F	ADMET	>	Non standard unit for type	Unassigned	F_ADMET_>_Non standard unit for type_Unassigned	-1.866	26.828	-0.554	-0.831	-8.661	-0.556	MD	302.28	2.09	108.74	0	OC(=O)CCC1=C(CCC(=O)O)C(=O)c2ccccc2C1=O	880829	J. Med. Chem., ( 2001), 44, 4, 548
373	CHEMBL153514	ED50(uM)	>	49	40	-1	0	1	1	t	0.64	MD	MD	Leishmania donovani	MD	MD	F	ADMET	>	Non standard unit for type	Unassigned	F_ADMET_>_Non standard unit for type_Unassigned	-0.606	97.058	0.446	0.429	61.569	0.444	MD	615.68	3.35	178.97	1	CC1=C(CCC(=O)NCCCNCCCNC(=O)CCC2=C(C)C(=O)c3cccc(O)c3C2=O)C(=O)c4c(O)cccc4C1=O	885777	J. Med. Chem., ( 2001), 44, 4, 548
374	CHEMBL153554	ED50(uM)	=	22.8	40	-1	1	1	1	t	0.64	MD	MD	Leishmania donovani	MD	MD	F	ADMET	=	Non standard unit for type	Unassigned	F_ADMET_=_Non standard unit for type_Unassigned	2.324	56.598	1.446	2.171	22.358	1.25	MD	667.85	6.28	138.51	2	CC1=C(CCCCCC(=O)NCCCNCCCNC(=O)CCCCCC2=C(C)C(=O)c3ccccc3C2=O)C(=O)c4ccccc4C1=O	889418	J. Med. Chem., ( 2001), 44, 4, 548
375	CHEMBL153574	ED50(uM)	=	38.5	40	-1	1	1	1	v	0.64	MD	MD	Leishmania donovani	MD	MD	F	ADMET	=	Non standard unit for type	Unassigned	F_ADMET_=_Non standard unit for type_Unassigned	0.204	91.508	0.446	0.051	57.268	0.25	MD	712.84	4.16	173.42	1	CC1=C(CCCC(=O)NCCCN2CCN(CCCNC(=O)CCCC3=C(C)C(=O)c4cccc(O)c4C3=O)CC2)C(=O)c5c(O)cccc5C1=O	891849	J. Med. Chem., ( 2001), 44, 4, 548
376	CHEMBL153583	ED50(uM)	>	44	40	-1	0	1	1	t	0.64	MD	MD	Leishmania donovani	MD	MD	F	ADMET	>	Non standard unit for type	Unassigned	F_ADMET_>_Non standard unit for type_Unassigned	-0.576	91.508	0.446	0.459	56.019	0.444	MD	684.79	3.38	173.42	1	CC1=C(CCC(=O)NCCCN2CCN(CCCNC(=O)CCC3=C(C)C(=O)c4cccc(O)c4C3=O)CC2)C(=O)c5c(O)cccc5C1=O	880834	J. Med. Chem., ( 2001), 44, 4, 548
377	CHEMBL153804	ED50(uM)	>	48	40	-1	0	1	1	t	0.64	MD	MD	Leishmania donovani	MD	MD	F	ADMET	>	Non standard unit for type	Unassigned	F_ADMET_>_Non standard unit for type_Unassigned	1.154	56.598	1.446	2.189	21.109	1.444	MD	625.77	5.11	138.51	2	CC1=C(CCCC(=O)NCCCCNCCCNC(=O)CCCC2=C(C)C(=O)c3ccccc3C2=O)C(=O)c4ccccc4C1=O	898873	J. Med. Chem., ( 2001), 44, 4, 548
378	CHEMBL154224	ED50(uM)	=	11.8	40	-1	1	1	1	t	0.64	MD	MD	Leishmania donovani	MD	MD	F	ADMET	=	Non standard unit for type	Unassigned	F_ADMET_=_Non standard unit for type_Unassigned	-0.956	10.788	-0.554	-1.109	-23.452	-0.75	MD	331.37	3	92.7	0	CC1=C(CCNC(=O)OC(C)(C)C)C(=O)c2c(O)cccc2C1=O	895181	J. Med. Chem., ( 2001), 44, 4, 548
379	CHEMBL155143	ED50(uM)	>	51	40	-1	0	1	1	v	0.64	MD	MD	Leishmania donovani	MD	MD	F	ADMET	>	Non standard unit for type	Unassigned	F_ADMET_>_Non standard unit for type_Unassigned	-0.016	56.598	0.446	1.019	21.109	0.444	MD	583.69	3.94	138.51	1	CC1=C(CCC(=O)NCCCNCCCNC(=O)CCC2=C(C)C(=O)c3ccccc3C2=O)C(=O)c4ccccc4C1=O	875754	J. Med. Chem., ( 2001), 44, 4, 548
380	CHEMBL155515	ED50(uM)	=	10.3	40	-1	1	1	1	t	0.64	MD	MD	Leishmania donovani	MD	MD	F	ADMET	=	Non standard unit for type	Unassigned	F_ADMET_=_Non standard unit for type_Unassigned	1.734	97.058	1.446	1.581	62.818	1.25	MD	699.84	5.69	178.97	2	CC1=C(CCCCCC(=O)NCCCNCCCNC(=O)CCCCCC2=C(C)C(=O)c3cccc(O)c3C2=O)C(=O)c4c(O)cccc4C1=O	880842	J. Med. Chem., ( 2001), 44, 4, 548
381	CHEMBL443557	ED50(uM)	>	76	40	-1	0	1	1	t	0.64	MD	MD	Leishmania donovani	MD	MD	F	ADMET	>	Non standard unit for type	Unassigned	F_ADMET_>_Non standard unit for type_Unassigned	-1.646	-12.192	-0.554	-0.611	-47.681	-0.556	MD	397.52	2.31	69.72	0	CN1CCN(CCCNC(=O)CCCC2=C(C)C(=O)c3ccccc3C2=O)CC1	880825	J. Med. Chem., ( 2001), 44, 4, 548
382	CHEMBL345281	ED50(uM)	>	48	40	-1	0	1	1	t	0.64	MD	MD	Leishmania donovani	MD	MD	F	ADMET	>	Non standard unit for type	Unassigned	F_ADMET_>_Non standard unit for type_Unassigned	-0.216	97.058	0.446	0.819	61.569	0.444	MD	629.71	3.74	178.97	1	CC1=C(CCC(=O)NCCCCNCCCNC(=O)CCC2=C(C)C(=O)c3cccc(O)c3C2=O)C(=O)c4c(O)cccc4C1=O	871016	J. Med. Chem., ( 2001), 44, 4, 548
383	CHEMBL345932	ED50(uM)	>	116	40	-1	0	1	1	t	0.64	MD	MD	Leishmania donovani	MD	MD	F	ADMET	>	Non standard unit for type	Unassigned	F_ADMET_>_Non standard unit for type_Unassigned	-1.316	-10.472	-0.554	-0.281	-45.961	-0.556	MD	258.27	2.64	71.44	0	CC1=C(CCCC(=O)O)C(=O)c2ccccc2C1=O	901289	J. Med. Chem., ( 2001), 44, 4, 548
384	CHEMBL346422	ED50(uM)	=	14.3	40	-1	1	1	1	t	0.64	MD	MD	Leishmania donovani	MD	MD	F	ADMET	=	Non standard unit for type	Unassigned	F_ADMET_=_Non standard unit for type_Unassigned	2.354	51.048	1.446	2.201	16.808	1.25	MD	736.95	6.31	132.96	2	CC1=C(CCCCCC(=O)NCCCN2CCN(CCCNC(=O)CCCCCC3=C(C)C(=O)c4ccccc4C3=O)CC2)C(=O)c5ccccc5C1=O	898881	J. Med. Chem., ( 2001), 44, 4, 548
385	CHEMBL348029	ED50(uM)	>	62	40	-1	0	1	1	v	0.64	MD	MD	Leishmania donovani	MD	MD	F	ADMET	>	Non standard unit for type	Unassigned	F_ADMET_>_Non standard unit for type_Unassigned	-2.776	19.558	-0.554	-1.741	-15.931	-0.556	MD	482.58	1.18	101.47	0	CN1CCN(CC1)C(=O)CCC2=C(CCC(=O)N3CCN(C)CC3)C(=O)c4c(O)cccc4C2=O	869834	J. Med. Chem., ( 2001), 44, 4, 548
386	CHEMBL348457	ED50(uM)	=	5.4	40	-1	1	1	1	v	0.64	MD	MD	Leishmania donovani	MD	MD	F	ADMET	=	Non standard unit for type	Unassigned	F_ADMET_=_Non standard unit for type_Unassigned	2.714	56.598	1.446	2.561	22.358	1.25	MD	681.87	6.67	138.51	2	CC1=C(CCCCCC(=O)NCCCCNCCCNC(=O)CCCCCC2=C(C)C(=O)c3ccccc3C2=O)C(=O)c4ccccc4C1=O	889410	J. Med. Chem., ( 2001), 44, 4, 548
387	CHEMBL351108	ED50(uM)	=	14.7	40	-1	1	1	1	t	0.64	MD	MD	Leishmania donovani	MD	MD	F	ADMET	=	Non standard unit for type	Unassigned	F_ADMET_=_Non standard unit for type_Unassigned	0.794	51.048	0.446	0.641	16.808	0.25	MD	680.85	4.75	132.96	1	CC1=C(CCCC(=O)NCCCN2CCN(CCCNC(=O)CCCC3=C(C)C(=O)c4ccccc4C3=O)CC2)C(=O)c5ccccc5C1=O	884487	J. Med. Chem., ( 2001), 44, 4, 548
388	CHEMBL355938	ED50(uM)	=	31.3	40	-1	1	1	1	t	0.64	MD	MD	Leishmania donovani	MD	MD	F	ADMET	=	Non standard unit for type	Unassigned	F_ADMET_=_Non standard unit for type_Unassigned	1.574	51.048	1.446	1.421	16.808	1.25	MD	708.9	5.53	132.96	2	CC1=C(CCCCC(=O)NCCCN2CCN(CCCNC(=O)CCCCC3=C(C)C(=O)c4ccccc4C3=O)CC2)C(=O)c5ccccc5C1=O	874577	J. Med. Chem., ( 2001), 44, 4, 548
389	CHEMBL356201	ED50(uM)	>	46	40	-1	0	1	1	t	0.64	MD	MD	Leishmania donovani	MD	MD	F	ADMET	>	Non standard unit for type	Unassigned	F_ADMET_>_Non standard unit for type_Unassigned	0.014	51.048	0.446	1.049	15.559	0.444	MD	652.79	3.97	132.96	1	CC1=C(CCC(=O)NCCCN2CCN(CCCNC(=O)CCC3=C(C)C(=O)c4ccccc4C3=O)CC2)C(=O)c5ccccc5C1=O	901294	J. Med. Chem., ( 2001), 44, 4, 548
390	CHEMBL357338	ED50(uM)	=	87	40	-1	0	1	1	t	0.64	MD	MD	Leishmania donovani	MD	MD	F	ADMET	=	Non standard unit for type	Unassigned	F_ADMET_=_Non standard unit for type_Unassigned	-2.016	-24.222	-0.554	-2.169	-58.462	-0.75	MD	326.4	1.94	57.69	0	CN1CCN(CC1)C(=O)CCC2=C(C)C(=O)c3ccccc3C2=O	874572	J. Med. Chem., ( 2001), 44, 4, 548
391	CHEMBL358636	ED50(uM)	=	11.1	40	-1	1	1	1	v	0.64	MD	MD	Leishmania donovani	MD	MD	F	ADMET	=	Non standard unit for type	Unassigned	F_ADMET_=_Non standard unit for type_Unassigned	0.954	97.058	0.446	0.801	62.818	0.25	MD	671.79	4.91	178.97	1	CC1=C(CCCCC(=O)NCCCNCCCNC(=O)CCCCC2=C(C)C(=O)c3cccc(O)c3C2=O)C(=O)c4c(O)cccc4C1=O	883252	J. Med. Chem., ( 2001), 44, 4, 548
392	CHEMBL23515	IC50(nM)	=	2500	10	-1	0	0	0	t	0	MD	MD	Leishmania donovani	Promastigotes	MD	F	ADMET	=	MD	Unassigned	F_ADMET_=_MD_Unassigned	-0.623	4.826	-0.245	0.663	2.295	0	MD	283.36	2.64	79.42	0	C\C(=N/N=C(/N)\S)\c1cc2c(c[nH]1)nc3ccccc23	628537	J. Med. Chem., ( 1989), 32, 6, 1272
393	CHEMBL23742	IC50(nM)	>	50000	10	-1	0	0	0	t	0	MD	MD	Leishmania donovani	Promastigotes	MD	F	ADMET	>	MD	Unassigned	F_ADMET_>_MD_Unassigned	-1.993	31.126	-0.245	-0.41	16.913	0	MD	291.34	1.27	105.72	0	CCOC(=O)c1cc2cc(\C=N\N=C(\N)/S)[nH]cc2n1	619872	J. Med. Chem., ( 1989), 32, 6, 1272
394	CHEMBL24400	IC50(nM)	=	5000	10	-1	0	0	0	t	0	MD	MD	Leishmania donovani	Promastigotes	MD	F	ADMET	=	MD	Unassigned	F_ADMET_=_MD_Unassigned	-1.013	4.826	-0.245	0.273	2.295	0	MD	269.33	2.25	79.42	0	N\C(=N\N=C\c1cc2c(c[nH]1)nc3ccccc23)\S	620862	J. Med. Chem., ( 1989), 32, 6, 1272
395	CHEMBL453066	IC50(nM)	>	50000	10	-1	0	0	0	t	0	MD	MD	Leishmania donovani	Promastigotes	MD	F	ADMET	>	MD	Unassigned	F_ADMET_>_MD_Unassigned	-0.763	-19.614	-0.245	0.82	-33.827	0	BETA-CCM	226.24	2.5	54.98	0	COC(=O)c1cc2c(cn1)[nH]c3ccccc23	632350	J. Med. Chem., ( 1989), 32, 6, 1272
396	CHEMBL55	IC50(nM)	=	560	10	-1	0	0	0	t	0	MD	MD	Leishmania donovani	Promastigotes	MD	F	ADMET	=	MD	Unassigned	F_ADMET_=_MD_Unassigned	-0.383	43.606	-0.245	0.903	41.075	0	PENTAMIDINE	340.43	2.88	118.2	0	NC(=N)c1ccc(OCCCCCOc2ccc(cc2)C(=N)N)cc1	617326	J. Med. Chem., ( 1989), 32, 6, 1272
397	CHEMBL25988	IC50(nM)	=	29000	10	-1	0	0	0	v	0	MD	MD	Leishmania donovani	Promastigotes	MD	F	ADMET	=	MD	Unassigned	F_ADMET_=_MD_Unassigned	-2.603	-10.964	-0.245	-1.317	-13.495	0	MD	180.24	0.66	63.63	0	N\C(=N\N=C\c1ccccn1)\S	627167	J. Med. Chem., ( 1989), 32, 6, 1272
398	CHEMBL23515	Imax(uM)	=	17.5	40.1	-1	1	1	1	t	0.6	MD	MD	Leishmania donovani	Promastigotes	MD	F	ADMET	=	MD	Unassigned	F_ADMET_=_MD_Unassigned	-0.623	4.826	-0.245	0.663	2.295	0	MD	283.36	2.64	79.42	0	C\C(=N/N=C(/N)\S)\c1cc2c(c[nH]1)nc3ccccc23	628538	J. Med. Chem., ( 1989), 32, 6, 1272
399	CHEMBL23742	Imax(uM)	>	75	40.1	-1	0	1	1	v	0.6	MD	MD	Leishmania donovani	Promastigotes	MD	F	ADMET	>	MD	Unassigned	F_ADMET_>_MD_Unassigned	-1.993	31.126	-0.245	-0.41	16.913	0	MD	291.34	1.27	105.72	0	CCOC(=O)c1cc2cc(\C=N\N=C(\N)/S)[nH]cc2n1	619873	J. Med. Chem., ( 1989), 32, 6, 1272
400	CHEMBL24400	Imax(uM)	=	40	40.1	-1	1	1	1	t	0.6	MD	MD	Leishmania donovani	Promastigotes	MD	F	ADMET	=	MD	Unassigned	F_ADMET_=_MD_Unassigned	-1.013	4.826	-0.245	0.273	2.295	0	MD	269.33	2.25	79.42	0	N\C(=N\N=C\c1cc2c(c[nH]1)nc3ccccc23)\S	620863	J. Med. Chem., ( 1989), 32, 6, 1272
401	CHEMBL55	Imax(uM)	=	1.1	40.1	-1	1	1	1	t	0.6	MD	MD	Leishmania donovani	Promastigotes	MD	F	ADMET	=	MD	Unassigned	F_ADMET_=_MD_Unassigned	-0.383	43.606	-0.245	0.903	41.075	0	PENTAMIDINE	340.43	2.88	118.2	0	NC(=N)c1ccc(OCCCCCOc2ccc(cc2)C(=N)N)cc1	617327	J. Med. Chem., ( 1989), 32, 6, 1272
402	CHEMBL25988	Imax(uM)	=	67	40.1	-1	0	1	1	v	0.6	MD	MD	Leishmania donovani	Promastigotes	MD	F	ADMET	=	MD	Unassigned	F_ADMET_=_MD_Unassigned	-2.603	-10.964	-0.245	-1.317	-13.495	0	MD	180.24	0.66	63.63	0	N\C(=N\N=C\c1ccccn1)\S	627168	J. Med. Chem., ( 1989), 32, 6, 1272
403	CHEMBL23515	Inhibition(%)	=	99.6	95	1	1	0	0	t	0.01	MD	MD	Leishmania donovani	Promastigotes	MD	F	ADMET	=	MD	Unassigned	F_ADMET_=_MD_Unassigned	-0.623	4.826	-0.245	0.663	2.295	0	MD	283.36	2.64	79.42	0	C\C(=N/N=C(/N)\S)\c1cc2c(c[nH]1)nc3ccccc23	628549	J. Med. Chem., ( 1989), 32, 6, 1272
404	CHEMBL25988	Inhibition(%)	=	90	95	1	0	0	0	t	0.01	MD	MD	Leishmania donovani	Promastigotes	MD	F	ADMET	=	MD	Unassigned	F_ADMET_=_MD_Unassigned	-2.603	-10.964	-0.245	-1.317	-13.495	0	MD	180.24	0.66	63.63	0	N\C(=N\N=C\c1ccccn1)\S	627172	J. Med. Chem., ( 1989), 32, 6, 1272
405	CHEMBL23515	Inhibition(%)	=	0	95	1	0	0	0	t	0.01	MD	MD	Leishmania donovani	Promastigotes	MD	F	ADMET	=	MD	Unassigned	F_ADMET_=_MD_Unassigned	-0.623	4.826	-0.245	0.663	2.295	0	MD	283.36	2.64	79.42	0	C\C(=N/N=C(/N)\S)\c1cc2c(c[nH]1)nc3ccccc23	628542	J. Med. Chem., ( 1989), 32, 6, 1272
406	CHEMBL24400	Inhibition(%)	=	89	95	1	0	0	0	v	0.01	MD	MD	Leishmania donovani	Promastigotes	MD	F	ADMET	=	MD	Unassigned	F_ADMET_=_MD_Unassigned	-1.013	4.826	-0.245	0.273	2.295	0	MD	269.33	2.25	79.42	0	N\C(=N\N=C\c1cc2c(c[nH]1)nc3ccccc23)\S	620867	J. Med. Chem., ( 1989), 32, 6, 1272
407	CHEMBL24400	Inhibition(%)	=	99.7	95	1	1	0	0	t	0.01	MD	MD	Leishmania donovani	Promastigotes	MD	F	ADMET	=	MD	Unassigned	F_ADMET_=_MD_Unassigned	-1.013	4.826	-0.245	0.273	2.295	0	MD	269.33	2.25	79.42	0	N\C(=N\N=C\c1cc2c(c[nH]1)nc3ccccc23)\S	620871	J. Med. Chem., ( 1989), 32, 6, 1272
408	CHEMBL23515	Inhibition(%)	=	0.5	95	1	0	0	0	t	0.01	MD	MD	Leishmania donovani	Promastigotes	MD	F	ADMET	=	MD	Unassigned	F_ADMET_=_MD_Unassigned	-0.623	4.826	-0.245	0.663	2.295	0	MD	283.36	2.64	79.42	0	C\C(=N/N=C(/N)\S)\c1cc2c(c[nH]1)nc3ccccc23	628545	J. Med. Chem., ( 1989), 32, 6, 1272
409	CHEMBL25988	Inhibition(%)	=	95	95	1	0	0	0	t	0.01	MD	MD	Leishmania donovani	Promastigotes	MD	F	ADMET	=	MD	Unassigned	F_ADMET_=_MD_Unassigned	-2.603	-10.964	-0.245	-1.317	-13.495	0	MD	180.24	0.66	63.63	0	N\C(=N\N=C\c1ccccn1)\S	627176	J. Med. Chem., ( 1989), 32, 6, 1272
410	CHEMBL23515	Inhibition(%)	=	98.7	95	1	1	0	0	v	0.01	MD	MD	Leishmania donovani	Promastigotes	MD	F	ADMET	=	MD	Unassigned	F_ADMET_=_MD_Unassigned	-0.623	4.826	-0.245	0.663	2.295	0	MD	283.36	2.64	79.42	0	C\C(=N/N=C(/N)\S)\c1cc2c(c[nH]1)nc3ccccc23	628548	J. Med. Chem., ( 1989), 32, 6, 1272
411	CHEMBL25988	Inhibition(%)	=	50	95	1	0	0	0	t	0.01	MD	MD	Leishmania donovani	Promastigotes	MD	F	ADMET	=	MD	Unassigned	F_ADMET_=_MD_Unassigned	-2.603	-10.964	-0.245	-1.317	-13.495	0	MD	180.24	0.66	63.63	0	N\C(=N\N=C\c1ccccn1)\S	627171	J. Med. Chem., ( 1989), 32, 6, 1272
412	CHEMBL23515	Inhibition(%)	=	36	95	1	0	0	0	t	0.01	MD	MD	Leishmania donovani	Promastigotes	MD	F	ADMET	=	MD	Unassigned	F_ADMET_=_MD_Unassigned	-0.623	4.826	-0.245	0.663	2.295	0	MD	283.36	2.64	79.42	0	C\C(=N/N=C(/N)\S)\c1cc2c(c[nH]1)nc3ccccc23	628541	J. Med. Chem., ( 1989), 32, 6, 1272
413	CHEMBL24400	Inhibition(%)	=	34	95	1	0	0	0	t	0.01	MD	MD	Leishmania donovani	Promastigotes	MD	F	ADMET	=	MD	Unassigned	F_ADMET_=_MD_Unassigned	-1.013	4.826	-0.245	0.273	2.295	0	MD	269.33	2.25	79.42	0	N\C(=N\N=C\c1cc2c(c[nH]1)nc3ccccc23)\S	620866	J. Med. Chem., ( 1989), 32, 6, 1272
414	CHEMBL24400	Inhibition(%)	=	96	95	1	1	0	0	v	0.01	MD	MD	Leishmania donovani	Promastigotes	MD	F	ADMET	=	MD	Unassigned	F_ADMET_=_MD_Unassigned	-1.013	4.826	-0.245	0.273	2.295	0	MD	269.33	2.25	79.42	0	N\C(=N\N=C\c1cc2c(c[nH]1)nc3ccccc23)\S	620870	J. Med. Chem., ( 1989), 32, 6, 1272
415	CHEMBL23515	Inhibition(%)	=	52	95	1	0	0	0	t	0.01	MD	MD	Leishmania donovani	Promastigotes	MD	F	ADMET	=	MD	Unassigned	F_ADMET_=_MD_Unassigned	-0.623	4.826	-0.245	0.663	2.295	0	MD	283.36	2.64	79.42	0	C\C(=N/N=C(/N)\S)\c1cc2c(c[nH]1)nc3ccccc23	628544	J. Med. Chem., ( 1989), 32, 6, 1272
416	CHEMBL25988	Inhibition(%)	=	53	95	1	0	0	0	t	0.01	MD	MD	Leishmania donovani	Promastigotes	MD	F	ADMET	=	MD	Unassigned	F_ADMET_=_MD_Unassigned	-2.603	-10.964	-0.245	-1.317	-13.495	0	MD	180.24	0.66	63.63	0	N\C(=N\N=C\c1ccccn1)\S	627175	J. Med. Chem., ( 1989), 32, 6, 1272
417	CHEMBL23515	Inhibition(%)	=	95	95	1	0	0	0	t	0.01	MD	MD	Leishmania donovani	Promastigotes	MD	F	ADMET	=	MD	Unassigned	F_ADMET_=_MD_Unassigned	-0.623	4.826	-0.245	0.663	2.295	0	MD	283.36	2.64	79.42	0	C\C(=N/N=C(/N)\S)\c1cc2c(c[nH]1)nc3ccccc23	628547	J. Med. Chem., ( 1989), 32, 6, 1272
418	CHEMBL25988	Inhibition(%)	=	20	95	1	0	0	0	v	0.01	MD	MD	Leishmania donovani	Promastigotes	MD	F	ADMET	=	MD	Unassigned	F_ADMET_=_MD_Unassigned	-2.603	-10.964	-0.245	-1.317	-13.495	0	MD	180.24	0.66	63.63	0	N\C(=N\N=C\c1ccccn1)\S	627170	J. Med. Chem., ( 1989), 32, 6, 1272
419	CHEMBL23515	Inhibition(%)	=	25	95	1	0	0	0	t	0.01	MD	MD	Leishmania donovani	Promastigotes	MD	F	ADMET	=	MD	Unassigned	F_ADMET_=_MD_Unassigned	-0.623	4.826	-0.245	0.663	2.295	0	MD	283.36	2.64	79.42	0	C\C(=N/N=C(/N)\S)\c1cc2c(c[nH]1)nc3ccccc23	628540	J. Med. Chem., ( 1989), 32, 6, 1272
420	CHEMBL24400	Inhibition(%)	=	7	95	1	0	0	0	t	0.01	MD	MD	Leishmania donovani	Promastigotes	MD	F	ADMET	=	MD	Unassigned	F_ADMET_=_MD_Unassigned	-1.013	4.826	-0.245	0.273	2.295	0	MD	269.33	2.25	79.42	0	N\C(=N\N=C\c1cc2c(c[nH]1)nc3ccccc23)\S	620865	J. Med. Chem., ( 1989), 32, 6, 1272
421	CHEMBL24400	Inhibition(%)	=	81	95	1	0	0	0	t	0.01	MD	MD	Leishmania donovani	Promastigotes	MD	F	ADMET	=	MD	Unassigned	F_ADMET_=_MD_Unassigned	-1.013	4.826	-0.245	0.273	2.295	0	MD	269.33	2.25	79.42	0	N\C(=N\N=C\c1cc2c(c[nH]1)nc3ccccc23)\S	620869	J. Med. Chem., ( 1989), 32, 6, 1272
422	CHEMBL23515	Inhibition(%)	=	36	95	1	0	0	0	v	0.01	MD	MD	Leishmania donovani	Promastigotes	MD	F	ADMET	=	MD	Unassigned	F_ADMET_=_MD_Unassigned	-0.623	4.826	-0.245	0.663	2.295	0	MD	283.36	2.64	79.42	0	C\C(=N/N=C(/N)\S)\c1cc2c(c[nH]1)nc3ccccc23	628543	J. Med. Chem., ( 1989), 32, 6, 1272
423	CHEMBL25988	Inhibition(%)	=	17	95	1	0	0	0	t	0.01	MD	MD	Leishmania donovani	Promastigotes	MD	F	ADMET	=	MD	Unassigned	F_ADMET_=_MD_Unassigned	-2.603	-10.964	-0.245	-1.317	-13.495	0	MD	180.24	0.66	63.63	0	N\C(=N\N=C\c1ccccn1)\S	627174	J. Med. Chem., ( 1989), 32, 6, 1272
424	CHEMBL23515	Inhibition(%)	=	100	95	1	1	0	0	t	0.01	MD	MD	Leishmania donovani	Promastigotes	MD	F	ADMET	=	MD	Unassigned	F_ADMET_=_MD_Unassigned	-0.623	4.826	-0.245	0.663	2.295	0	MD	283.36	2.64	79.42	0	C\C(=N/N=C(/N)\S)\c1cc2c(c[nH]1)nc3ccccc23	628546	J. Med. Chem., ( 1989), 32, 6, 1272
425	CHEMBL25988	Inhibition(%)	=	56	95	1	0	0	0	t	0.01	MD	MD	Leishmania donovani	Promastigotes	MD	F	ADMET	=	MD	Unassigned	F_ADMET_=_MD_Unassigned	-2.603	-10.964	-0.245	-1.317	-13.495	0	MD	180.24	0.66	63.63	0	N\C(=N\N=C\c1ccccn1)\S	627169	J. Med. Chem., ( 1989), 32, 6, 1272
426	CHEMBL23515	Inhibition(%)	=	68	95	1	0	0	0	v	0.01	MD	MD	Leishmania donovani	Promastigotes	MD	F	ADMET	=	MD	Unassigned	F_ADMET_=_MD_Unassigned	-0.623	4.826	-0.245	0.663	2.295	0	MD	283.36	2.64	79.42	0	C\C(=N/N=C(/N)\S)\c1cc2c(c[nH]1)nc3ccccc23	628539	J. Med. Chem., ( 1989), 32, 6, 1272
427	CHEMBL24400	Inhibition(%)	=	37	95	1	0	0	0	t	0.01	MD	MD	Leishmania donovani	Promastigotes	MD	F	ADMET	=	MD	Unassigned	F_ADMET_=_MD_Unassigned	-1.013	4.826	-0.245	0.273	2.295	0	MD	269.33	2.25	79.42	0	N\C(=N\N=C\c1cc2c(c[nH]1)nc3ccccc23)\S	620864	J. Med. Chem., ( 1989), 32, 6, 1272
428	CHEMBL24400	Inhibition(%)	=	90	95	1	0	0	0	t	0.01	MD	MD	Leishmania donovani	Promastigotes	MD	F	ADMET	=	MD	Unassigned	F_ADMET_=_MD_Unassigned	-1.013	4.826	-0.245	0.273	2.295	0	MD	269.33	2.25	79.42	0	N\C(=N\N=C\c1cc2c(c[nH]1)nc3ccccc23)\S	620868	J. Med. Chem., ( 1989), 32, 6, 1272
429	CHEMBL25988	Inhibition(%)	=	78	95	1	0	0	0	t	0.01	MD	MD	Leishmania donovani	Promastigotes	MD	F	ADMET	=	MD	Unassigned	F_ADMET_=_MD_Unassigned	-2.603	-10.964	-0.245	-1.317	-13.495	0	MD	180.24	0.66	63.63	0	N\C(=N\N=C\c1ccccn1)\S	627173	J. Med. Chem., ( 1989), 32, 6, 1272
430	CHEMBL590	Toxic dose(uM)	=	30	17.9	-1	0	1	0.999	v	0.5	MD	MD	Leishmania donovani	MD	MD	A	ADMET	=	MD	Unassigned	A_ADMET_=_MD_Unassigned	-1.946	-47.772	-0.554	-1.593	-28.432	-0.351	MENADIONE	172.18	2.01	34.14	0	CC1=CC(=O)c2ccccc2C1=O	871012	J. Med. Chem., ( 2001), 44, 4, 548
431	CHEMBL152308	Toxic dose(uM)	=	30	17.9	-1	0	1	0.999	t	0.5	MD	MD	Leishmania donovani	MD	MD	A	ADMET	=	MD	Unassigned	A_ADMET_=_MD_Unassigned	-0.346	34.488	0.446	0.007	53.828	0.649	MD	542.68	3.61	116.4	1	CC1=C(NCCCNCCCCNCCCNC2=C(C)C(=O)c3ccccc3C2=O)C(=O)c4ccccc4C1=O	878292	J. Med. Chem., ( 2001), 44, 4, 548
432	CHEMBL152787	Toxic dose(uM)	=	10	17.9	-1	1	1	0.999	t	0.5	MD	MD	Leishmania donovani	MD	MD	A	ADMET	=	MD	Unassigned	A_ADMET_=_MD_Unassigned	-0.476	43.618	0.446	-0.123	62.958	0.649	MD	680.93	3.48	125.53	1	CN1CCN(CCCNC(=O)CCCCCC2=C(CCCCCC(=O)NCCCN3CCN(C)CC3)C(=O)c4c(O)cccc4C2=O)CC1	897612	J. Med. Chem., ( 2001), 44, 4, 548
433	CHEMBL153399	Toxic dose(uM)	=	3	17.9	-1	1	1	0.999	t	0.5	MD	MD	Leishmania donovani	MD	MD	A	ADMET	=	MD	Unassigned	A_ADMET_=_MD_Unassigned	-0.436	19.558	0.446	-0.083	38.898	0.649	MD	566.74	3.52	101.47	1	CN1CCN(CC1)C(=O)CCCCCC2=C(CCCCCC(=O)N3CCN(C)CC3)C(=O)c4c(O)cccc4C2=O	889407	J. Med. Chem., ( 2001), 44, 4, 548
434	CHEMBL348714	Toxic dose(uM)	=	30	17.9	-1	0	1	0.998	v	0.5	MD	MD	Leishmania donovani	MD	MD	A	ADMET	=	MD	Unassigned	A_ADMET_=_MD_Unassigned	-2.966	16.988	-0.554	-2.613	36.328	-0.351	MD	386.5	0.99	98.9	0	CC1=C(NCCCN2CCN(CCCN)CC2)C(=O)c3c(O)cccc3C1=O	872440	J. Med. Chem., ( 2001), 44, 4, 548
435	CHEMBL356232	Toxic dose(uM)	=	3	17.9	-1	1	1	0.999	t	0.5	MD	MD	Leishmania donovani	MD	MD	A	ADMET	=	MD	Unassigned	A_ADMET_=_MD_Unassigned	-1.216	19.558	0.446	-0.863	38.898	0.649	MD	538.69	2.74	101.47	1	CN1CCN(CC1)C(=O)CCCCC2=C(CCCCC(=O)N3CCN(C)CC3)C(=O)c4c(O)cccc4C2=O	898866	J. Med. Chem., ( 2001), 44, 4, 548
436	CHEMBL153450	Toxic dose(uM)	=	30	17.9	-1	0	1	0.999	t	0.5	MD	MD	Leishmania donovani	MD	MD	A	ADMET	=	MD	Unassigned	A_ADMET_=_MD_Unassigned	-1.996	-5.542	-0.554	-1.643	13.798	-0.351	MD	343.43	1.96	76.37	0	CN1CCN(CCC\N=C/2\C(=C(O)c3cccc(O)c3C2=O)C)CC1	880822	J. Med. Chem., ( 2001), 44, 4, 548
437	CHEMBL295316	Toxic dose(uM)	=	3	17.9	-1	1	1	0.999	t	0.5	MD	MD	Leishmania donovani	MD	MD	A	ADMET	=	MD	Unassigned	A_ADMET_=_MD_Unassigned	-2.236	-27.542	-0.554	-1.883	-8.202	-0.351	PLUMBAGIN	188.18	1.72	54.37	0	CC1=CC(=O)c2c(O)cccc2C1=O	872282	J. Med. Chem., ( 2001), 44, 4, 548
438	CHEMBL153337	Toxic dose(uM)	=	30	17.9	-1	0	1	0.999	v	0.5	MD	MD	Leishmania donovani	MD	MD	A	ADMET	=	MD	Unassigned	A_ADMET_=_MD_Unassigned	-2.326	14.338	-0.554	-1.973	33.678	-0.351	MD	372.51	1.63	96.25	0	CC1=C(NCCCNCCCCNCCCN)C(=O)c2ccccc2C1=O	868631	J. Med. Chem., ( 2001), 44, 4, 548
439	CHEMBL2093043	Inhibition(%)	=	34	95	1	0	0	0	t	0.01	MD	MD	Leishmania donovani	Promastigotes	Leishmania donovani	F	ORGANISM	=	MD	Non-molecular	F_ORGANISM_=_MD_Non-molecular	-5.861	117.576	1.373	-6.156	126.212	1.43	MD	381.39	-2.06	208.65	2	N[C@H](CC[C@H](N)C(=O)O)C[C@H]1O[C@H]([C@H](O)[C@@H]1O)n2cnc3c(N)ncnc23	939849	J. Med. Chem., ( 1992), 35, 1, 63
440	CHEMBL1214186	Inhibition(%)	=	88	95	1	0	0	0	t	0.01	MD	MD	Leishmania donovani	Promastigotes	Leishmania donovani	F	ORGANISM	=	MD	Non-molecular	F_ORGANISM_=_MD_Non-molecular	-5.861	117.576	1.373	-6.156	126.212	1.43	SINEFUNGIN	381.39	-2.06	208.65	2	N[C@@H](CC[C@H](N)C(=O)O)C[C@H]1O[C@H]([C@H](O)[C@@H]1O)n2cnc3c(N)ncnc23	939846	J. Med. Chem., ( 1992), 35, 1, 63
441	CHEMBL1214186	Inhibition(%)	=	100	95	1	1	0	0	t	0.01	MD	MD	Leishmania donovani	Promastigotes	Leishmania donovani	F	ORGANISM	=	MD	Non-molecular	F_ORGANISM_=_MD_Non-molecular	-5.861	117.576	1.373	-6.156	126.212	1.43	SINEFUNGIN	381.39	-2.06	208.65	2	N[C@@H](CC[C@H](N)C(=O)O)C[C@H]1O[C@H]([C@H](O)[C@@H]1O)n2cnc3c(N)ncnc23	921806	J. Med. Chem., ( 1992), 35, 1, 63
442	CHEMBL2093043	Inhibition(%)	=	91	95	1	0	0	0	v	0.01	MD	MD	Leishmania donovani	Promastigotes	Leishmania donovani	F	ORGANISM	=	MD	Non-molecular	F_ORGANISM_=_MD_Non-molecular	-5.861	117.576	1.373	-6.156	126.212	1.43	MD	381.39	-2.06	208.65	2	N[C@H](CC[C@H](N)C(=O)O)C[C@H]1O[C@H]([C@H](O)[C@@H]1O)n2cnc3c(N)ncnc23	939850	J. Med. Chem., ( 1992), 35, 1, 63
443	CHEMBL609344	Inhibition(%)	=	19	95	1	0	0	0	t	0.01	MD	MD	Leishmania donovani	Promastigotes	Leishmania donovani	F	ORGANISM	=	MD	Non-molecular	F_ORGANISM_=_MD_Non-molecular	-6.521	97.366	0.373	-6.816	106.002	0.43	MD	360.37	-2.72	188.44	1	NC(CC[C@H](N)C(=O)O)C[C@H]1OC([C@H](O)[C@@H]1O)N2CCC(=O)NC2=O	918326	J. Med. Chem., ( 1992), 35, 1, 63
444	CHEMBL609345	Inhibition(%)	=	20	95	1	0	0	0	t	0.01	MD	MD	Leishmania donovani	Promastigotes	Leishmania donovani	F	ORGANISM	=	MD	Non-molecular	F_ORGANISM_=_MD_Non-molecular	-6.731	102.816	0.373	-7.026	111.452	0.43	MD	358.35	-2.93	193.89	1	NC(CC[C@H](N)C(=O)O)C[C@H]1OC([C@H](O)[C@@H]1O)N2C=CC(=O)NC2=O	942389	J. Med. Chem., ( 1992), 35, 1, 63
445	CHEMBL2092781	Thymidine uptake(c.p.m. (mg of protein)-1)	=	1459000	2.34605e+06	-1	1	1	1	t	0.68	MD	MD	Leishmania donovani	Promastigotes	Leishmania donovani	F	ORGANISM	=	MD	Non-molecular	F_ORGANISM_=_MD_Non-molecular	-4.801	91.556	-0.627	-5.096	100.192	-0.57	MD	366.38	-1	182.63	0	NC(CCCC(=O)O)C[C@H]1O[C@H]([C@H](O)[C@@H]1O)n2cnc3c(N)ncnc23	656348	J. Med. Chem., ( 1991), 34, 9, 2798
446	CHEMBL2092781	Thymidine uptake(c.p.m. (mg of protein)-1)	=	1772064	2.34605e+06	-1	1	1	1	v	0.68	MD	MD	Leishmania donovani	Promastigotes	Leishmania donovani	F	ORGANISM	=	MD	Non-molecular	F_ORGANISM_=_MD_Non-molecular	-4.801	91.556	-0.627	-5.096	100.192	-0.57	MD	366.38	-1	182.63	0	NC(CCCC(=O)O)C[C@H]1O[C@H]([C@H](O)[C@@H]1O)n2cnc3c(N)ncnc23	656344	J. Med. Chem., ( 1991), 34, 9, 2798
447	CHEMBL2092783	Thymidine uptake(c.p.m. (mg of protein)-1)	=	3391425	2.34605e+06	-1	0	1	1	t	0.68	MD	MD	Leishmania donovani	Promastigotes	Leishmania donovani	F	ORGANISM	=	MD	Non-molecular	F_ORGANISM_=_MD_Non-molecular	-5.531	94.716	1.373	-5.826	103.352	1.43	MD	382.42	-1.73	185.79	2	NC(CCCC(O)CO)C[C@H]1O[C@H]([C@H](O)[C@@H]1O)n2cnc3c(N)ncnc23	645652	J. Med. Chem., ( 1991), 34, 9, 2798
448	CHEMBL2092783	Thymidine uptake(c.p.m. (mg of protein)-1)	=	3148603	2.34605e+06	-1	0	1	1	t	0.68	MD	MD	Leishmania donovani	Promastigotes	Leishmania donovani	F	ORGANISM	=	MD	Non-molecular	F_ORGANISM_=_MD_Non-molecular	-5.531	94.716	1.373	-5.826	103.352	1.43	MD	382.42	-1.73	185.79	2	NC(CCCC(O)CO)C[C@H]1O[C@H]([C@H](O)[C@@H]1O)n2cnc3c(N)ncnc23	645650	J. Med. Chem., ( 1991), 34, 9, 2798
449	CHEMBL607696	Thymidine uptake(c.p.m. (mg of protein)-1)	=	2880449	2.34605e+06	-1	0	1	1	t	0.68	MD	MD	Leishmania donovani	Promastigotes	Leishmania donovani	F	ORGANISM	=	MD	Non-molecular	F_ORGANISM_=_MD_Non-molecular	-3.701	54.256	-0.627	-3.996	62.892	-0.57	MD	348.41	0.1	145.33	0	NC(CCCC=C)C[C@H]1OC([C@H](O)[C@@H]1O)n2cnc3c(N)ncnc23	635925	J. Med. Chem., ( 1991), 34, 9, 2798
450	CHEMBL2092781	Thymidine uptake(c.p.m. (mg of protein)-1)	=	1861835	2.34605e+06	-1	1	1	1	v	0.68	MD	MD	Leishmania donovani	Promastigotes	Leishmania donovani	F	ORGANISM	=	MD	Non-molecular	F_ORGANISM_=_MD_Non-molecular	-4.801	91.556	-0.627	-5.096	100.192	-0.57	MD	366.38	-1	182.63	0	NC(CCCC(=O)O)C[C@H]1O[C@H]([C@H](O)[C@@H]1O)n2cnc3c(N)ncnc23	634734	J. Med. Chem., ( 1991), 34, 9, 2798
451	CHEMBL2092781	Thymidine uptake(c.p.m. (mg of protein)-1)	=	3284127	2.34605e+06	-1	0	1	1	t	0.68	MD	MD	Leishmania donovani	Promastigotes	Leishmania donovani	F	ORGANISM	=	MD	Non-molecular	F_ORGANISM_=_MD_Non-molecular	-4.801	91.556	-0.627	-5.096	100.192	-0.57	MD	366.38	-1	182.63	0	NC(CCCC(=O)O)C[C@H]1O[C@H]([C@H](O)[C@@H]1O)n2cnc3c(N)ncnc23	634730	J. Med. Chem., ( 1991), 34, 9, 2798
452	CHEMBL2092783	Thymidine uptake(c.p.m. (mg of protein)-1)	=	3097327	2.34605e+06	-1	0	1	1	t	0.68	MD	MD	Leishmania donovani	Promastigotes	Leishmania donovani	F	ORGANISM	=	MD	Non-molecular	F_ORGANISM_=_MD_Non-molecular	-5.531	94.716	1.373	-5.826	103.352	1.43	MD	382.42	-1.73	185.79	2	NC(CCCC(O)CO)C[C@H]1O[C@H]([C@H](O)[C@@H]1O)n2cnc3c(N)ncnc23	667791	J. Med. Chem., ( 1991), 34, 9, 2798
453	CHEMBL2092783	Thymidine uptake(c.p.m. (mg of protein)-1)	=	4079585	2.34605e+06	-1	0	1	1	t	0.68	MD	MD	Leishmania donovani	Promastigotes	Leishmania donovani	F	ORGANISM	=	MD	Non-molecular	F_ORGANISM_=_MD_Non-molecular	-5.531	94.716	1.373	-5.826	103.352	1.43	MD	382.42	-1.73	185.79	2	NC(CCCC(O)CO)C[C@H]1O[C@H]([C@H](O)[C@@H]1O)n2cnc3c(N)ncnc23	667787	J. Med. Chem., ( 1991), 34, 9, 2798
454	CHEMBL608870	Thymidine uptake(c.p.m. (mg of protein)-1)	=	2197110	2.34605e+06	-1	1	1	1	v	0.68	MD	MD	Leishmania donovani	Promastigotes	Leishmania donovani	F	ORGANISM	=	MD	Non-molecular	F_ORGANISM_=_MD_Non-molecular	-5.861	117.576	1.373	-6.156	126.212	1.43	MD	381.39	-2.06	208.65	2	N[C@@H](CC[C@@H](N)C(=O)O)C[C@H]1OC([C@H](O)[C@@H]1O)n2cnc3c(N)ncnc23	670106	J. Med. Chem., ( 1991), 34, 9, 2798
455	CHEMBL608870	Thymidine uptake(c.p.m. (mg of protein)-1)	=	956745	2.34605e+06	-1	1	1	1	t	0.68	MD	MD	Leishmania donovani	Promastigotes	Leishmania donovani	F	ORGANISM	=	MD	Non-molecular	F_ORGANISM_=_MD_Non-molecular	-5.861	117.576	1.373	-6.156	126.212	1.43	MD	381.39	-2.06	208.65	2	N[C@@H](CC[C@@H](N)C(=O)O)C[C@H]1OC([C@H](O)[C@@H]1O)n2cnc3c(N)ncnc23	670110	J. Med. Chem., ( 1991), 34, 9, 2798
456	CHEMBL2092781	Thymidine uptake(c.p.m. (mg of protein)-1)	=	1556483	2.34605e+06	-1	1	1	1	t	0.68	MD	MD	Leishmania donovani	Promastigotes	Leishmania donovani	F	ORGANISM	=	MD	Non-molecular	F_ORGANISM_=_MD_Non-molecular	-4.801	91.556	-0.627	-5.096	100.192	-0.57	MD	366.38	-1	182.63	0	NC(CCCC(=O)O)C[C@H]1O[C@H]([C@H](O)[C@@H]1O)n2cnc3c(N)ncnc23	656347	J. Med. Chem., ( 1991), 34, 9, 2798
457	CHEMBL2092781	Thymidine uptake(c.p.m. (mg of protein)-1)	=	1499100	2.34605e+06	-1	1	1	1	t	0.68	MD	MD	Leishmania donovani	Promastigotes	Leishmania donovani	F	ORGANISM	=	MD	Non-molecular	F_ORGANISM_=_MD_Non-molecular	-4.801	91.556	-0.627	-5.096	100.192	-0.57	MD	366.38	-1	182.63	0	NC(CCCC(=O)O)C[C@H]1O[C@H]([C@H](O)[C@@H]1O)n2cnc3c(N)ncnc23	656343	J. Med. Chem., ( 1991), 34, 9, 2798
458	CHEMBL2092783	Thymidine uptake(c.p.m. (mg of protein)-1)	=	9191098	2.34605e+06	-1	0	1	1	v	0.68	MD	MD	Leishmania donovani	Promastigotes	Leishmania donovani	F	ORGANISM	=	MD	Non-molecular	F_ORGANISM_=_MD_Non-molecular	-5.531	94.716	1.373	-5.826	103.352	1.43	MD	382.42	-1.73	185.79	2	NC(CCCC(O)CO)C[C@H]1O[C@H]([C@H](O)[C@@H]1O)n2cnc3c(N)ncnc23	645651	J. Med. Chem., ( 1991), 34, 9, 2798
459	CHEMBL2092783	Thymidine uptake(c.p.m. (mg of protein)-1)	=	823954	2.34605e+06	-1	1	1	1	t	0.68	MD	MD	Leishmania donovani	Promastigotes	Leishmania donovani	F	ORGANISM	=	MD	Non-molecular	F_ORGANISM_=_MD_Non-molecular	-5.531	94.716	1.373	-5.826	103.352	1.43	MD	382.42	-1.73	185.79	2	NC(CCCC(O)CO)C[C@H]1O[C@H]([C@H](O)[C@@H]1O)n2cnc3c(N)ncnc23	645649	J. Med. Chem., ( 1991), 34, 9, 2798
460	CHEMBL607696	Thymidine uptake(c.p.m. (mg of protein)-1)	=	1703083	2.34605e+06	-1	1	1	1	t	0.68	MD	MD	Leishmania donovani	Promastigotes	Leishmania donovani	F	ORGANISM	=	MD	Non-molecular	F_ORGANISM_=_MD_Non-molecular	-3.701	54.256	-0.627	-3.996	62.892	-0.57	MD	348.41	0.1	145.33	0	NC(CCCC=C)C[C@H]1OC([C@H](O)[C@@H]1O)n2cnc3c(N)ncnc23	635924	J. Med. Chem., ( 1991), 34, 9, 2798
461	CHEMBL2092781	Thymidine uptake(c.p.m. (mg of protein)-1)	=	1973260	2.34605e+06	-1	1	1	1	t	0.68	MD	MD	Leishmania donovani	Promastigotes	Leishmania donovani	F	ORGANISM	=	MD	Non-molecular	F_ORGANISM_=_MD_Non-molecular	-4.801	91.556	-0.627	-5.096	100.192	-0.57	MD	366.38	-1	182.63	0	NC(CCCC(=O)O)C[C@H]1O[C@H]([C@H](O)[C@@H]1O)n2cnc3c(N)ncnc23	634733	J. Med. Chem., ( 1991), 34, 9, 2798
462	CHEMBL2092781	Thymidine uptake(c.p.m. (mg of protein)-1)	=	1161185	2.34605e+06	-1	1	1	1	v	0.68	MD	MD	Leishmania donovani	Promastigotes	Leishmania donovani	F	ORGANISM	=	MD	Non-molecular	F_ORGANISM_=_MD_Non-molecular	-4.801	91.556	-0.627	-5.096	100.192	-0.57	MD	366.38	-1	182.63	0	NC(CCCC(=O)O)C[C@H]1O[C@H]([C@H](O)[C@@H]1O)n2cnc3c(N)ncnc23	634729	J. Med. Chem., ( 1991), 34, 9, 2798
463	CHEMBL2092783	Thymidine uptake(c.p.m. (mg of protein)-1)	=	1230950	2.34605e+06	-1	1	1	1	t	0.68	MD	MD	Leishmania donovani	Promastigotes	Leishmania donovani	F	ORGANISM	=	MD	Non-molecular	F_ORGANISM_=_MD_Non-molecular	-5.531	94.716	1.373	-5.826	103.352	1.43	MD	382.42	-1.73	185.79	2	NC(CCCC(O)CO)C[C@H]1O[C@H]([C@H](O)[C@@H]1O)n2cnc3c(N)ncnc23	667790	J. Med. Chem., ( 1991), 34, 9, 2798
464	CHEMBL2092783	Thymidine uptake(c.p.m. (mg of protein)-1)	=	1020493	2.34605e+06	-1	1	1	1	t	0.68	MD	MD	Leishmania donovani	Promastigotes	Leishmania donovani	F	ORGANISM	=	MD	Non-molecular	F_ORGANISM_=_MD_Non-molecular	-5.531	94.716	1.373	-5.826	103.352	1.43	MD	382.42	-1.73	185.79	2	NC(CCCC(O)CO)C[C@H]1O[C@H]([C@H](O)[C@@H]1O)n2cnc3c(N)ncnc23	667786	J. Med. Chem., ( 1991), 34, 9, 2798
465	CHEMBL608870	Thymidine uptake(c.p.m. (mg of protein)-1)	=	1583862	2.34605e+06	-1	1	1	1	t	0.68	MD	MD	Leishmania donovani	Promastigotes	Leishmania donovani	F	ORGANISM	=	MD	Non-molecular	F_ORGANISM_=_MD_Non-molecular	-5.861	117.576	1.373	-6.156	126.212	1.43	MD	381.39	-2.06	208.65	2	N[C@@H](CC[C@@H](N)C(=O)O)C[C@H]1OC([C@H](O)[C@@H]1O)n2cnc3c(N)ncnc23	670105	J. Med. Chem., ( 1991), 34, 9, 2798
466	CHEMBL608870	Thymidine uptake(c.p.m. (mg of protein)-1)	=	1741329	2.34605e+06	-1	1	1	1	v	0.68	MD	MD	Leishmania donovani	Promastigotes	Leishmania donovani	F	ORGANISM	=	MD	Non-molecular	F_ORGANISM_=_MD_Non-molecular	-5.861	117.576	1.373	-6.156	126.212	1.43	MD	381.39	-2.06	208.65	2	N[C@@H](CC[C@@H](N)C(=O)O)C[C@H]1OC([C@H](O)[C@@H]1O)n2cnc3c(N)ncnc23	670109	J. Med. Chem., ( 1991), 34, 9, 2798
467	CHEMBL608870	Cell growth(%)	=	15	67.5	1	0	1	1	t	0.54	MD	MD	Leishmania donovani	Promastigotes	Leishmania donovani	F	ORGANISM	=	MD	Non-molecular	F_ORGANISM_=_MD_Non-molecular	-5.861	117.576	1.373	-6.156	126.212	1.43	MD	381.39	-2.06	208.65	2	N[C@@H](CC[C@@H](N)C(=O)O)C[C@H]1OC([C@H](O)[C@@H]1O)n2cnc3c(N)ncnc23	670111	J. Med. Chem., ( 1991), 34, 9, 2798
468	CHEMBL607696	Cell growth(%)	=	97	67.5	1	1	1	1	t	0.54	MD	MD	Leishmania donovani	Promastigotes	Leishmania donovani	F	ORGANISM	=	MD	Non-molecular	F_ORGANISM_=_MD_Non-molecular	-3.701	54.256	-0.627	-3.996	62.892	-0.57	MD	348.41	0.1	145.33	0	NC(CCCC=C)C[C@H]1OC([C@H](O)[C@@H]1O)n2cnc3c(N)ncnc23	635928	J. Med. Chem., ( 1991), 34, 9, 2798
469	CHEMBL611866	Cell growth(%)	=	93	67.5	1	1	1	1	t	0.54	MD	MD	Leishmania donovani	Promastigotes	Leishmania donovani	F	ORGANISM	=	MD	Non-molecular	F_ORGANISM_=_MD_Non-molecular	-5.461	80.276	-0.627	-5.756	88.912	-0.57	MD	337.38	-1.66	171.35	0	NCCC(CN)C[C@H]1OC([C@H](O)[C@@H]1O)n2cnc3c(N)ncnc23	655202	J. Med. Chem., ( 1991), 34, 9, 2798
470	CHEMBL2092784	Cell growth(%)	=	83	67.5	1	1	1	1	v	0.54	MD	MD	Leishmania donovani	Promastigotes	Leishmania donovani	F	ORGANISM	=	MD	Non-molecular	F_ORGANISM_=_MD_Non-molecular	-4.771	40.266	-0.627	-5.066	48.902	-0.57	MD	320.35	-0.97	131.34	0	Nc1ncnc2c1ncn2[C@@H]3O[C@H](CC4CCNC4)[C@@H](O)[C@H]3O	671505	J. Med. Chem., ( 1991), 34, 9, 2798
471	CHEMBL2092783	Cell growth(%)	=	100	67.5	1	1	1	1	t	0.54	MD	MD	Leishmania donovani	Promastigotes	Leishmania donovani	F	ORGANISM	=	MD	Non-molecular	F_ORGANISM_=_MD_Non-molecular	-5.531	94.716	1.373	-5.826	103.352	1.43	MD	382.42	-1.73	185.79	2	NC(CCCC(O)CO)C[C@H]1O[C@H]([C@H](O)[C@@H]1O)n2cnc3c(N)ncnc23	645653	J. Med. Chem., ( 1991), 34, 9, 2798
472	CHEMBL2092783	Cell growth(%)	=	92	67.5	1	1	1	1	t	0.54	MD	MD	Leishmania donovani	Promastigotes	Leishmania donovani	F	ORGANISM	=	MD	Non-molecular	F_ORGANISM_=_MD_Non-molecular	-5.531	94.716	1.373	-5.826	103.352	1.43	MD	382.42	-1.73	185.79	2	NC(CCCC(O)CO)C[C@H]1O[C@H]([C@H](O)[C@@H]1O)n2cnc3c(N)ncnc23	645654	J. Med. Chem., ( 1991), 34, 9, 2798
473	CHEMBL607696	Cell growth(%)	=	65	67.5	1	0	1	1	t	0.54	MD	MD	Leishmania donovani	Promastigotes	Leishmania donovani	F	ORGANISM	=	MD	Non-molecular	F_ORGANISM_=_MD_Non-molecular	-3.701	54.256	-0.627	-3.996	62.892	-0.57	MD	348.41	0.1	145.33	0	NC(CCCC=C)C[C@H]1OC([C@H](O)[C@@H]1O)n2cnc3c(N)ncnc23	635929	J. Med. Chem., ( 1991), 34, 9, 2798
474	CHEMBL611866	Cell growth(%)	=	80	67.5	1	1	1	1	v	0.54	MD	MD	Leishmania donovani	Promastigotes	Leishmania donovani	F	ORGANISM	=	MD	Non-molecular	F_ORGANISM_=_MD_Non-molecular	-5.461	80.276	-0.627	-5.756	88.912	-0.57	MD	337.38	-1.66	171.35	0	NCCC(CN)C[C@H]1OC([C@H](O)[C@@H]1O)n2cnc3c(N)ncnc23	655203	J. Med. Chem., ( 1991), 34, 9, 2798
475	CHEMBL2092784	Cell growth(%)	=	74	67.5	1	1	1	1	t	0.54	MD	MD	Leishmania donovani	Promastigotes	Leishmania donovani	F	ORGANISM	=	MD	Non-molecular	F_ORGANISM_=_MD_Non-molecular	-4.771	40.266	-0.627	-5.066	48.902	-0.57	MD	320.35	-0.97	131.34	0	Nc1ncnc2c1ncn2[C@@H]3O[C@H](CC4CCNC4)[C@@H](O)[C@H]3O	671506	J. Med. Chem., ( 1991), 34, 9, 2798
476	CHEMBL2092783	Cell growth(%)	=	59	67.5	1	0	1	1	t	0.54	MD	MD	Leishmania donovani	Promastigotes	Leishmania donovani	F	ORGANISM	=	MD	Non-molecular	F_ORGANISM_=_MD_Non-molecular	-5.531	94.716	1.373	-5.826	103.352	1.43	MD	382.42	-1.73	185.79	2	NC(CCCC(O)CO)C[C@H]1O[C@H]([C@H](O)[C@@H]1O)n2cnc3c(N)ncnc23	645655	J. Med. Chem., ( 1991), 34, 9, 2798
477	CHEMBL607696	Cell growth(%)	=	41	67.5	1	0	1	1	t	0.54	MD	MD	Leishmania donovani	Promastigotes	Leishmania donovani	F	ORGANISM	=	MD	Non-molecular	F_ORGANISM_=_MD_Non-molecular	-3.701	54.256	-0.627	-3.996	62.892	-0.57	MD	348.41	0.1	145.33	0	NC(CCCC=C)C[C@H]1OC([C@H](O)[C@@H]1O)n2cnc3c(N)ncnc23	635930	J. Med. Chem., ( 1991), 34, 9, 2798
478	CHEMBL2092784	Cell growth(%)	=	37	67.5	1	0	1	1	v	0.54	MD	MD	Leishmania donovani	Promastigotes	Leishmania donovani	F	ORGANISM	=	MD	Non-molecular	F_ORGANISM_=_MD_Non-molecular	-4.771	40.266	-0.627	-5.066	48.902	-0.57	MD	320.35	-0.97	131.34	0	Nc1ncnc2c1ncn2[C@@H]3O[C@H](CC4CCNC4)[C@@H](O)[C@H]3O	671507	J. Med. Chem., ( 1991), 34, 9, 2798
479	CHEMBL2092783	Cell growth(%)	=	41	67.5	1	0	1	1	t	0.54	MD	MD	Leishmania donovani	Promastigotes	Leishmania donovani	F	ORGANISM	=	MD	Non-molecular	F_ORGANISM_=_MD_Non-molecular	-5.531	94.716	1.373	-5.826	103.352	1.43	MD	382.42	-1.73	185.79	2	NC(CCCC(O)CO)C[C@H]1O[C@H]([C@H](O)[C@@H]1O)n2cnc3c(N)ncnc23	645656	J. Med. Chem., ( 1991), 34, 9, 2798
480	CHEMBL423172	Inhibition(%)	=	6	95	1	0	0	0	t	0.01	MD	MD	Leishmania donovani	MD	Leishmania donovani	F	ORGANISM	=	MD	Non-molecular	F_ORGANISM_=_MD_Non-molecular	-3.981	27.085	-0.741	-3.666	30.322	-0.57	MEGAZOL	226.22	0.43	112.76	0	Cn1c(ncc1[N+](=O)[O-])c2nnc(N)s2	531159	J. Med. Chem., ( 2003), 46, 3, 427
481	CHEMBL423172	Inhibition(%)	=	75	95	1	0	0	0	t	0.01	MD	MD	Leishmania donovani	MD	Leishmania donovani	F	ORGANISM	=	MD	Non-molecular	F_ORGANISM_=_MD_Non-molecular	-3.981	27.085	-0.741	-3.666	30.322	-0.57	MEGAZOL	226.22	0.43	112.76	0	Cn1c(ncc1[N+](=O)[O-])c2nnc(N)s2	531158	J. Med. Chem., ( 2003), 46, 3, 427
482	CHEMBL423172	Inhibition(%)	=	99	95	1	1	0	0	v	0.01	MD	MD	Leishmania donovani	MD	Leishmania donovani	F	ORGANISM	=	MD	Non-molecular	F_ORGANISM_=_MD_Non-molecular	-3.981	27.085	-0.741	-3.666	30.322	-0.57	MEGAZOL	226.22	0.43	112.76	0	Cn1c(ncc1[N+](=O)[O-])c2nnc(N)s2	531157	J. Med. Chem., ( 2003), 46, 3, 427
483	CHEMBL344175	Inhibition(%)	=	0	95	1	0	0	0	t	0.01	MD	MD	Leishmania donovani	MD	Leishmania donovani	F	ORGANISM	=	MD	Non-molecular	F_ORGANISM_=_MD_Non-molecular	-2.991	30.325	-0.741	-2.676	33.562	-0.57	MD	309.36	1.42	116	0	Cn1c(nc(N2CCCCC2)c1[N+](=O)[O-])c3nnc(N)s3	548266	J. Med. Chem., ( 2003), 46, 3, 427
484	CHEMBL292009	ED50(uM)	=	0.013	40	-1	1	1	1	t	0.64	MD	MD	Leishmania aethiopica	Promastigotes	Leishmania aethiopica	F	ORGANISM	=	Non standard unit for type	Non-molecular	F_ORGANISM_=_Non standard unit for type_Non-molecular	0.307	-34.097	0.667	1.4	-48.341	0.202	BUPARVAQUONE	326.44	5.12	54.37	1	CC(C)(C)[C@@H]1CC[C@@H](CC2=C(O)C(=O)c3ccccc3C2=O)CC1	1187339	J. Med. Chem., ( 2004), 47, 1, 188
485	CHEMBL61370	ED50(uM)	=	0.122	40	-1	1	1	1	t	0.64	MD	MD	Leishmania aethiopica	Promastigotes	Leishmania aethiopica	F	ORGANISM	=	Non standard unit for type	Non-molecular	F_ORGANISM_=_Non standard unit for type_Non-molecular	-0.143	12.433	-0.333	0.95	-1.811	-0.798	MD	406.42	4.67	100.9	0	CC(C)(C)C1CCC(CC2=C(OP(=O)(O)O)C(=O)c3ccccc3C2=O)CC1	1217532	J. Med. Chem., ( 2004), 47, 1, 188
486	CHEMBL58293	ED50(uM)	=	0.057	40	-1	1	1	1	v	0.64	MD	MD	Leishmania aethiopica	Promastigotes	Leishmania aethiopica	F	ORGANISM	=	Non standard unit for type	Non-molecular	F_ORGANISM_=_Non standard unit for type_Non-molecular	-0.163	21.663	-0.333	0.93	7.419	-0.798	MD	436.44	4.65	110.13	0	CC(C)(C)C1CCC(CC2=C(OCOP(=O)(O)O)C(=O)c3ccccc3C2=O)CC1	1193866	J. Med. Chem., ( 2004), 47, 1, 188
487	CHEMBL292009	ED50(uM)	=	0.633	40	-1	1	1	1	t	0.64	MD	MD	Leishmania aethiopica	Amastigotes	Leishmania aethiopica	F	ORGANISM	=	Non standard unit for type	Non-molecular	F_ORGANISM_=_Non standard unit for type_Non-molecular	0.307	-34.097	0.667	1.4	-48.341	0.202	BUPARVAQUONE	326.44	5.12	54.37	1	CC(C)(C)[C@@H]1CC[C@@H](CC2=C(O)C(=O)c3ccccc3C2=O)CC1	1187347	J. Med. Chem., ( 2004), 47, 1, 188
488	CHEMBL61370	ED50(uM)	=	2.334	40	-1	1	1	1	t	0.64	MD	MD	Leishmania aethiopica	Amastigotes	Leishmania aethiopica	F	ORGANISM	=	Non standard unit for type	Non-molecular	F_ORGANISM_=_Non standard unit for type_Non-molecular	-0.143	12.433	-0.333	0.95	-1.811	-0.798	MD	406.42	4.67	100.9	0	CC(C)(C)C1CCC(CC2=C(OP(=O)(O)O)C(=O)c3ccccc3C2=O)CC1	1217540	J. Med. Chem., ( 2004), 47, 1, 188
489	CHEMBL58293	ED50(uM)	=	1.659	40	-1	1	1	1	t	0.64	MD	MD	Leishmania aethiopica	Amastigotes	Leishmania aethiopica	F	ORGANISM	=	Non standard unit for type	Non-molecular	F_ORGANISM_=_Non standard unit for type_Non-molecular	-0.163	21.663	-0.333	0.93	7.419	-0.798	MD	436.44	4.65	110.13	0	CC(C)(C)C1CCC(CC2=C(OCOP(=O)(O)O)C(=O)c3ccccc3C2=O)CC1	1193874	J. Med. Chem., ( 2004), 47, 1, 188
490	CHEMBL292009	ED50(uM)	=	3.643	40	-1	1	1	1	v	0.64	MD	MD	Leishmania aethiopica	Amastigotes	Leishmania aethiopica	F	ORGANISM	=	Non standard unit for type	Non-molecular	F_ORGANISM_=_Non standard unit for type_Non-molecular	0.307	-34.097	0.667	1.4	-48.341	0.202	BUPARVAQUONE	326.44	5.12	54.37	1	CC(C)(C)[C@@H]1CC[C@@H](CC2=C(O)C(=O)c3ccccc3C2=O)CC1	1187348	J. Med. Chem., ( 2004), 47, 1, 188
491	CHEMBL61370	ED50(uM)	=	7.351	40	-1	1	1	1	t	0.64	MD	MD	Leishmania aethiopica	Amastigotes	Leishmania aethiopica	F	ORGANISM	=	Non standard unit for type	Non-molecular	F_ORGANISM_=_Non standard unit for type_Non-molecular	-0.143	12.433	-0.333	0.95	-1.811	-0.798	MD	406.42	4.67	100.9	0	CC(C)(C)C1CCC(CC2=C(OP(=O)(O)O)C(=O)c3ccccc3C2=O)CC1	1217541	J. Med. Chem., ( 2004), 47, 1, 188
492	CHEMBL58293	ED50(uM)	=	3.99	40	-1	1	1	1	t	0.64	MD	MD	Leishmania aethiopica	Amastigotes	Leishmania aethiopica	F	ORGANISM	=	Non standard unit for type	Non-molecular	F_ORGANISM_=_Non standard unit for type_Non-molecular	-0.163	21.663	-0.333	0.93	7.419	-0.798	MD	436.44	4.65	110.13	0	CC(C)(C)C1CCC(CC2=C(OCOP(=O)(O)O)C(=O)c3ccccc3C2=O)CC1	1193875	J. Med. Chem., ( 2004), 47, 1, 188
493	CHEMBL292009	ED50(uM)	=	0.004	40	-1	1	1	1	t	0.64	MD	MD	Leishmania amazonensis	Promastigotes	Leishmania amazonensis	F	ORGANISM	=	Non standard unit for type	Non-molecular	F_ORGANISM_=_Non standard unit for type_Non-molecular	1.25	-8.798	0.527	1.4	-48.341	0.202	BUPARVAQUONE	326.44	5.12	54.37	1	CC(C)(C)[C@@H]1CC[C@@H](CC2=C(O)C(=O)c3ccccc3C2=O)CC1	1187341	J. Med. Chem., ( 2004), 47, 1, 188
494	CHEMBL61370	ED50(uM)	=	0.024	40	-1	1	1	1	v	0.64	MD	MD	Leishmania amazonensis	Promastigotes	Leishmania amazonensis	F	ORGANISM	=	Non standard unit for type	Non-molecular	F_ORGANISM_=_Non standard unit for type_Non-molecular	0.8	37.732	-0.473	0.95	-1.811	-0.798	MD	406.42	4.67	100.9	0	CC(C)(C)C1CCC(CC2=C(OP(=O)(O)O)C(=O)c3ccccc3C2=O)CC1	1217534	J. Med. Chem., ( 2004), 47, 1, 188
495	CHEMBL58293	ED50(uM)	=	0.007	40	-1	1	1	1	t	0.64	MD	MD	Leishmania amazonensis	Promastigotes	Leishmania amazonensis	F	ORGANISM	=	Non standard unit for type	Non-molecular	F_ORGANISM_=_Non standard unit for type_Non-molecular	0.78	46.962	-0.473	0.93	7.419	-0.798	MD	436.44	4.65	110.13	0	CC(C)(C)C1CCC(CC2=C(OCOP(=O)(O)O)C(=O)c3ccccc3C2=O)CC1	1193868	J. Med. Chem., ( 2004), 47, 1, 188
496	CHEMBL292009	ED50(uM)	=	5.495	40	-1	1	1	1	t	0.64	MD	MD	Leishmania amazonensis	Amastigotes	Leishmania amazonensis	F	ORGANISM	=	Non standard unit for type	Non-molecular	F_ORGANISM_=_Non standard unit for type_Non-molecular	1.414	-36.95	0.531	1.4	-48.341	0.202	BUPARVAQUONE	326.44	5.12	54.37	1	CC(C)(C)[C@@H]1CC[C@@H](CC2=C(O)C(=O)c3ccccc3C2=O)CC1	1187351	J. Med. Chem., ( 2004), 47, 1, 188
497	CHEMBL61370	ED50(uM)	=	15.73	40	-1	1	1	1	t	0.64	MD	MD	Leishmania amazonensis	Amastigotes	Leishmania amazonensis	F	ORGANISM	=	Non standard unit for type	Non-molecular	F_ORGANISM_=_Non standard unit for type_Non-molecular	0.964	9.58	-0.469	0.95	-1.811	-0.798	MD	406.42	4.67	100.9	0	CC(C)(C)C1CCC(CC2=C(OP(=O)(O)O)C(=O)c3ccccc3C2=O)CC1	1217544	J. Med. Chem., ( 2004), 47, 1, 188
498	CHEMBL58293	ED50(uM)	=	8.814	40	-1	1	1	1	v	0.64	MD	MD	Leishmania amazonensis	Amastigotes	Leishmania amazonensis	F	ORGANISM	=	Non standard unit for type	Non-molecular	F_ORGANISM_=_Non standard unit for type_Non-molecular	0.944	18.81	-0.469	0.93	7.419	-0.798	MD	436.44	4.65	110.13	0	CC(C)(C)C1CCC(CC2=C(OCOP(=O)(O)O)C(=O)c3ccccc3C2=O)CC1	1193878	J. Med. Chem., ( 2004), 47, 1, 188
499	CHEMBL125	IC50(nM)	=	3120	10	-1	0	0	0	t	0	MD	MD	Leishmania amazonensis	MD	Leishmania amazonensis	F	ORGANISM	=	MD	Non-molecular	F_ORGANISM_=_MD_Non-molecular	2.404	-20.281	0.706	1.584	-23.848	0.43	MILTEFOSINE	407.58	5.68	58.59	1	CCCCCCCCCCCCCCCCOP(=O)([O-])OCC[N+](C)(C)C	975897	Bioorg. Med. Chem. Lett., ( 2004), 14, 14, 3635
500	CHEMBL538157	IC50(nM)	=	4000	10	-1	0	0	0	t	0	MD	MD	Leishmania amazonensis	MD	Leishmania amazonensis	F	ORGANISM	=	MD	Non-molecular	F_ORGANISM_=_MD_Non-molecular	-0.826	-48.911	-0.294	-1.646	-52.478	-0.57	MD	183.21	2.45	29.96	0	O=C\C=C\c1ccc2ccccc2n1	968421	Bioorg. Med. Chem. Lett., ( 2004), 14, 14, 3635
501	CHEMBL119769	IC50(nM)	>	32000	10	-1	0	0	0	t	0	MD	MD	Leishmania amazonensis	MD	Leishmania amazonensis	F	ORGANISM	>	MD	Non-molecular	F_ORGANISM_>_MD_Non-molecular	1.034	-22.841	-0.294	0.515	-20.367	-0.312	MD	276.3	4.31	56.03	0	[O-][N+](=O)c1ccc(\C=C\c2ccc3ccccc3n2)cc1	967243	Bioorg. Med. Chem. Lett., ( 2004), 14, 14, 3635
502	CHEMBL120356	IC50(nM)	=	3000	10	-1	0	0	0	t	0	MD	MD	Leishmania amazonensis	MD	Leishmania amazonensis	F	ORGANISM	=	MD	Non-molecular	F_ORGANISM_=_MD_Non-molecular	0.324	-65.981	-0.294	-0.496	-69.548	-0.57	MD	234.1	3.6	12.89	0	Br\C=C\c1ccc2ccccc2n1	978262	Bioorg. Med. Chem. Lett., ( 2004), 14, 14, 3635
503	CHEMBL120734	IC50(nM)	=	16000	10	-1	0	0	0	v	0	MD	MD	Leishmania amazonensis	MD	Leishmania amazonensis	F	ORGANISM	=	MD	Non-molecular	F_ORGANISM_=_MD_Non-molecular	1.194	-62.741	-0.294	0.374	-66.308	-0.57	MD	274.37	4.47	16.13	0	CN(C)c1ccc(\C=C\c2ccc3ccccc3n2)cc1	968403	Bioorg. Med. Chem. Lett., ( 2004), 14, 14, 3635
504	CHEMBL120925	IC50(nM)	>	32000	10	-1	0	0	0	t	0	MD	MD	Leishmania amazonensis	MD	Leishmania amazonensis	F	ORGANISM	>	MD	Non-molecular	F_ORGANISM_>_MD_Non-molecular	0.594	-26.261	-0.294	0.075	-23.787	-0.312	MD	324.38	3.87	52.61	0	COc1cc(NCc2ccc3ccccc3n2)cc(OC)c1OC	975888	Bioorg. Med. Chem. Lett., ( 2004), 14, 14, 3635
505	CHEMBL121001	IC50(nM)	>	32000	10	-1	0	0	0	t	0	MD	MD	Leishmania amazonensis	MD	Leishmania amazonensis	F	ORGANISM	>	MD	Non-molecular	F_ORGANISM_>_MD_Non-molecular	1.144	-47.521	-0.294	0.625	-45.047	-0.312	MD	291.35	4.42	31.35	0	COc1ccc(\C=C\c2ccc3ccccc3n2)cc1OC	961859	Bioorg. Med. Chem. Lett., ( 2004), 14, 14, 3635
506	CHEMBL121071	IC50(nM)	>	32000	10	-1	0	0	0	v	0	MD	MD	Leishmania amazonensis	MD	Leishmania amazonensis	F	ORGANISM	>	MD	Non-molecular	F_ORGANISM_>_MD_Non-molecular	1.144	-47.521	-0.294	0.625	-45.047	-0.312	MD	291.35	4.42	31.35	0	COc1ccc(\C=C\c2ccc3ccccc3n2)c(OC)c1	980823	Bioorg. Med. Chem. Lett., ( 2004), 14, 14, 3635
507	CHEMBL121177	IC50(nM)	>	32000	10	-1	0	0	0	t	0	MD	MD	Leishmania amazonensis	MD	Leishmania amazonensis	F	ORGANISM	>	MD	Non-molecular	F_ORGANISM_>_MD_Non-molecular	0.144	-2.611	-0.294	-0.375	-0.137	-0.312	MD	294.31	3.42	76.26	0	OC(Cc1ccc2ccccc2n1)c3ccc(cc3)[N+](=O)[O-]	963203	Bioorg. Med. Chem. Lett., ( 2004), 14, 14, 3635
508	CHEMBL121196	IC50(nM)	>	32000	10	-1	0	0	0	t	0	MD	MD	Leishmania amazonensis	MD	Leishmania amazonensis	F	ORGANISM	>	MD	Non-molecular	F_ORGANISM_>_MD_Non-molecular	-1.166	-36.441	-0.294	-1.685	-33.967	-0.312	MD	268.32	2.11	42.43	0	O=C(\C=C\c1ccc2ccccc2n1)N3CCOCC3	978253	Bioorg. Med. Chem. Lett., ( 2004), 14, 14, 3635
509	CHEMBL121345	IC50(nM)	=	18000	10	-1	0	0	0	t	0	MD	MD	Leishmania amazonensis	MD	Leishmania amazonensis	F	ORGANISM	=	MD	Non-molecular	F_ORGANISM_=_MD_Non-molecular	-0.016	-45.671	-0.294	-0.836	-49.238	-0.57	MD	266.34	3.26	33.2	0	O=C(\C=C\c1ccc2ccccc2n1)N3CCCCC3	954285	Bioorg. Med. Chem. Lett., ( 2004), 14, 14, 3635
510	CHEMBL121434	IC50(nM)	>	32000	10	-1	0	0	0	t	0	MD	MD	Leishmania amazonensis	MD	Leishmania amazonensis	F	ORGANISM	>	MD	Non-molecular	F_ORGANISM_>_MD_Non-molecular	-1.256	-42.431	-0.294	-1.775	-39.957	-0.312	MD	281.36	2.02	36.44	0	CN1CCN(CC1)C(=O)\C=C\c2ccc3ccccc3n2	946528	Bioorg. Med. Chem. Lett., ( 2004), 14, 14, 3635
511	CHEMBL121537	IC50(nM)	>	32000	10	-1	0	0	0	v	0	MD	MD	Leishmania amazonensis	MD	Leishmania amazonensis	F	ORGANISM	>	MD	Non-molecular	F_ORGANISM_>_MD_Non-molecular	-0.796	-22.841	-0.294	-1.315	-20.367	-0.312	MD	200.2	2.48	56.03	0	[O-][N+](=O)\C=C\c1ccc2ccccc2n1	973456	Bioorg. Med. Chem. Lett., ( 2004), 14, 14, 3635
512	CHEMBL121573	IC50(nM)	>	32000	10	-1	0	0	0	t	0	MD	MD	Leishmania amazonensis	MD	Leishmania amazonensis	F	ORGANISM	>	MD	Non-molecular	F_ORGANISM_>_MD_Non-molecular	1.264	-65.981	-0.294	0.745	-63.507	-0.312	MD	249.29	4.54	12.89	0	Fc1ccc(\C=C\c2ccc3ccccc3n2)cc1	975879	Bioorg. Med. Chem. Lett., ( 2004), 14, 14, 3635
513	CHEMBL122675	IC50(nM)	>	32000	10	-1	0	0	0	t	0	MD	MD	Leishmania amazonensis	MD	Leishmania amazonensis	F	ORGANISM	>	MD	Non-molecular	F_ORGANISM_>_MD_Non-molecular	0.304	-42.511	-0.294	-0.215	-40.037	-0.312	MD	292.38	3.58	36.36	0	CN(C)c1ccc(cc1)C(O)Cc2ccc3ccccc3n2	970919	Bioorg. Med. Chem. Lett., ( 2004), 14, 14, 3635
514	CHEMBL124355	IC50(nM)	>	32000	10	-1	0	0	0	t	0	MD	MD	Leishmania amazonensis	MD	Leishmania amazonensis	F	ORGANISM	>	MD	Non-molecular	F_ORGANISM_>_MD_Non-molecular	0.254	-27.291	-0.294	-0.265	-24.817	-0.312	MD	309.37	3.53	51.58	0	COc1ccc(cc1OC)C(O)Cc2ccc3ccccc3n2	968412	Bioorg. Med. Chem. Lett., ( 2004), 14, 14, 3635
515	CHEMBL432231	IC50(nM)	>	32000	10	-1	0	0	0	v	0	MD	MD	Leishmania amazonensis	MD	Leishmania amazonensis	F	ORGANISM	>	MD	Non-molecular	F_ORGANISM_>_MD_Non-molecular	-0.176	-32.611	-0.294	-0.695	-30.137	-0.312	MD	239.27	3.1	46.26	0	OC(Cc1ccc2ccccc2n1)c3occc3	970928	Bioorg. Med. Chem. Lett., ( 2004), 14, 14, 3635
516	CHEMBL338511	IC50(nM)	>	32000	10	-1	0	0	0	t	0	MD	MD	Leishmania amazonensis	MD	Leishmania amazonensis	F	ORGANISM	>	MD	Non-molecular	F_ORGANISM_>_MD_Non-molecular	0.714	-53.951	-0.294	0.195	-51.477	-0.312	MD	252.29	3.99	24.92	0	Fc1ccccc1NCc2ccc3ccccc3n2	970937	Bioorg. Med. Chem. Lett., ( 2004), 14, 14, 3635
517	CHEMBL334308	IC50(nM)	>	32000	10	-1	0	0	0	t	0	MD	MD	Leishmania amazonensis	MD	Leishmania amazonensis	F	ORGANISM	>	MD	Non-molecular	F_ORGANISM_>_MD_Non-molecular	0.374	-45.751	-0.294	-0.145	-43.277	-0.312	MD	267.3	3.65	33.12	0	OC(Cc1ccc2ccccc2n1)c3ccc(F)cc3	950372	Bioorg. Med. Chem. Lett., ( 2004), 14, 14, 3635
518	CHEMBL68285	IC50(ug.mL-1)	>=	100	20.8	-1	0	1	1	t	0.82	MD	MD	Leishmania amazonensis	MD	Leishmania amazonensis	F	ORGANISM	>=	Outside typical range	Non-molecular	F_ORGANISM_>=_Outside typical range_Non-molecular	0.114	-15.191	-0.294	0.42	12.117	0	MD	351.4	3.39	63.68	0	COc1ccc(cc1)C(=O)C(=O)c2ccccc2C(=O)N3CCCCC3	806007	Bioorg. Med. Chem. Lett., ( 2001), 11, 16, 2123
519	CHEMBL68287	IC50(ug.mL-1)	>=	100	20.8	-1	0	1	1	v	0.82	MD	MD	Leishmania amazonensis	MD	Leishmania amazonensis	F	ORGANISM	>=	Outside typical range	Non-molecular	F_ORGANISM_>=_Outside typical range_Non-molecular	0.484	-23.031	-0.294	0.79	4.277	0	MD	367.45	3.76	55.84	0	COc1ccc(CC(=O)c2ccccc2C(=O)N3CCCCC3)cc1OC	808658	Bioorg. Med. Chem. Lett., ( 2001), 11, 16, 2123
520	CHEMBL68360	IC50(ug.mL-1)	=	62	20.8	-1	0	1	1	t	0.82	MD	MD	Leishmania amazonensis	MD	Leishmania amazonensis	F	ORGANISM	=	Outside typical range	Non-molecular	F_ORGANISM_=_Outside typical range_Non-molecular	-0.166	3.189	-0.294	0.086	9.918	-0.162	MD	344.36	3.11	82.06	0	COc1ccc(CCc2cc(OC(=O)C)cc(OC)c2C(=O)O)cc1	824234	Bioorg. Med. Chem. Lett., ( 2001), 11, 16, 2123
521	CHEMBL68362	IC50(ug.mL-1)	>=	100	20.8	-1	0	1	1	t	0.82	MD	MD	Leishmania amazonensis	MD	Leishmania amazonensis	F	ORGANISM	>=	Outside typical range	Non-molecular	F_ORGANISM_>=_Outside typical range_Non-molecular	-1.026	-25.521	-0.294	-0.72	1.787	0	MD	294.31	2.25	53.35	0	CN1N=C(Cc2ccc3OCOc3c2)c4ccccc4C1=O	792917	Bioorg. Med. Chem. Lett., ( 2001), 11, 16, 2123
522	CHEMBL70227	IC50(ug.mL-1)	>=	100	20.8	-1	0	1	1	t	0.82	MD	MD	Leishmania amazonensis	MD	Leishmania amazonensis	F	ORGANISM	>=	Outside typical range	Non-molecular	F_ORGANISM_>=_Outside typical range_Non-molecular	-1.096	-15.351	-0.294	-0.79	11.957	0	MD	354.41	2.18	63.52	0	COc1cc(CC2(O)N3CCN=C3c4ccccc24)cc(OC)c1OC	815988	Bioorg. Med. Chem. Lett., ( 2001), 11, 16, 2123
523	CHEMBL293674	IC50(ug.mL-1)	>=	100	20.8	-1	0	1	1	t	0.82	MD	MD	Leishmania amazonensis	MD	Leishmania amazonensis	F	ORGANISM	>=	Outside typical range	Non-molecular	F_ORGANISM_>=_Outside typical range_Non-molecular	-0.746	-34.751	-0.294	-0.44	-7.443	0	MD	280.33	2.53	44.12	0	COc1ccc(CC2=NN(C)C(=O)c3ccccc23)cc1	815985	Bioorg. Med. Chem. Lett., ( 2001), 11, 16, 2123
524	CHEMBL66013	IC50(ug.mL-1)	>=	100	20.8	-1	0	1	1	v	0.82	MD	MD	Leishmania amazonensis	MD	Leishmania amazonensis	F	ORGANISM	>=	Outside typical range	Non-molecular	F_ORGANISM_>=_Outside typical range_Non-molecular	0.674	-37.301	-0.294	0.98	-9.993	0	MD	322.41	3.95	41.57	0	COc1ccc(\C=C\2/N(NC(C)(C)C)C(=O)c3ccccc23)cc1	797349	Bioorg. Med. Chem. Lett., ( 2001), 11, 16, 2123
525	CHEMBL66347	IC50(ug.mL-1)	=	25	20.8	-1	0	1	1	t	0.82	MD	MD	Leishmania amazonensis	MD	Leishmania amazonensis	F	ORGANISM	=	MD	Non-molecular	F_ORGANISM_=_MD_Non-molecular	0.754	-24.421	-0.294	-0.066	-27.988	-0.57	MD	355.82	4.03	54.45	0	Clc1ccc(cc1)C(=O)C(=O)c2ccccc2C(=O)N3CCCCC3	822960	Bioorg. Med. Chem. Lett., ( 2001), 11, 16, 2123
526	CHEMBL66432	IC50(ug.mL-1)	>=	100	20.8	-1	0	1	1	t	0.82	MD	MD	Leishmania amazonensis	MD	Leishmania amazonensis	F	ORGANISM	>=	Outside typical range	Non-molecular	F_ORGANISM_>=_Outside typical range_Non-molecular	-0.346	-23.631	-0.294	-0.04	3.677	0	MD	266.3	2.93	55.24	0	COc1ccc(Cc2nnc(O)c3ccccc23)cc1	826688	Bioorg. Med. Chem. Lett., ( 2001), 11, 16, 2123
527	CHEMBL66433	IC50(ug.mL-1)	>=	100	20.8	-1	0	1	1	t	0.82	MD	MD	Leishmania amazonensis	MD	Leishmania amazonensis	F	ORGANISM	>=	Outside typical range	Non-molecular	F_ORGANISM_>=_Outside typical range_Non-molecular	-0.626	-14.401	-0.294	-0.32	12.907	0	MD	280.28	2.65	64.47	0	Oc1nnc(Cc2ccc3OCOc3c2)c4ccccc14	805933	Bioorg. Med. Chem. Lett., ( 2001), 11, 16, 2123
528	CHEMBL66573	IC50(ug.mL-1)	=	60	20.8	-1	0	1	1	v	0.82	MD	MD	Leishmania amazonensis	MD	Leishmania amazonensis	F	ORGANISM	=	Outside typical range	Non-molecular	F_ORGANISM_=_Outside typical range_Non-molecular	-1.126	-43.041	-0.294	-0.874	-36.312	-0.162	MD	264.33	2.15	35.83	0	OC1(Cc2ccccc2)N3CCN=C3c4ccccc14	790222	Bioorg. Med. Chem. Lett., ( 2001), 11, 16, 2123
529	CHEMBL66761	IC50(ug.mL-1)	>=	100	20.8	-1	0	1	1	t	0.82	MD	MD	Leishmania amazonensis	MD	Leishmania amazonensis	F	ORGANISM	>=	Outside typical range	Non-molecular	F_ORGANISM_>=_Outside typical range_Non-molecular	-0.766	-33.121	-0.294	-0.46	-5.813	0	MD	236.27	2.51	45.75	0	O=C1NN=C(Cc2ccccc2)c3ccccc13	812352	Bioorg. Med. Chem. Lett., ( 2001), 11, 16, 2123
530	CHEMBL66816	IC50(ug.mL-1)	=	45	20.8	-1	0	1	1	t	0.82	MD	MD	Leishmania amazonensis	MD	Leishmania amazonensis	F	ORGANISM	=	MD	Non-molecular	F_ORGANISM_=_MD_Non-molecular	-0.736	-43.041	-0.294	-1.556	-46.608	-0.57	MD	278.36	2.54	35.83	0	OC1(Cc2ccccc2)N3CCCN=C3c4ccccc14	802148	Bioorg. Med. Chem. Lett., ( 2001), 11, 16, 2123
531	CHEMBL66917	IC50(ug.mL-1)	>=	100	20.8	-1	0	1	1	v	0.82	MD	MD	Leishmania amazonensis	MD	Leishmania amazonensis	F	ORGANISM	>=	Outside typical range	Non-molecular	F_ORGANISM_>=_Outside typical range_Non-molecular	-0.086	-40.181	-0.294	0.22	-12.873	0	MD	258.32	3.19	38.69	0	COc1ccc(CCc2cc(O)cc(OC)c2)cc1	804638	Bioorg. Med. Chem. Lett., ( 2001), 11, 16, 2123
532	CHEMBL67004	IC50(ug.mL-1)	>=	100	20.8	-1	0	1	1	t	0.82	MD	MD	Leishmania amazonensis	MD	Leishmania amazonensis	F	ORGANISM	>=	Outside typical range	Non-molecular	F_ORGANISM_>=_Outside typical range_Non-molecular	1.114	-41.491	-0.294	1.42	-14.183	0	MD	341.84	4.39	37.38	0	Clc1ccc(CC(=O)c2ccccc2C(=O)N3CCCCC3)cc1	824237	Bioorg. Med. Chem. Lett., ( 2001), 11, 16, 2123
533	CHEMBL67005	IC50(ug.mL-1)	>=	100	20.8	-1	0	1	1	t	0.82	MD	MD	Leishmania amazonensis	MD	Leishmania amazonensis	F	ORGANISM	>=	Outside typical range	Non-molecular	F_ORGANISM_>=_Outside typical range_Non-molecular	-0.276	-15.191	-0.294	0.03	12.117	0	MD	337.38	3	63.68	0	COc1ccc(cc1)C(=O)C(=O)c2ccccc2C(=O)N3CCCC3	797411	Bioorg. Med. Chem. Lett., ( 2001), 11, 16, 2123
534	CHEMBL67100	IC50(ug.mL-1)	>=	100	20.8	-1	0	1	1	t	0.82	MD	MD	Leishmania amazonensis	MD	Leishmania amazonensis	F	ORGANISM	>=	Outside typical range	Non-molecular	F_ORGANISM_>=_Outside typical range_Non-molecular	0.084	-43.341	-0.294	0.39	-16.033	0	MD	252.27	3.36	35.53	0	COc1ccc(\C=C\2/OC(=O)c3ccccc23)cc1	819694	Bioorg. Med. Chem. Lett., ( 2001), 11, 16, 2123
535	CHEMBL67126	IC50(ug.mL-1)	>=	100	20.8	-1	0	1	1	v	0.82	MD	MD	Leishmania amazonensis	MD	Leishmania amazonensis	F	ORGANISM	>=	Outside typical range	Non-molecular	F_ORGANISM_>=_Outside typical range_Non-molecular	-0.736	-25.521	-0.294	-0.43	1.787	0	MD	310.35	2.54	53.35	0	COc1ccc(CC2=NN(C)C(=O)c3ccccc23)cc1OC	798448	Bioorg. Med. Chem. Lett., ( 2001), 11, 16, 2123
536	CHEMBL67182	IC50(ug.mL-1)	=	28	20.8	-1	0	1	1	t	0.82	MD	MD	Leishmania amazonensis	MD	Leishmania amazonensis	F	ORGANISM	=	MD	Non-molecular	F_ORGANISM_=_MD_Non-molecular	0.124	3.269	-0.294	-0.696	-0.298	-0.57	MD	411.45	3.4	82.14	0	COc1cc(cc(OC)c1OC)C(=O)C(=O)c2ccccc2C(=O)N3CCCCC3	822957	Bioorg. Med. Chem. Lett., ( 2001), 11, 16, 2123
537	CHEMBL67190	IC50(ug.mL-1)	>=	100	20.8	-1	0	1	1	t	0.82	MD	MD	Leishmania amazonensis	MD	Leishmania amazonensis	F	ORGANISM	>=	Outside typical range	Non-molecular	F_ORGANISM_>=_Outside typical range_Non-molecular	-0.296	-13.881	-0.294	0.01	13.427	0	MD	316.35	2.98	64.99	0	COC(=O)c1c(CCc2ccc(OC)cc2)cc(O)cc1OC	816049	Bioorg. Med. Chem. Lett., ( 2001), 11, 16, 2123
538	CHEMBL67356	IC50(ug.mL-1)	>=	100	20.8	-1	0	1	1	t	0.82	MD	MD	Leishmania amazonensis	MD	Leishmania amazonensis	F	ORGANISM	>=	Outside typical range	Non-molecular	F_ORGANISM_>=_Outside typical range_Non-molecular	-0.726	-33.811	-0.294	-0.42	-6.503	0	MD	308.38	2.55	45.06	0	COc1ccc(CC2(O)N3CCCN=C3c4ccccc24)cc1	825426	Bioorg. Med. Chem. Lett., ( 2001), 11, 16, 2123
539	CHEMBL67365	IC50(ug.mL-1)	=	45	20.8	-1	0	1	1	t	0.82	MD	MD	Leishmania amazonensis	MD	Leishmania amazonensis	F	ORGANISM	=	MD	Non-molecular	F_ORGANISM_=_MD_Non-molecular	0.084	-52.571	-0.294	-0.736	-56.138	-0.57	MD	222.24	3.36	26.3	0	O=C1O\C(=C/c2ccccc2)\c3ccccc13	806004	Bioorg. Med. Chem. Lett., ( 2001), 11, 16, 2123
540	CHEMBL67399	IC50(ug.mL-1)	=	7	20.8	-1	1	1	1	v	0.82	MD	MD	Leishmania amazonensis	MD	Leishmania amazonensis	F	ORGANISM	=	MD	Non-molecular	F_ORGANISM_=_MD_Non-molecular	0.544	-19.871	-0.294	-0.276	-23.438	-0.57	MD	369.46	3.82	59	0	COc1ccc(CCc2cc(O)cc(OC)c2C(=O)N3CCCCC3)cc1	811162	Bioorg. Med. Chem. Lett., ( 2001), 11, 16, 2123
541	CHEMBL67419	IC50(ug.mL-1)	=	75	20.8	-1	0	1	1	t	0.82	MD	MD	Leishmania amazonensis	MD	Leishmania amazonensis	F	ORGANISM	=	Outside typical range	Non-molecular	F_ORGANISM_=_Outside typical range_Non-molecular	-0.036	-15.191	-0.294	0.216	-8.462	-0.162	MD	339.39	3.24	63.68	0	CCN(CC)C(=O)c1ccccc1C(=O)C(=O)c2ccc(OC)cc2	807284	Bioorg. Med. Chem. Lett., ( 2001), 11, 16, 2123
542	CHEMBL67457	IC50(ug.mL-1)	>=	100	20.8	-1	0	1	1	t	0.82	MD	MD	Leishmania amazonensis	MD	Leishmania amazonensis	F	ORGANISM	>=	Outside typical range	Non-molecular	F_ORGANISM_>=_Outside typical range_Non-molecular	-0.096	-43.981	-0.294	0.21	-16.673	0	MD	284.75	3.18	34.89	0	CN1N=C(Cc2ccc(Cl)cc2)c3ccccc3C1=O	820738	Bioorg. Med. Chem. Lett., ( 2001), 11, 16, 2123
543	CHEMBL67685	IC50(ug.mL-1)	=	10	20.8	-1	1	1	1	t	0.82	MD	MD	Leishmania amazonensis	MD	Leishmania amazonensis	F	ORGANISM	=	MD	Non-molecular	F_ORGANISM_=_MD_Non-molecular	0.484	-13.801	-0.294	-0.336	-17.368	-0.57	MD	397.47	3.76	65.07	0	COc1cc(CC(=O)c2ccccc2C(=O)N3CCCCC3)cc(OC)c1OC	825496	Bioorg. Med. Chem. Lett., ( 2001), 11, 16, 2123
544	CHEMBL68178	IC50(ug.mL-1)	=	32	20.8	-1	0	1	1	t	0.82	MD	MD	Leishmania amazonensis	MD	Leishmania amazonensis	F	ORGANISM	=	MD	Non-molecular	F_ORGANISM_=_MD_Non-molecular	-0.386	-2.881	-0.294	-1.206	-6.448	-0.57	ISONOTHOLAENIC ACID	302.33	2.89	75.99	0	COc1ccc(CCc2cc(O)cc(OC)c2C(=O)O)cc1	820765	Bioorg. Med. Chem. Lett., ( 2001), 11, 16, 2123
545	CHEMBL68230	IC50(ug.mL-1)	>=	100	20.8	-1	0	1	1	v	0.82	MD	MD	Leishmania amazonensis	MD	Leishmania amazonensis	F	ORGANISM	>=	Outside typical range	Non-molecular	F_ORGANISM_>=_Outside typical range_Non-molecular	-0.336	-14.401	-0.294	-0.03	12.907	0	MD	296.33	2.94	64.47	0	COc1ccc(Cc2nnc(O)c3ccccc23)cc1OC	799747	Bioorg. Med. Chem. Lett., ( 2001), 11, 16, 2123
546	CHEMBL65260	IC50(ug.mL-1)	>=	100	20.8	-1	0	1	1	t	0.82	MD	MD	Leishmania amazonensis	MD	Leishmania amazonensis	F	ORGANISM	>=	Outside typical range	Non-molecular	F_ORGANISM_>=_Outside typical range_Non-molecular	-1.106	-24.581	-0.294	-0.8	2.727	0	MD	324.38	2.17	54.29	0	COc1ccc(CC2(O)N3CCN=C3c4ccccc24)cc1OC	819653	Bioorg. Med. Chem. Lett., ( 2001), 11, 16, 2123
547	CHEMBL65846	IC50(ug.mL-1)	>=	100	20.8	-1	0	1	1	t	0.82	MD	MD	Leishmania amazonensis	MD	Leishmania amazonensis	F	ORGANISM	>=	Outside typical range	Non-molecular	F_ORGANISM_>=_Outside typical range_Non-molecular	-1.396	-24.581	-0.294	-1.09	2.727	0	MD	308.34	1.88	54.29	0	OC1(Cc2ccc3OCOc3c2)N4CCN=C4c5ccccc15	797355	Bioorg. Med. Chem. Lett., ( 2001), 11, 16, 2123
548	CHEMBL63479	IC50(ug.mL-1)	>=	100	20.8	-1	0	1	1	t	0.82	MD	MD	Leishmania amazonensis	MD	Leishmania amazonensis	F	ORGANISM	>=	Outside typical range	Non-molecular	F_ORGANISM_>=_Outside typical range_Non-molecular	-1.006	-24.581	-0.294	-0.7	2.727	0	MD	322.36	2.27	54.29	0	OC1(Cc2ccc3OCOc3c2)N4CCCN=C4c5ccccc15	811165	Bioorg. Med. Chem. Lett., ( 2001), 11, 16, 2123
549	CHEMBL63840	IC50(ug.mL-1)	>=	100	20.8	-1	0	1	1	v	0.82	MD	MD	Leishmania amazonensis	MD	Leishmania amazonensis	F	ORGANISM	>=	Outside typical range	Non-molecular	F_ORGANISM_>=_Outside typical range_Non-molecular	-1.116	-33.811	-0.294	-0.81	-6.503	0	MD	294.35	2.16	45.06	0	COc1ccc(CC2(O)N3CCN=C3c4ccccc24)cc1	797352	Bioorg. Med. Chem. Lett., ( 2001), 11, 16, 2123
550	CHEMBL63976	IC50(ug.mL-1)	>=	100	20.8	-1	0	1	1	t	0.82	MD	MD	Leishmania amazonensis	MD	Leishmania amazonensis	F	ORGANISM	>=	Outside typical range	Non-molecular	F_ORGANISM_>=_Outside typical range_Non-molecular	0.304	-32.861	-0.294	0.61	-5.553	0	MD	270.72	3.58	46.01	0	Oc1nnc(Cc2ccc(Cl)cc2)c3ccccc13	805936	Bioorg. Med. Chem. Lett., ( 2001), 11, 16, 2123
551	CHEMBL415017	IC50(ug.mL-1)	>=	100	20.8	-1	0	1	1	t	0.82	MD	MD	Leishmania amazonensis	MD	Leishmania amazonensis	F	ORGANISM	>=	Outside typical range	Non-molecular	F_ORGANISM_>=_Outside typical range_Non-molecular	-0.706	-15.351	-0.294	-0.4	11.957	0	MD	368.43	2.57	63.52	0	COc1cc(CC2(O)N3CCCN=C3c4ccccc24)cc(OC)c1OC	812436	Bioorg. Med. Chem. Lett., ( 2001), 11, 16, 2123
552	CHEMBL55	IC50(ug.mL-1)	=	1.3	20.8	-1	1	1	1	v	0.82	MD	MD	Leishmania amazonensis	MD	Leishmania amazonensis	F	ORGANISM	=	MD	Non-molecular	F_ORGANISM_=_MD_Non-molecular	-0.396	39.329	-0.294	-1.216	35.762	-0.57	PENTAMIDINE	340.43	2.88	118.2	0	NC(=N)c1ccc(OCCCCCOc2ccc(cc2)C(=N)N)cc1	796298	Bioorg. Med. Chem. Lett., ( 2001), 11, 16, 2123
553	CHEMBL302007	IC50(ug.mL-1)	>=	100	20.8	-1	0	1	1	t	0.82	MD	MD	Leishmania amazonensis	MD	Leishmania amazonensis	F	ORGANISM	>=	Outside typical range	Non-molecular	F_ORGANISM_>=_Outside typical range_Non-molecular	-0.476	-43.041	-0.294	-0.17	-15.733	0	MD	298.77	2.8	35.83	0	OC1(Cc2ccc(Cl)cc2)N3CCN=C3c4ccccc14	813643	Bioorg. Med. Chem. Lett., ( 2001), 11, 16, 2123
554	CHEMBL302143	IC50(ug.mL-1)	>=	100	20.8	-1	0	1	1	v	0.82	MD	MD	Leishmania amazonensis	MD	Leishmania amazonensis	F	ORGANISM	>=	Outside typical range	Non-molecular	F_ORGANISM_>=_Outside typical range_Non-molecular	0.194	-23.031	-0.294	0.5	4.277	0	MD	351.4	3.47	55.84	0	O=C(Cc1ccc2OCOc2c1)c3ccccc3C(=O)N4CCCCC4	821796	Bioorg. Med. Chem. Lett., ( 2001), 11, 16, 2123
555	CHEMBL302151	IC50(ug.mL-1)	>=	100	20.8	-1	0	1	1	t	0.82	MD	MD	Leishmania amazonensis	MD	Leishmania amazonensis	F	ORGANISM	>=	Outside typical range	Non-molecular	F_ORGANISM_>=_Outside typical range_Non-molecular	-0.166	-5.961	-0.294	0.14	21.347	0	MD	365.39	3.11	72.91	0	O=C(N1CCCCC1)c2ccccc2C(=O)C(=O)c3ccc4OCOc4c3	794016	Bioorg. Med. Chem. Lett., ( 2001), 11, 16, 2123
556	CHEMBL302338	IC50(ug.mL-1)	>=	100	20.8	-1	0	1	1	t	0.82	MD	MD	Leishmania amazonensis	MD	Leishmania amazonensis	F	ORGANISM	>=	Outside typical range	Non-molecular	F_ORGANISM_>=_Outside typical range_Non-molecular	0.094	-34.111	-0.294	0.4	-6.803	0	MD	282.3	3.37	44.76	0	COc1ccc(\C=C\2/OC(=O)c3ccccc23)cc1OC	817440	Bioorg. Med. Chem. Lett., ( 2001), 11, 16, 2123
557	CHEMBL302563	IC50(ug.mL-1)	=	75	20.8	-1	0	1	1	t	0.82	MD	MD	Leishmania amazonensis	MD	Leishmania amazonensis	F	ORGANISM	=	Outside typical range	Non-molecular	F_ORGANISM_=_Outside typical range_Non-molecular	0.104	-24.421	-0.294	0.356	-17.692	-0.162	MD	321.38	3.38	54.45	0	O=C(N1CCCCC1)c2ccccc2C(=O)C(=O)c3ccccc3	797408	Bioorg. Med. Chem. Lett., ( 2001), 11, 16, 2123
558	CHEMBL302755	IC50(ug.mL-1)	>=	100	20.8	-1	0	1	1	t	0.82	MD	MD	Leishmania amazonensis	MD	Leishmania amazonensis	F	ORGANISM	>=	Outside typical range	Non-molecular	F_ORGANISM_>=_Outside typical range_Non-molecular	-0.716	-24.581	-0.294	-0.41	2.727	0	MD	338.41	2.56	54.29	0	COc1ccc(CC2(O)N3CCCN=C3c4ccccc24)cc1OC	792920	Bioorg. Med. Chem. Lett., ( 2001), 11, 16, 2123
559	CHEMBL303106	IC50(ug.mL-1)	>=	100	20.8	-1	0	1	1	v	0.82	MD	MD	Leishmania amazonensis	MD	Leishmania amazonensis	F	ORGANISM	>=	Outside typical range	Non-molecular	F_ORGANISM_>=_Outside typical range_Non-molecular	0.124	-5.961	-0.294	0.43	21.347	0	MD	381.43	3.4	72.91	0	COc1ccc(cc1OC)C(=O)C(=O)c2ccccc2C(=O)N3CCCCC3	791774	Bioorg. Med. Chem. Lett., ( 2001), 11, 16, 2123
560	CHEMBL303459	IC50(ug.mL-1)	=	52	20.8	-1	0	1	1	t	0.82	MD	MD	Leishmania amazonensis	MD	Leishmania amazonensis	F	ORGANISM	=	Outside typical range	Non-molecular	F_ORGANISM_=_Outside typical range_Non-molecular	0.104	-24.881	-0.294	0.356	-18.152	-0.162	MD	312.32	3.38	53.99	0	COc1cc(\C=C\2/OC(=O)c3ccccc23)cc(OC)c1OC	818528	Bioorg. Med. Chem. Lett., ( 2001), 11, 16, 2123
561	CHEMBL304127	IC50(ug.mL-1)	>=	100	20.8	-1	0	1	1	t	0.82	MD	MD	Leishmania amazonensis	MD	Leishmania amazonensis	F	ORGANISM	>=	Outside typical range	Non-molecular	F_ORGANISM_>=_Outside typical range_Non-molecular	0.474	-32.261	-0.294	0.78	-4.953	0	MD	337.42	3.75	46.61	0	COc1ccc(CC(=O)c2ccccc2C(=O)N3CCCCC3)cc1	809921	Bioorg. Med. Chem. Lett., ( 2001), 11, 16, 2123
562	CHEMBL304381	IC50(ug.mL-1)	>=	100	20.8	-1	0	1	1	t	0.82	MD	MD	Leishmania amazonensis	MD	Leishmania amazonensis	F	ORGANISM	>=	Outside typical range	Non-molecular	F_ORGANISM_>=_Outside typical range_Non-molecular	-0.436	-17.071	-0.294	-0.13	10.237	0	MD	340.42	2.84	61.8	0	COc1ccc(CC2(O)N(NC(C)(C)C)C(=O)c3ccccc23)cc1	800805	Bioorg. Med. Chem. Lett., ( 2001), 11, 16, 2123
563	CHEMBL304747	IC50(ug.mL-1)	>=	100	20.8	-1	0	1	1	t	0.82	MD	MD	Leishmania amazonensis	MD	Leishmania amazonensis	F	ORGANISM	>=	Outside typical range	Non-molecular	F_ORGANISM_>=_Outside typical range_Non-molecular	-0.756	-43.981	-0.294	-0.45	-16.673	0	MD	250.3	2.52	34.89	0	CN1N=C(Cc2ccccc2)c3ccccc3C1=O	826691	Bioorg. Med. Chem. Lett., ( 2001), 11, 16, 2123
564	CHEMBL304786	IC50(ug.mL-1)	>=	100	20.8	-1	0	1	1	v	0.82	MD	MD	Leishmania amazonensis	MD	Leishmania amazonensis	F	ORGANISM	>=	Outside typical range	Non-molecular	F_ORGANISM_>=_Outside typical range_Non-molecular	0.734	-52.571	-0.294	1.04	-25.263	0	MD	256.69	4.01	26.3	0	Clc1ccc(\C=C\2/OC(=O)c3ccccc23)cc1	823014	Bioorg. Med. Chem. Lett., ( 2001), 11, 16, 2123
565	CHEMBL304992	IC50(ug.mL-1)	>=	100	20.8	-1	0	1	1	t	0.82	MD	MD	Leishmania amazonensis	MD	Leishmania amazonensis	F	ORGANISM	>=	Outside typical range	Non-molecular	F_ORGANISM_>=_Outside typical range_Non-molecular	0.464	-41.491	-0.294	0.77	-14.183	0	MD	307.39	3.74	37.38	0	O=C(Cc1ccccc1)c2ccccc2C(=O)N3CCCCC3	800912	Bioorg. Med. Chem. Lett., ( 2001), 11, 16, 2123
566	CHEMBL306469	IC50(ug.mL-1)	>=	100	20.8	-1	0	1	1	t	0.82	MD	MD	Leishmania amazonensis	MD	Leishmania amazonensis	F	ORGANISM	>=	Outside typical range	Non-molecular	F_ORGANISM_>=_Outside typical range_Non-molecular	-0.086	-43.041	-0.294	0.22	-15.733	0	MD	312.8	3.19	35.83	0	OC1(Cc2ccc(Cl)cc2)N3CCCN=C3c4ccccc14	806010	Bioorg. Med. Chem. Lett., ( 2001), 11, 16, 2123
567	CHEMBL307116	IC50(ug.mL-1)	>=	100	20.8	-1	0	1	1	t	0.82	MD	MD	Leishmania amazonensis	MD	Leishmania amazonensis	F	ORGANISM	>=	Outside typical range	Non-molecular	F_ORGANISM_>=_Outside typical range_Non-molecular	-0.196	-34.111	-0.294	0.11	-6.803	0	MD	266.25	3.08	44.76	0	O=C1O\C(=C/c2ccc3OCOc3c2)\c4ccccc14	819697	Bioorg. Med. Chem. Lett., ( 2001), 11, 16, 2123
568	CHEMBL307117	IC50(ug.mL-1)	>=	100	20.8	-1	0	1	1	v	0.82	MD	MD	Leishmania amazonensis	MD	Leishmania amazonensis	F	ORGANISM	>=	Outside typical range	Non-molecular	F_ORGANISM_>=_Outside typical range_Non-molecular	-0.326	-5.171	-0.294	-0.02	22.137	0	MD	326.35	2.95	73.7	0	COc1cc(Cc2nnc(O)c3ccccc23)cc(OC)c1OC	799750	Bioorg. Med. Chem. Lett., ( 2001), 11, 16, 2123
569	CHEMBL308666	IC50(ug.mL-1)	>=	100	20.8	-1	0	1	1	t	0.82	MD	MD	Leishmania amazonensis	MD	Leishmania amazonensis	F	ORGANISM	>=	Outside typical range	Non-molecular	F_ORGANISM_>=_Outside typical range_Non-molecular	-0.726	-16.291	-0.294	-0.42	11.017	0	MD	340.38	2.55	62.58	0	COc1cc(CC2=NN(C)C(=O)c3ccccc23)cc(OC)c1OC	824170	Bioorg. Med. Chem. Lett., ( 2001), 11, 16, 2123
570	CHEMBL55	IC50(ug.mL-1)	=	480	20.8	-1	0	1	1	t	0.82	MD	MD	Leishmania amazonensis	MD	Leishmania amazonensis	F	ORGANISM	=	Outside typical range	Non-molecular	F_ORGANISM_=_Outside typical range_Non-molecular	-0.396	39.329	-0.294	-0.144	46.058	-0.162	PENTAMIDINE	340.43	2.88	118.2	0	NC(=N)c1ccc(OCCCCCOc2ccc(cc2)C(=N)N)cc1	485873	Bioorg. Med. Chem. Lett., ( 1999), 9, 18, 2711
571	CHEMBL68285	IC50(ug.mL-1)	=	80	20.8	-1	0	1	1	v	0.82	MD	MD	leishmania barziliensis	MD	Leishmania braziliensis	F	ORGANISM	=	Outside typical range	Non-molecular	F_ORGANISM_=_Outside typical range_Non-molecular	0.348	9.633	0	0.366	-8.462	-0.162	MD	351.4	3.39	63.68	0	COc1ccc(cc1)C(=O)C(=O)c2ccccc2C(=O)N3CCCCC3	806006	Bioorg. Med. Chem. Lett., ( 2001), 11, 16, 2123
572	CHEMBL68287	IC50(ug.mL-1)	>=	100	20.8	-1	0	1	1	t	0.82	MD	MD	leishmania barziliensis	MD	Leishmania braziliensis	F	ORGANISM	>=	Outside typical range	Non-molecular	F_ORGANISM_>=_Outside typical range_Non-molecular	0.718	1.793	0	0.79	4.277	0	MD	367.45	3.76	55.84	0	COc1ccc(CC(=O)c2ccccc2C(=O)N3CCCCC3)cc1OC	808657	Bioorg. Med. Chem. Lett., ( 2001), 11, 16, 2123
573	CHEMBL68360	IC50(ug.mL-1)	=	62	20.8	-1	0	1	1	t	0.82	MD	MD	leishmania barziliensis	MD	Leishmania braziliensis	F	ORGANISM	=	Outside typical range	Non-molecular	F_ORGANISM_=_Outside typical range_Non-molecular	0.068	28.013	0	0.086	9.918	-0.162	MD	344.36	3.11	82.06	0	COc1ccc(CCc2cc(OC(=O)C)cc(OC)c2C(=O)O)cc1	824233	Bioorg. Med. Chem. Lett., ( 2001), 11, 16, 2123
574	CHEMBL68362	IC50(ug.mL-1)	>=	100	20.8	-1	0	1	1	t	0.82	MD	MD	leishmania barziliensis	MD	Leishmania braziliensis	F	ORGANISM	>=	Outside typical range	Non-molecular	F_ORGANISM_>=_Outside typical range_Non-molecular	-0.792	-0.697	0	-0.72	1.787	0	MD	294.31	2.25	53.35	0	CN1N=C(Cc2ccc3OCOc3c2)c4ccccc4C1=O	792916	Bioorg. Med. Chem. Lett., ( 2001), 11, 16, 2123
575	CHEMBL70227	IC50(ug.mL-1)	>=	100	20.8	-1	0	1	1	v	0.82	MD	MD	leishmania barziliensis	MD	Leishmania braziliensis	F	ORGANISM	>=	Outside typical range	Non-molecular	F_ORGANISM_>=_Outside typical range_Non-molecular	-0.862	9.473	0	-0.79	11.957	0	MD	354.41	2.18	63.52	0	COc1cc(CC2(O)N3CCN=C3c4ccccc24)cc(OC)c1OC	815987	Bioorg. Med. Chem. Lett., ( 2001), 11, 16, 2123
576	CHEMBL293674	IC50(ug.mL-1)	>=	100	20.8	-1	0	1	1	t	0.82	MD	MD	leishmania barziliensis	MD	Leishmania braziliensis	F	ORGANISM	>=	Outside typical range	Non-molecular	F_ORGANISM_>=_Outside typical range_Non-molecular	-0.512	-9.927	0	-0.44	-7.443	0	MD	280.33	2.53	44.12	0	COc1ccc(CC2=NN(C)C(=O)c3ccccc23)cc1	815984	Bioorg. Med. Chem. Lett., ( 2001), 11, 16, 2123
577	CHEMBL66013	IC50(ug.mL-1)	>=	100	20.8	-1	0	1	1	t	0.82	MD	MD	leishmania barziliensis	MD	Leishmania braziliensis	F	ORGANISM	>=	Outside typical range	Non-molecular	F_ORGANISM_>=_Outside typical range_Non-molecular	0.908	-12.477	0	0.98	-9.993	0	MD	322.41	3.95	41.57	0	COc1ccc(\C=C\2/N(NC(C)(C)C)C(=O)c3ccccc23)cc1	797348	Bioorg. Med. Chem. Lett., ( 2001), 11, 16, 2123
578	CHEMBL66347	IC50(ug.mL-1)	=	52	20.8	-1	0	1	1	t	0.82	MD	MD	leishmania barziliensis	MD	Leishmania braziliensis	F	ORGANISM	=	Outside typical range	Non-molecular	F_ORGANISM_=_Outside typical range_Non-molecular	0.988	0.403	0	1.006	-17.692	-0.162	MD	355.82	4.03	54.45	0	Clc1ccc(cc1)C(=O)C(=O)c2ccccc2C(=O)N3CCCCC3	822959	Bioorg. Med. Chem. Lett., ( 2001), 11, 16, 2123
579	CHEMBL66432	IC50(ug.mL-1)	>=	100	20.8	-1	0	1	1	t	0.82	MD	MD	leishmania barziliensis	MD	Leishmania braziliensis	F	ORGANISM	>=	Outside typical range	Non-molecular	F_ORGANISM_>=_Outside typical range_Non-molecular	-0.112	1.193	0	-0.04	3.677	0	MD	266.3	2.93	55.24	0	COc1ccc(Cc2nnc(O)c3ccccc23)cc1	826687	Bioorg. Med. Chem. Lett., ( 2001), 11, 16, 2123
580	CHEMBL66433	IC50(ug.mL-1)	>=	100	20.8	-1	0	1	1	v	0.82	MD	MD	leishmania barziliensis	MD	Leishmania braziliensis	F	ORGANISM	>=	Outside typical range	Non-molecular	F_ORGANISM_>=_Outside typical range_Non-molecular	-0.392	10.423	0	-0.32	12.907	0	MD	280.28	2.65	64.47	0	Oc1nnc(Cc2ccc3OCOc3c2)c4ccccc14	805932	Bioorg. Med. Chem. Lett., ( 2001), 11, 16, 2123
581	CHEMBL66573	IC50(ug.mL-1)	=	60	20.8	-1	0	1	1	t	0.82	MD	MD	leishmania barziliensis	MD	Leishmania braziliensis	F	ORGANISM	=	Outside typical range	Non-molecular	F_ORGANISM_=_Outside typical range_Non-molecular	-0.892	-18.217	0	-0.874	-36.312	-0.162	MD	264.33	2.15	35.83	0	OC1(Cc2ccccc2)N3CCN=C3c4ccccc14	790221	Bioorg. Med. Chem. Lett., ( 2001), 11, 16, 2123
582	CHEMBL66761	IC50(ug.mL-1)	>=	100	20.8	-1	0	1	1	t	0.82	MD	MD	leishmania barziliensis	MD	Leishmania braziliensis	F	ORGANISM	>=	Outside typical range	Non-molecular	F_ORGANISM_>=_Outside typical range_Non-molecular	-0.532	-8.297	0	-0.46	-5.813	0	MD	236.27	2.51	45.75	0	O=C1NN=C(Cc2ccccc2)c3ccccc13	812351	Bioorg. Med. Chem. Lett., ( 2001), 11, 16, 2123
583	CHEMBL66816	IC50(ug.mL-1)	=	45	20.8	-1	0	1	1	v	0.82	MD	MD	leishmania barziliensis	MD	Leishmania braziliensis	F	ORGANISM	=	MD	Non-molecular	F_ORGANISM_=_MD_Non-molecular	-0.502	-18.217	0	-1.556	-46.608	-0.57	MD	278.36	2.54	35.83	0	OC1(Cc2ccccc2)N3CCCN=C3c4ccccc14	802147	Bioorg. Med. Chem. Lett., ( 2001), 11, 16, 2123
584	CHEMBL66917	IC50(ug.mL-1)	>=	100	20.8	-1	0	1	1	t	0.82	MD	MD	leishmania barziliensis	MD	Leishmania braziliensis	F	ORGANISM	>=	Outside typical range	Non-molecular	F_ORGANISM_>=_Outside typical range_Non-molecular	0.148	-15.357	0	0.22	-12.873	0	MD	258.32	3.19	38.69	0	COc1ccc(CCc2cc(O)cc(OC)c2)cc1	804637	Bioorg. Med. Chem. Lett., ( 2001), 11, 16, 2123
585	CHEMBL67004	IC50(ug.mL-1)	>=	100	20.8	-1	0	1	1	t	0.82	MD	MD	leishmania barziliensis	MD	Leishmania braziliensis	F	ORGANISM	>=	Outside typical range	Non-molecular	F_ORGANISM_>=_Outside typical range_Non-molecular	1.348	-16.667	0	1.42	-14.183	0	MD	341.84	4.39	37.38	0	Clc1ccc(CC(=O)c2ccccc2C(=O)N3CCCCC3)cc1	824236	Bioorg. Med. Chem. Lett., ( 2001), 11, 16, 2123
586	CHEMBL67005	IC50(ug.mL-1)	>=	100	20.8	-1	0	1	1	v	0.82	MD	MD	leishmania barziliensis	MD	Leishmania braziliensis	F	ORGANISM	>=	Outside typical range	Non-molecular	F_ORGANISM_>=_Outside typical range_Non-molecular	-0.042	9.633	0	0.03	12.117	0	MD	337.38	3	63.68	0	COc1ccc(cc1)C(=O)C(=O)c2ccccc2C(=O)N3CCCC3	797410	Bioorg. Med. Chem. Lett., ( 2001), 11, 16, 2123
587	CHEMBL67100	IC50(ug.mL-1)	>=	100	20.8	-1	0	1	1	t	0.82	MD	MD	leishmania barziliensis	MD	Leishmania braziliensis	F	ORGANISM	>=	Outside typical range	Non-molecular	F_ORGANISM_>=_Outside typical range_Non-molecular	0.318	-18.517	0	0.39	-16.033	0	MD	252.27	3.36	35.53	0	COc1ccc(\C=C\2/OC(=O)c3ccccc23)cc1	819693	Bioorg. Med. Chem. Lett., ( 2001), 11, 16, 2123
588	CHEMBL67126	IC50(ug.mL-1)	>=	100	20.8	-1	0	1	1	t	0.82	MD	MD	leishmania barziliensis	MD	Leishmania braziliensis	F	ORGANISM	>=	Outside typical range	Non-molecular	F_ORGANISM_>=_Outside typical range_Non-molecular	-0.502	-0.697	0	-0.43	1.787	0	MD	310.35	2.54	53.35	0	COc1ccc(CC2=NN(C)C(=O)c3ccccc23)cc1OC	798447	Bioorg. Med. Chem. Lett., ( 2001), 11, 16, 2123
589	CHEMBL67182	IC50(ug.mL-1)	=	52	20.8	-1	0	1	1	t	0.82	MD	MD	leishmania barziliensis	MD	Leishmania braziliensis	F	ORGANISM	=	Outside typical range	Non-molecular	F_ORGANISM_=_Outside typical range_Non-molecular	0.358	28.093	0	0.376	9.998	-0.162	MD	411.45	3.4	82.14	0	COc1cc(cc(OC)c1OC)C(=O)C(=O)c2ccccc2C(=O)N3CCCCC3	822956	Bioorg. Med. Chem. Lett., ( 2001), 11, 16, 2123
590	CHEMBL67190	IC50(ug.mL-1)	>=	100	20.8	-1	0	1	1	t	0.82	MD	MD	leishmania barziliensis	MD	Leishmania braziliensis	F	ORGANISM	>=	Outside typical range	Non-molecular	F_ORGANISM_>=_Outside typical range_Non-molecular	-0.062	10.943	0	0.01	13.427	0	MD	316.35	2.98	64.99	0	COC(=O)c1c(CCc2ccc(OC)cc2)cc(O)cc1OC	816048	Bioorg. Med. Chem. Lett., ( 2001), 11, 16, 2123
591	CHEMBL67356	IC50(ug.mL-1)	>=	100	20.8	-1	0	1	1	v	0.82	MD	MD	leishmania barziliensis	MD	Leishmania braziliensis	F	ORGANISM	>=	Outside typical range	Non-molecular	F_ORGANISM_>=_Outside typical range_Non-molecular	-0.492	-8.987	0	-0.42	-6.503	0	MD	308.38	2.55	45.06	0	COc1ccc(CC2(O)N3CCCN=C3c4ccccc24)cc1	825425	Bioorg. Med. Chem. Lett., ( 2001), 11, 16, 2123
592	CHEMBL67365	IC50(ug.mL-1)	=	45	20.8	-1	0	1	1	t	0.82	MD	MD	leishmania barziliensis	MD	Leishmania braziliensis	F	ORGANISM	=	MD	Non-molecular	F_ORGANISM_=_MD_Non-molecular	0.318	-27.747	0	-0.736	-56.138	-0.57	MD	222.24	3.36	26.3	0	O=C1O\C(=C/c2ccccc2)\c3ccccc13	806003	Bioorg. Med. Chem. Lett., ( 2001), 11, 16, 2123
593	CHEMBL67399	IC50(ug.mL-1)	=	10	20.8	-1	1	1	1	t	0.82	MD	MD	leishmania barziliensis	MD	Leishmania braziliensis	F	ORGANISM	=	MD	Non-molecular	F_ORGANISM_=_MD_Non-molecular	0.778	4.953	0	-0.276	-23.438	-0.57	MD	369.46	3.82	59	0	COc1ccc(CCc2cc(O)cc(OC)c2C(=O)N3CCCCC3)cc1	811161	Bioorg. Med. Chem. Lett., ( 2001), 11, 16, 2123
594	CHEMBL67419	IC50(ug.mL-1)	=	75	20.8	-1	0	1	1	v	0.82	MD	MD	leishmania barziliensis	MD	Leishmania braziliensis	F	ORGANISM	=	Outside typical range	Non-molecular	F_ORGANISM_=_Outside typical range_Non-molecular	0.198	9.633	0	0.216	-8.462	-0.162	MD	339.39	3.24	63.68	0	CCN(CC)C(=O)c1ccccc1C(=O)C(=O)c2ccc(OC)cc2	807283	Bioorg. Med. Chem. Lett., ( 2001), 11, 16, 2123
595	CHEMBL67457	IC50(ug.mL-1)	>=	100	20.8	-1	0	1	1	t	0.82	MD	MD	leishmania barziliensis	MD	Leishmania braziliensis	F	ORGANISM	>=	Outside typical range	Non-molecular	F_ORGANISM_>=_Outside typical range_Non-molecular	0.138	-19.157	0	0.21	-16.673	0	MD	284.75	3.18	34.89	0	CN1N=C(Cc2ccc(Cl)cc2)c3ccccc3C1=O	820737	Bioorg. Med. Chem. Lett., ( 2001), 11, 16, 2123
596	CHEMBL67685	IC50(ug.mL-1)	=	7	20.8	-1	1	1	1	t	0.82	MD	MD	leishmania barziliensis	MD	Leishmania braziliensis	F	ORGANISM	=	MD	Non-molecular	F_ORGANISM_=_MD_Non-molecular	0.718	11.023	0	-0.336	-17.368	-0.57	MD	397.47	3.76	65.07	0	COc1cc(CC(=O)c2ccccc2C(=O)N3CCCCC3)cc(OC)c1OC	825495	Bioorg. Med. Chem. Lett., ( 2001), 11, 16, 2123
597	CHEMBL68178	IC50(ug.mL-1)	=	32	20.8	-1	0	1	1	t	0.82	MD	MD	leishmania barziliensis	MD	Leishmania braziliensis	F	ORGANISM	=	MD	Non-molecular	F_ORGANISM_=_MD_Non-molecular	-0.152	21.943	0	-1.206	-6.448	-0.57	ISONOTHOLAENIC ACID	302.33	2.89	75.99	0	COc1ccc(CCc2cc(O)cc(OC)c2C(=O)O)cc1	820764	Bioorg. Med. Chem. Lett., ( 2001), 11, 16, 2123
598	CHEMBL68230	IC50(ug.mL-1)	>=	100	20.8	-1	0	1	1	t	0.82	MD	MD	leishmania barziliensis	MD	Leishmania braziliensis	F	ORGANISM	>=	Outside typical range	Non-molecular	F_ORGANISM_>=_Outside typical range_Non-molecular	-0.102	10.423	0	-0.03	12.907	0	MD	296.33	2.94	64.47	0	COc1ccc(Cc2nnc(O)c3ccccc23)cc1OC	799746	Bioorg. Med. Chem. Lett., ( 2001), 11, 16, 2123
599	CHEMBL65260	IC50(ug.mL-1)	>=	100	20.8	-1	0	1	1	t	0.82	MD	MD	leishmania barziliensis	MD	Leishmania braziliensis	F	ORGANISM	>=	Outside typical range	Non-molecular	F_ORGANISM_>=_Outside typical range_Non-molecular	-0.872	0.243	0	-0.8	2.727	0	MD	324.38	2.17	54.29	0	COc1ccc(CC2(O)N3CCN=C3c4ccccc24)cc1OC	819652	Bioorg. Med. Chem. Lett., ( 2001), 11, 16, 2123
600	CHEMBL65846	IC50(ug.mL-1)	>=	100	20.8	-1	0	1	1	v	0.82	MD	MD	leishmania barziliensis	MD	Leishmania braziliensis	F	ORGANISM	>=	Outside typical range	Non-molecular	F_ORGANISM_>=_Outside typical range_Non-molecular	-1.162	0.243	0	-1.09	2.727	0	MD	308.34	1.88	54.29	0	OC1(Cc2ccc3OCOc3c2)N4CCN=C4c5ccccc15	797354	Bioorg. Med. Chem. Lett., ( 2001), 11, 16, 2123
601	CHEMBL63479	IC50(ug.mL-1)	>=	100	20.8	-1	0	1	1	t	0.82	MD	MD	leishmania barziliensis	MD	Leishmania braziliensis	F	ORGANISM	>=	Outside typical range	Non-molecular	F_ORGANISM_>=_Outside typical range_Non-molecular	-0.772	0.243	0	-0.7	2.727	0	MD	322.36	2.27	54.29	0	OC1(Cc2ccc3OCOc3c2)N4CCCN=C4c5ccccc15	811164	Bioorg. Med. Chem. Lett., ( 2001), 11, 16, 2123
602	CHEMBL63840	IC50(ug.mL-1)	>=	100	20.8	-1	0	1	1	t	0.82	MD	MD	leishmania barziliensis	MD	Leishmania braziliensis	F	ORGANISM	>=	Outside typical range	Non-molecular	F_ORGANISM_>=_Outside typical range_Non-molecular	-0.882	-8.987	0	-0.81	-6.503	0	MD	294.35	2.16	45.06	0	COc1ccc(CC2(O)N3CCN=C3c4ccccc24)cc1	797351	Bioorg. Med. Chem. Lett., ( 2001), 11, 16, 2123
603	CHEMBL63976	IC50(ug.mL-1)	>=	100	20.8	-1	0	1	1	t	0.82	MD	MD	leishmania barziliensis	MD	Leishmania braziliensis	F	ORGANISM	>=	Outside typical range	Non-molecular	F_ORGANISM_>=_Outside typical range_Non-molecular	0.538	-8.037	0	0.61	-5.553	0	MD	270.72	3.58	46.01	0	Oc1nnc(Cc2ccc(Cl)cc2)c3ccccc13	805935	Bioorg. Med. Chem. Lett., ( 2001), 11, 16, 2123
604	CHEMBL415017	IC50(ug.mL-1)	>=	100	20.8	-1	0	1	1	v	0.82	MD	MD	leishmania barziliensis	MD	Leishmania braziliensis	F	ORGANISM	>=	Outside typical range	Non-molecular	F_ORGANISM_>=_Outside typical range_Non-molecular	-0.472	9.473	0	-0.4	11.957	0	MD	368.43	2.57	63.52	0	COc1cc(CC2(O)N3CCCN=C3c4ccccc24)cc(OC)c1OC	812435	Bioorg. Med. Chem. Lett., ( 2001), 11, 16, 2123
605	CHEMBL55	IC50(ug.mL-1)	=	1.3	20.8	-1	1	1	1	t	0.82	MD	MD	leishmania barziliensis	MD	Leishmania braziliensis	F	ORGANISM	=	MD	Non-molecular	F_ORGANISM_=_MD_Non-molecular	-0.162	64.153	0	-1.216	35.762	-0.57	PENTAMIDINE	340.43	2.88	118.2	0	NC(=N)c1ccc(OCCCCCOc2ccc(cc2)C(=N)N)cc1	796297	Bioorg. Med. Chem. Lett., ( 2001), 11, 16, 2123
606	CHEMBL302007	IC50(ug.mL-1)	>=	100	20.8	-1	0	1	1	t	0.82	MD	MD	leishmania barziliensis	MD	Leishmania braziliensis	F	ORGANISM	>=	Outside typical range	Non-molecular	F_ORGANISM_>=_Outside typical range_Non-molecular	-0.242	-18.217	0	-0.17	-15.733	0	MD	298.77	2.8	35.83	0	OC1(Cc2ccc(Cl)cc2)N3CCN=C3c4ccccc14	813642	Bioorg. Med. Chem. Lett., ( 2001), 11, 16, 2123
607	CHEMBL302143	IC50(ug.mL-1)	>=	100	20.8	-1	0	1	1	t	0.82	MD	MD	leishmania barziliensis	MD	Leishmania braziliensis	F	ORGANISM	>=	Outside typical range	Non-molecular	F_ORGANISM_>=_Outside typical range_Non-molecular	0.428	1.793	0	0.5	4.277	0	MD	351.4	3.47	55.84	0	O=C(Cc1ccc2OCOc2c1)c3ccccc3C(=O)N4CCCCC4	821795	Bioorg. Med. Chem. Lett., ( 2001), 11, 16, 2123
608	CHEMBL302151	IC50(ug.mL-1)	>=	100	20.8	-1	0	1	1	t	0.82	MD	MD	leishmania barziliensis	MD	Leishmania braziliensis	F	ORGANISM	>=	Outside typical range	Non-molecular	F_ORGANISM_>=_Outside typical range_Non-molecular	0.068	18.863	0	0.14	21.347	0	MD	365.39	3.11	72.91	0	O=C(N1CCCCC1)c2ccccc2C(=O)C(=O)c3ccc4OCOc4c3	794015	Bioorg. Med. Chem. Lett., ( 2001), 11, 16, 2123
609	CHEMBL302338	IC50(ug.mL-1)	>=	100	20.8	-1	0	1	1	v	0.82	MD	MD	leishmania barziliensis	MD	Leishmania braziliensis	F	ORGANISM	>=	Outside typical range	Non-molecular	F_ORGANISM_>=_Outside typical range_Non-molecular	0.328	-9.287	0	0.4	-6.803	0	MD	282.3	3.37	44.76	0	COc1ccc(\C=C\2/OC(=O)c3ccccc23)cc1OC	817439	Bioorg. Med. Chem. Lett., ( 2001), 11, 16, 2123
610	CHEMBL302563	IC50(ug.mL-1)	=	75	20.8	-1	0	1	1	v	0.82	MD	MD	leishmania barziliensis	MD	Leishmania braziliensis	F	ORGANISM	=	Outside typical range	Non-molecular	F_ORGANISM_=_Outside typical range_Non-molecular	0.338	0.403	0	0.356	-17.692	-0.162	MD	321.38	3.38	54.45	0	O=C(N1CCCCC1)c2ccccc2C(=O)C(=O)c3ccccc3	797407	Bioorg. Med. Chem. Lett., ( 2001), 11, 16, 2123
611	CHEMBL302755	IC50(ug.mL-1)	>=	100	20.8	-1	0	1	1	t	0.82	MD	MD	leishmania barziliensis	MD	Leishmania braziliensis	F	ORGANISM	>=	Outside typical range	Non-molecular	F_ORGANISM_>=_Outside typical range_Non-molecular	-0.482	0.243	0	-0.41	2.727	0	MD	338.41	2.56	54.29	0	COc1ccc(CC2(O)N3CCCN=C3c4ccccc24)cc1OC	792919	Bioorg. Med. Chem. Lett., ( 2001), 11, 16, 2123
612	CHEMBL303106	IC50(ug.mL-1)	>=	100	20.8	-1	0	1	1	t	0.82	MD	MD	leishmania barziliensis	MD	Leishmania braziliensis	F	ORGANISM	>=	Outside typical range	Non-molecular	F_ORGANISM_>=_Outside typical range_Non-molecular	0.358	18.863	0	0.43	21.347	0	MD	381.43	3.4	72.91	0	COc1ccc(cc1OC)C(=O)C(=O)c2ccccc2C(=O)N3CCCCC3	791773	Bioorg. Med. Chem. Lett., ( 2001), 11, 16, 2123
613	CHEMBL303459	IC50(ug.mL-1)	>=	100	20.8	-1	0	1	1	t	0.82	MD	MD	leishmania barziliensis	MD	Leishmania braziliensis	F	ORGANISM	>=	Outside typical range	Non-molecular	F_ORGANISM_>=_Outside typical range_Non-molecular	0.338	-0.057	0	0.41	2.427	0	MD	312.32	3.38	53.99	0	COc1cc(\C=C\2/OC(=O)c3ccccc23)cc(OC)c1OC	818527	Bioorg. Med. Chem. Lett., ( 2001), 11, 16, 2123
614	CHEMBL304127	IC50(ug.mL-1)	>=	100	20.8	-1	0	1	1	v	0.82	MD	MD	leishmania barziliensis	MD	Leishmania braziliensis	F	ORGANISM	>=	Outside typical range	Non-molecular	F_ORGANISM_>=_Outside typical range_Non-molecular	0.708	-7.437	0	0.78	-4.953	0	MD	337.42	3.75	46.61	0	COc1ccc(CC(=O)c2ccccc2C(=O)N3CCCCC3)cc1	809920	Bioorg. Med. Chem. Lett., ( 2001), 11, 16, 2123
615	CHEMBL304381	IC50(ug.mL-1)	>=	100	20.8	-1	0	1	1	t	0.82	MD	MD	leishmania barziliensis	MD	Leishmania braziliensis	F	ORGANISM	>=	Outside typical range	Non-molecular	F_ORGANISM_>=_Outside typical range_Non-molecular	-0.202	7.753	0	-0.13	10.237	0	MD	340.42	2.84	61.8	0	COc1ccc(CC2(O)N(NC(C)(C)C)C(=O)c3ccccc23)cc1	800804	Bioorg. Med. Chem. Lett., ( 2001), 11, 16, 2123
616	CHEMBL304747	IC50(ug.mL-1)	>=	100	20.8	-1	0	1	1	t	0.82	MD	MD	leishmania barziliensis	MD	Leishmania braziliensis	F	ORGANISM	>=	Outside typical range	Non-molecular	F_ORGANISM_>=_Outside typical range_Non-molecular	-0.522	-19.157	0	-0.45	-16.673	0	MD	250.3	2.52	34.89	0	CN1N=C(Cc2ccccc2)c3ccccc3C1=O	826690	Bioorg. Med. Chem. Lett., ( 2001), 11, 16, 2123
617	CHEMBL304786	IC50(ug.mL-1)	>=	100	20.8	-1	0	1	1	t	0.82	MD	MD	leishmania barziliensis	MD	Leishmania braziliensis	F	ORGANISM	>=	Outside typical range	Non-molecular	F_ORGANISM_>=_Outside typical range_Non-molecular	0.968	-27.747	0	1.04	-25.263	0	MD	256.69	4.01	26.3	0	Clc1ccc(\C=C\2/OC(=O)c3ccccc23)cc1	823013	Bioorg. Med. Chem. Lett., ( 2001), 11, 16, 2123
618	CHEMBL304992	IC50(ug.mL-1)	>=	100	20.8	-1	0	1	1	v	0.82	MD	MD	leishmania barziliensis	MD	Leishmania braziliensis	F	ORGANISM	>=	Outside typical range	Non-molecular	F_ORGANISM_>=_Outside typical range_Non-molecular	0.698	-16.667	0	0.77	-14.183	0	MD	307.39	3.74	37.38	0	O=C(Cc1ccccc1)c2ccccc2C(=O)N3CCCCC3	800911	Bioorg. Med. Chem. Lett., ( 2001), 11, 16, 2123
619	CHEMBL306469	IC50(ug.mL-1)	>=	100	20.8	-1	0	1	1	t	0.82	MD	MD	leishmania barziliensis	MD	Leishmania braziliensis	F	ORGANISM	>=	Outside typical range	Non-molecular	F_ORGANISM_>=_Outside typical range_Non-molecular	0.148	-18.217	0	0.22	-15.733	0	MD	312.8	3.19	35.83	0	OC1(Cc2ccc(Cl)cc2)N3CCCN=C3c4ccccc14	806009	Bioorg. Med. Chem. Lett., ( 2001), 11, 16, 2123
620	CHEMBL307116	IC50(ug.mL-1)	>=	100	20.8	-1	0	1	1	t	0.82	MD	MD	leishmania barziliensis	MD	Leishmania braziliensis	F	ORGANISM	>=	Outside typical range	Non-molecular	F_ORGANISM_>=_Outside typical range_Non-molecular	0.038	-9.287	0	0.11	-6.803	0	MD	266.25	3.08	44.76	0	O=C1O\C(=C/c2ccc3OCOc3c2)\c4ccccc14	819696	Bioorg. Med. Chem. Lett., ( 2001), 11, 16, 2123
621	CHEMBL307117	IC50(ug.mL-1)	>=	100	20.8	-1	0	1	1	t	0.82	MD	MD	leishmania barziliensis	MD	Leishmania braziliensis	F	ORGANISM	>=	Outside typical range	Non-molecular	F_ORGANISM_>=_Outside typical range_Non-molecular	-0.092	19.653	0	-0.02	22.137	0	MD	326.35	2.95	73.7	0	COc1cc(Cc2nnc(O)c3ccccc23)cc(OC)c1OC	799749	Bioorg. Med. Chem. Lett., ( 2001), 11, 16, 2123
622	CHEMBL308666	IC50(ug.mL-1)	>=	100	20.8	-1	0	1	1	v	0.82	MD	MD	leishmania barziliensis	MD	Leishmania braziliensis	F	ORGANISM	>=	Outside typical range	Non-molecular	F_ORGANISM_>=_Outside typical range_Non-molecular	-0.492	8.533	0	-0.42	11.017	0	MD	340.38	2.55	62.58	0	COc1cc(CC2=NN(C)C(=O)c3ccccc23)cc(OC)c1OC	824169	Bioorg. Med. Chem. Lett., ( 2001), 11, 16, 2123
623	CHEMBL292009	ED50(uM)	=	0.006	40	-1	1	1	1	t	0.64	MD	MD	Leishmania donovani	Promastigotes	Leishmania donovani	F	ORGANISM	=	Non standard unit for type	Non-molecular	F_ORGANISM_=_Non standard unit for type_Non-molecular	1.319	-36.704	0.373	1.4	-48.341	0.202	BUPARVAQUONE	326.44	5.12	54.37	1	CC(C)(C)[C@@H]1CC[C@@H](CC2=C(O)C(=O)c3ccccc3C2=O)CC1	1187338	J. Med. Chem., ( 2004), 47, 1, 188
624	CHEMBL61370	ED50(uM)	=	0.009	40	-1	1	1	1	t	0.64	MD	MD	Leishmania donovani	Promastigotes	Leishmania donovani	F	ORGANISM	=	Non standard unit for type	Non-molecular	F_ORGANISM_=_Non standard unit for type_Non-molecular	0.869	9.826	-0.627	0.95	-1.811	-0.798	MD	406.42	4.67	100.9	0	CC(C)(C)C1CCC(CC2=C(OP(=O)(O)O)C(=O)c3ccccc3C2=O)CC1	1217531	J. Med. Chem., ( 2004), 47, 1, 188
625	CHEMBL58293	ED50(uM)	=	0.003	40	-1	1	1	1	t	0.64	MD	MD	Leishmania donovani	Promastigotes	Leishmania donovani	F	ORGANISM	=	Non standard unit for type	Non-molecular	F_ORGANISM_=_Non standard unit for type_Non-molecular	0.849	19.056	-0.627	0.93	7.419	-0.798	MD	436.44	4.65	110.13	0	CC(C)(C)C1CCC(CC2=C(OCOP(=O)(O)O)C(=O)c3ccccc3C2=O)CC1	1193865	J. Med. Chem., ( 2004), 47, 1, 188
626	CHEMBL292009	ED50(uM)	=	0.48	40	-1	1	1	1	v	0.64	MD	MD	Leishmania donovani	Amastigotes	Leishmania donovani	F	ORGANISM	=	Non standard unit for type	Non-molecular	F_ORGANISM_=_Non standard unit for type_Non-molecular	1.292	-28.296	0.577	1.4	-48.341	0.202	BUPARVAQUONE	326.44	5.12	54.37	1	CC(C)(C)[C@@H]1CC[C@@H](CC2=C(O)C(=O)c3ccccc3C2=O)CC1	1187345	J. Med. Chem., ( 2004), 47, 1, 188
627	CHEMBL61370	ED50(uM)	=	4.12	40	-1	1	1	1	t	0.64	MD	MD	Leishmania donovani	Amastigotes	Leishmania donovani	F	ORGANISM	=	Non standard unit for type	Non-molecular	F_ORGANISM_=_Non standard unit for type_Non-molecular	0.842	18.234	-0.423	0.95	-1.811	-0.798	MD	406.42	4.67	100.9	0	CC(C)(C)C1CCC(CC2=C(OP(=O)(O)O)C(=O)c3ccccc3C2=O)CC1	1217538	J. Med. Chem., ( 2004), 47, 1, 188
628	CHEMBL58293	ED50(uM)	=	1.25	40	-1	1	1	1	t	0.64	MD	MD	Leishmania donovani	Amastigotes	Leishmania donovani	F	ORGANISM	=	Non standard unit for type	Non-molecular	F_ORGANISM_=_Non standard unit for type_Non-molecular	0.822	27.464	-0.423	0.93	7.419	-0.798	MD	436.44	4.65	110.13	0	CC(C)(C)C1CCC(CC2=C(OCOP(=O)(O)O)C(=O)c3ccccc3C2=O)CC1	1193872	J. Med. Chem., ( 2004), 47, 1, 188
629	CHEMBL292009	ED50(uM)	=	0.43	40	-1	1	1	1	t	0.64	MD	MD	Leishmania donovani	Amastigotes	Leishmania donovani	F	ORGANISM	=	Non standard unit for type	Non-molecular	F_ORGANISM_=_Non standard unit for type_Non-molecular	1.292	-28.296	0.577	1.4	-48.341	0.202	BUPARVAQUONE	326.44	5.12	54.37	1	CC(C)(C)[C@@H]1CC[C@@H](CC2=C(O)C(=O)c3ccccc3C2=O)CC1	1187346	J. Med. Chem., ( 2004), 47, 1, 188
630	CHEMBL61370	ED50(uM)	=	4.31	40	-1	1	1	1	v	0.64	MD	MD	Leishmania donovani	Amastigotes	Leishmania donovani	F	ORGANISM	=	Non standard unit for type	Non-molecular	F_ORGANISM_=_Non standard unit for type_Non-molecular	0.842	18.234	-0.423	0.95	-1.811	-0.798	MD	406.42	4.67	100.9	0	CC(C)(C)C1CCC(CC2=C(OP(=O)(O)O)C(=O)c3ccccc3C2=O)CC1	1217539	J. Med. Chem., ( 2004), 47, 1, 188
631	CHEMBL58293	ED50(uM)	=	1.22	40	-1	1	1	1	t	0.64	MD	MD	Leishmania donovani	Amastigotes	Leishmania donovani	F	ORGANISM	=	Non standard unit for type	Non-molecular	F_ORGANISM_=_Non standard unit for type_Non-molecular	0.822	27.464	-0.423	0.93	7.419	-0.798	MD	436.44	4.65	110.13	0	CC(C)(C)C1CCC(CC2=C(OCOP(=O)(O)O)C(=O)c3ccccc3C2=O)CC1	1193873	J. Med. Chem., ( 2004), 47, 1, 188
632	CHEMBL277840	ED50(ug ml-1)	=	10.7	7.3	-1	0	1	1	t	0.82	MD	MD	Leishmania donovani	MD	Leishmania donovani	F	ORGANISM	=	Non standard unit for type	Non-molecular	F_ORGANISM_=_Non standard unit for type_Non-molecular	0.549	-10.395	-0.741	1.24	-27.431	-0.798	MD	434.93	4.96	75.28	0	COc1ccc2nc3cc(Cl)ccc3c(NCCNC(=O)NCc4ccccc4)c2c1	565489	Bioorg. Med. Chem. Lett., ( 2001), 11, 19, 2655
633	CHEMBL91309	ED50(ug ml-1)	=	1.9	7.3	-1	1	1	1	t	0.82	MD	MD	Leishmania donovani	MD	Leishmania donovani	F	ORGANISM	=	Non standard unit for type	Non-molecular	F_ORGANISM_=_Non standard unit for type_Non-molecular	1.329	-10.395	0.259	2.02	-27.431	0.202	MD	462.98	5.74	75.28	1	COc1ccc2nc3cc(Cl)ccc3c(NCCCCNC(=O)NCc4ccccc4)c2c1	591612	Bioorg. Med. Chem. Lett., ( 2001), 11, 19, 2655
634	CHEMBL92155	ED50(ug ml-1)	=	5.8	7.3	-1	1	1	1	v	0.82	MD	MD	Leishmania donovani	MD	Leishmania donovani	F	ORGANISM	=	Non standard unit for type	Non-molecular	F_ORGANISM_=_Non standard unit for type_Non-molecular	1.179	-5.355	0.259	1.87	-22.391	0.202	MD	492	5.59	80.32	1	COc1ccc2nc3cc(Cl)ccc3c(NCCNS(=O)(=O)c4ccc5ccccc5c4)c2c1	583931	Bioorg. Med. Chem. Lett., ( 2001), 11, 19, 2655
635	CHEMBL89303	ED50(ug ml-1)	=	5.8	7.3	-1	1	1	1	t	0.82	MD	MD	Leishmania donovani	MD	Leishmania donovani	F	ORGANISM	=	Non standard unit for type	Non-molecular	F_ORGANISM_=_Non standard unit for type_Non-molecular	2.109	-10.395	0.259	2.8	-27.431	0.202	MD	491.04	6.52	75.28	1	COc1ccc2nc3cc(Cl)ccc3c(NCCCCCCNC(=O)NCc4ccccc4)c2c1	586472	Bioorg. Med. Chem. Lett., ( 2001), 11, 19, 2655
636	CHEMBL89368	ED50(ug ml-1)	=	3.3	7.3	-1	1	1	1	t	0.82	MD	MD	Leishmania donovani	MD	Leishmania donovani	F	ORGANISM	=	Non standard unit for type	Non-molecular	F_ORGANISM_=_Non standard unit for type_Non-molecular	1.959	-5.355	1.259	2.65	-22.391	1.202	MD	520.05	6.37	80.32	2	COc1ccc2nc3cc(Cl)ccc3c(NCCCCNS(=O)(=O)c4ccc5ccccc5c4)c2c1	561930	Bioorg. Med. Chem. Lett., ( 2001), 11, 19, 2655
637	CHEMBL90820	ED50(ug ml-1)	=	1.9	7.3	-1	1	1	1	t	0.82	MD	MD	Leishmania donovani	MD	Leishmania donovani	F	ORGANISM	=	Non standard unit for type	Non-molecular	F_ORGANISM_=_Non standard unit for type_Non-molecular	1.569	-5.355	1.259	2.26	-22.391	1.202	MD	506.03	5.98	80.32	2	COc1ccc2nc3cc(Cl)ccc3c(NCCCNS(=O)(=O)c4ccc5ccccc5c4)c2c1	561921	Bioorg. Med. Chem. Lett., ( 2001), 11, 19, 2655
638	CHEMBL315583	ED50(ug ml-1)	=	1.9	7.3	-1	1	1	1	v	0.82	MD	MD	Leishmania donovani	MD	Leishmania donovani	F	ORGANISM	=	Non standard unit for type	Non-molecular	F_ORGANISM_=_Non standard unit for type_Non-molecular	0.939	-10.395	0.259	1.63	-27.431	0.202	MD	448.95	5.35	75.28	1	COc1ccc2nc3cc(Cl)ccc3c(NCCCNC(=O)NCc4ccccc4)c2c1	573069	Bioorg. Med. Chem. Lett., ( 2001), 11, 19, 2655
639	CHEMBL318630	ED50(ug ml-1)	=	13.1	7.3	-1	0	1	1	t	0.82	MD	MD	Leishmania donovani	MD	Leishmania donovani	F	ORGANISM	=	Non standard unit for type	Non-molecular	F_ORGANISM_=_Non standard unit for type_Non-molecular	0.169	7.275	0.259	0.86	-9.761	0.202	MD	529.64	4.58	92.95	1	O=C(CCCc1ccccc1)N2CCC[C@H]2C(=O)N3CCC[C@H]3C(=O)c4cc(COCc5ccccc5)on4	174035	Bioorg. Med. Chem. Lett., ( 2003), 13, 17, 2875
640	CHEMBL97152	ED50(ug ml-1)	=	13.5	7.3	-1	0	1	1	t	0.82	MD	MD	Leishmania donovani	MD	Leishmania donovani	F	ORGANISM	=	Non standard unit for type	Non-molecular	F_ORGANISM_=_Non standard unit for type_Non-molecular	-0.091	7.275	-0.741	0.6	-9.761	-0.798	MD	473.53	4.32	92.95	0	O=C(OCc1ccccc1)N2CCC[C@H]2C(=O)N3CCC[C@H]3C(=O)c4cc(on4)c5ccccc5	155797	Bioorg. Med. Chem. Lett., ( 2003), 13, 17, 2875
641	CHEMBL29382	ED50(uM)	>	30	40	-1	1	1	1	t	0.64	MD	MD	Leishmania donovani	MD	Leishmania donovani	F	ORGANISM	>	Non standard unit for type	Non-molecular	F_ORGANISM_>_Non standard unit for type_Non-molecular	-2.881	160.735	1.259	-2.067	133.05	1.213	MD	621.58	1.53	246.41	2	COC(=O)CNC(=O)C(CSc1ccc(cc1[N+](=O)[O-])[N+](=O)[O-])NC(=O)CCC(NC(=O)OCc2ccccc2)C(=O)O	570734	J. Med. Chem., ( 2001), 44, 18, 2976
642	CHEMBL64890	ED50(uM)	>	30	40	-1	1	1	1	v	0.64	MD	MD	Leishmania donovani	MD	Leishmania donovani	F	ORGANISM	>	Non standard unit for type	Non-molecular	F_ORGANISM_>_Non standard unit for type_Non-molecular	2.669	149.735	2.259	3.483	122.05	2.213	MD	831.99	7.08	235.41	3	CCCCCCCCOC(=O)CNC(=O)C(CSc1ccc(cc1[N+](=O)[O-])[N+](=O)[O-])NC(=O)CCC(NC(=O)OCc2ccccc2)C(=O)OCCCCCCCC	562159	J. Med. Chem., ( 2001), 44, 18, 2976
643	CHEMBL64892	ED50(uM)	>	30	40	-1	1	1	1	t	0.64	MD	MD	Leishmania donovani	MD	Leishmania donovani	F	ORGANISM	>	Non standard unit for type	Non-molecular	F_ORGANISM_>_Non standard unit for type_Non-molecular	1.109	149.735	2.259	1.923	122.05	2.213	MD	775.88	5.52	235.41	3	CCCCCCOC(=O)CNC(=O)C(CSc1ccc(cc1[N+](=O)[O-])[N+](=O)[O-])NC(=O)CCC(NC(=O)OCc2ccccc2)C(=O)OCCCCCC	570727	J. Med. Chem., ( 2001), 44, 18, 2976
644	CHEMBL263018	ED50(uM)	>	30	40	-1	1	1	1	t	0.64	MD	MD	Leishmania donovani	MD	Leishmania donovani	F	ORGANISM	>	Non standard unit for type	Non-molecular	F_ORGANISM_>_Non standard unit for type_Non-molecular	-1.711	160.735	1.259	-0.897	133.05	1.213	MD	663.66	2.7	246.41	2	CCCCOC(=O)C(CCC(=O)NC(CSc1ccc(cc1[N+](=O)[O-])[N+](=O)[O-])C(=O)NCC(=O)O)NC(=O)OCc2ccccc2	578090	J. Med. Chem., ( 2001), 44, 18, 2976
645	CHEMBL266379	ED50(uM)	>	30	40	-1	1	1	1	t	0.64	MD	MD	Leishmania donovani	MD	Leishmania donovani	F	ORGANISM	>	Non standard unit for type	Non-molecular	F_ORGANISM_>_Non standard unit for type_Non-molecular	-2.491	160.735	1.259	-1.677	133.05	1.213	MD	635.61	1.92	246.41	2	CCOC(=O)CNC(=O)C(CSc1ccc(cc1[N+](=O)[O-])[N+](=O)[O-])NC(=O)CCC(NC(=O)OCc2ccccc2)C(=O)O	584171	J. Med. Chem., ( 2001), 44, 18, 2976
646	CHEMBL217504	ED50(uM)	>	30	40	-1	1	1	1	v	0.64	MD	MD	Leishmania donovani	MD	Leishmania donovani	F	ORGANISM	>	Non standard unit for type	Non-molecular	F_ORGANISM_>_Non standard unit for type_Non-molecular	-0.791	149.735	1.259	0.023	122.05	1.213	MD	760.61	3.62	235.41	2	[O-][N+](=O)c1ccc(SCC(NC(=O)CCC(NC(=O)OCc2ccccc2)C(=O)OCCCCl)C(=O)NCC(=O)OCCCCl)c(c1)[N+](=O)[O-]	578095	J. Med. Chem., ( 2001), 44, 18, 2976
647	CHEMBL100681	ED50(uM)	>	30	40	-1	1	1	1	t	0.64	MD	MD	Leishmania donovani	MD	Leishmania donovani	F	ORGANISM	>	Non standard unit for type	Non-molecular	F_ORGANISM_>_Non standard unit for type_Non-molecular	-3.981	137.425	1.259	-3.167	109.74	1.213	MD	529.53	0.43	223.1	2	CCOC(=O)CNC(=O)C(CSc1ccc(cc1[N+](=O)[O-])[N+](=O)[O-])NC(=O)CCC(N)C(=O)OCC	586660	J. Med. Chem., ( 2001), 44, 18, 2976
648	CHEMBL100744	ED50(uM)	>	30	40	-1	1	1	1	t	0.64	MD	MD	Leishmania donovani	MD	Leishmania donovani	F	ORGANISM	>	Non standard unit for type	Non-molecular	F_ORGANISM_>_Non standard unit for type_Non-molecular	1.109	149.735	2.259	1.923	122.05	2.213	MD	775.88	5.52	235.41	3	CCCCC(C)OC(=O)CNC(=O)C(CSc1ccc(cc1[N+](=O)[O-])[N+](=O)[O-])NC(=O)CCC(NC(=O)OCc2ccccc2)C(=O)OC(C)CCCC	573236	J. Med. Chem., ( 2001), 44, 18, 2976
649	CHEMBL100772	ED50(uM)	>	30	40	-1	1	1	1	t	0.64	MD	MD	Leishmania donovani	MD	Leishmania donovani	F	ORGANISM	>	Non standard unit for type	Non-molecular	F_ORGANISM_>_Non standard unit for type_Non-molecular	-0.011	149.735	1.259	0.803	122.05	1.213	MD	788.66	4.4	235.41	2	[O-][N+](=O)c1ccc(SCC(NC(=O)CCC(NC(=O)OCc2ccccc2)C(=O)OCCCCCl)C(=O)NCC(=O)OCCCCCl)c(c1)[N+](=O)[O-]	553909	J. Med. Chem., ( 2001), 44, 18, 2976
650	CHEMBL101011	ED50(uM)	>	30	40	-1	1	1	1	v	0.64	MD	MD	Leishmania donovani	MD	Leishmania donovani	F	ORGANISM	>	Non standard unit for type	Non-molecular	F_ORGANISM_>_Non standard unit for type_Non-molecular	0.819	149.735	2.259	1.633	122.05	2.213	MD	775.88	5.23	235.41	3	CC(C)CC(C)OC(=O)CNC(=O)C(CSc1ccc(cc1[N+](=O)[O-])[N+](=O)[O-])NC(=O)CCC(NC(=O)OCc2ccccc2)C(=O)OC(C)CC(C)C	580521	J. Med. Chem., ( 2001), 44, 18, 2976
651	CHEMBL101195	ED50(uM)	>	30	40	-1	1	1	1	t	0.64	MD	MD	Leishmania donovani	MD	Leishmania donovani	F	ORGANISM	>	Non standard unit for type	Non-molecular	F_ORGANISM_>_Non standard unit for type_Non-molecular	-0.461	149.735	1.259	0.353	122.05	1.213	MD	719.77	3.95	235.41	2	CCC(C)OC(=O)CNC(=O)C(CSc1ccc(cc1[N+](=O)[O-])[N+](=O)[O-])NC(=O)CCC(NC(=O)OCc2ccccc2)C(=O)OC(C)CC	555160	J. Med. Chem., ( 2001), 44, 18, 2976
652	CHEMBL101394	ED50(uM)	>	30	40	-1	1	1	1	t	0.64	MD	MD	Leishmania donovani	MD	Leishmania donovani	F	ORGANISM	>	Non standard unit for type	Non-molecular	F_ORGANISM_>_Non standard unit for type_Non-molecular	1.109	149.735	2.259	1.923	122.05	2.213	MD	775.88	5.52	235.41	3	CCCC(CC)OC(=O)CNC(=O)C(CSc1ccc(cc1[N+](=O)[O-])[N+](=O)[O-])NC(=O)CCC(NC(=O)OCc2ccccc2)C(=O)OC(CC)CCC	576852	J. Med. Chem., ( 2001), 44, 18, 2976
653	CHEMBL101444	ED50(uM)	>	30	40	-1	1	1	1	t	0.64	MD	MD	Leishmania donovani	MD	Leishmania donovani	F	ORGANISM	>	Non standard unit for type	Non-molecular	F_ORGANISM_>_Non standard unit for type_Non-molecular	0.319	149.735	1.259	1.133	122.05	1.213	MD	747.82	4.73	235.41	2	CCC(CC)OC(=O)CNC(=O)C(CSc1ccc(cc1[N+](=O)[O-])[N+](=O)[O-])NC(=O)CCC(NC(=O)OCc2ccccc2)C(=O)OC(CC)CC	584164	J. Med. Chem., ( 2001), 44, 18, 2976
654	CHEMBL101653	ED50(uM)	>	30	40	-1	1	1	1	v	0.64	MD	MD	Leishmania donovani	MD	Leishmania donovani	F	ORGANISM	>	Non standard unit for type	Non-molecular	F_ORGANISM_>_Non standard unit for type_Non-molecular	-2.421	137.425	1.259	-1.607	109.74	1.213	MD	585.64	1.99	223.1	2	CCCCOC(=O)CNC(=O)C(CSc1ccc(cc1[N+](=O)[O-])[N+](=O)[O-])NC(=O)CCC(N)C(=O)OCCCC	560959	J. Med. Chem., ( 2001), 44, 18, 2976
655	CHEMBL101725	ED50(uM)	>	30	40	-1	1	1	1	t	0.64	MD	MD	Leishmania donovani	MD	Leishmania donovani	F	ORGANISM	>	Non standard unit for type	Non-molecular	F_ORGANISM_>_Non standard unit for type_Non-molecular	-2.101	160.735	1.259	-1.287	133.05	1.213	MD	649.64	2.31	246.41	2	CCCOC(=O)CNC(=O)C(CSc1ccc(cc1[N+](=O)[O-])[N+](=O)[O-])NC(=O)CCC(NC(=O)OCc2ccccc2)C(=O)O	591799	J. Med. Chem., ( 2001), 44, 18, 2976
656	CHEMBL101773	ED50(uM)	=	9.92	40	-1	1	1	1	t	0.64	MD	MD	Leishmania donovani	MD	Leishmania donovani	F	ORGANISM	=	Non standard unit for type	Non-molecular	F_ORGANISM_=_Non standard unit for type_Non-molecular	-1.571	149.735	1.259	-0.88	132.699	1.202	MD	732.55	2.84	235.41	2	[O-][N+](=O)c1ccc(SCC(NC(=O)CCC(NC(=O)OCc2ccccc2)C(=O)OCCCl)C(=O)NCC(=O)OCCCl)c(c1)[N+](=O)[O-]	575575	J. Med. Chem., ( 2001), 44, 18, 2976
657	CHEMBL101843	ED50(uM)	>	30	40	-1	1	1	1	t	0.64	MD	MD	Leishmania donovani	MD	Leishmania donovani	F	ORGANISM	>	Non standard unit for type	Non-molecular	F_ORGANISM_>_Non standard unit for type_Non-molecular	-3.201	137.425	1.259	-2.387	109.74	1.213	MD	557.58	1.21	223.1	2	CCCOC(=O)CNC(=O)C(CSc1ccc(cc1[N+](=O)[O-])[N+](=O)[O-])NC(=O)CCC(N)C(=O)OCCC	566860	J. Med. Chem., ( 2001), 44, 18, 2976
658	CHEMBL102153	ED50(uM)	>	30	40	-1	1	1	1	t	0.64	MD	MD	Leishmania donovani	MD	Leishmania donovani	F	ORGANISM	>	Non standard unit for type	Non-molecular	F_ORGANISM_>_Non standard unit for type_Non-molecular	-4.761	137.425	1.259	-3.947	109.74	1.213	MD	501.47	-0.35	223.1	2	COC(=O)CNC(=O)C(CSc1ccc(cc1[N+](=O)[O-])[N+](=O)[O-])NC(=O)CCC(N)C(=O)OC	574410	J. Med. Chem., ( 2001), 44, 18, 2976
659	CHEMBL317381	ED50(uM)	=	20	40	-1	1	1	1	v	0.64	MD	MD	Leishmania donovani	MD	Leishmania donovani	F	ORGANISM	=	Non standard unit for type	Non-molecular	F_ORGANISM_=_Non standard unit for type_Non-molecular	-2.761	168.195	1.259	-2.07	151.159	1.202	MD	723.71	1.65	253.87	2	COCCOC(=O)CNC(=O)C(CSc1ccc(cc1[N+](=O)[O-])[N+](=O)[O-])NC(=O)CCC(NC(=O)OCc2ccccc2)C(=O)OCCOC	574416	J. Med. Chem., ( 2001), 44, 18, 2976
660	CHEMBL318255	ED50(uM)	=	20	40	-1	1	1	1	t	0.64	MD	MD	Leishmania donovani	MD	Leishmania donovani	F	ORGANISM	=	Non standard unit for type	Non-molecular	F_ORGANISM_=_Non standard unit for type_Non-molecular	-1.711	160.735	1.259	-1.02	143.699	1.202	MD	663.66	2.7	246.41	2	CCC(C)OC(=O)CNC(=O)C(CSc1ccc(cc1[N+](=O)[O-])[N+](=O)[O-])NC(=O)CCC(NC(=O)OCc2ccccc2)C(=O)O	585431	J. Med. Chem., ( 2001), 44, 18, 2976
661	CHEMBL318474	ED50(uM)	=	7.8	40	-1	1	1	1	t	0.64	MD	MD	Leishmania donovani	MD	Leishmania donovani	F	ORGANISM	=	Non standard unit for type	Non-molecular	F_ORGANISM_=_Non standard unit for type_Non-molecular	-1.241	149.735	1.259	-0.55	132.699	1.202	MD	691.72	3.17	235.41	2	CC(C)OC(=O)CNC(=O)C(CSc1ccc(cc1[N+](=O)[O-])[N+](=O)[O-])NC(=O)CCC(NC(=O)OCc2ccccc2)C(=O)OC(C)C	574421	J. Med. Chem., ( 2001), 44, 18, 2976
662	CHEMBL321791	ED50(uM)	>	30	40	-1	1	1	1	v	0.64	MD	MD	Leishmania donovani	MD	Leishmania donovani	F	ORGANISM	>	Non standard unit for type	Non-molecular	F_ORGANISM_>_Non standard unit for type_Non-molecular	0.319	149.735	1.259	1.133	122.05	1.213	MD	747.82	4.73	235.41	2	CCCC(C)OC(=O)CNC(=O)C(CSc1ccc(cc1[N+](=O)[O-])[N+](=O)[O-])NC(=O)CCC(NC(=O)OCc2ccccc2)C(=O)OC(C)CCC	555167	J. Med. Chem., ( 2001), 44, 18, 2976
663	CHEMBL327520	ED50(uM)	>	30	40	-1	1	1	1	t	0.64	MD	MD	Leishmania donovani	MD	Leishmania donovani	F	ORGANISM	>	Non standard unit for type	Non-molecular	F_ORGANISM_>_Non standard unit for type_Non-molecular	0.329	149.735	1.259	1.143	122.05	1.213	MD	747.82	4.74	235.41	2	CCCCCOC(=O)CNC(=O)C(CSc1ccc(cc1[N+](=O)[O-])[N+](=O)[O-])NC(=O)CCC(NC(=O)OCc2ccccc2)C(=O)OCCCCC	558755	J. Med. Chem., ( 2001), 44, 18, 2976
664	CHEMBL328157	ED50(uM)	>	30	40	-1	1	1	1	t	0.64	MD	MD	Leishmania donovani	MD	Leishmania donovani	F	ORGANISM	>	Non standard unit for type	Non-molecular	F_ORGANISM_>_Non standard unit for type_Non-molecular	-2.111	149.735	1.259	-1.297	122.05	1.213	MD	699.64	2.3	235.41	2	[O-][N+](=O)c1ccc(SCC(NC(=O)CCC(NC(=O)OCc2ccccc2)C(=O)OCCF)C(=O)NCC(=O)OCCF)c(c1)[N+](=O)[O-]	589196	J. Med. Chem., ( 2001), 44, 18, 2976
665	CHEMBL328158	ED50(uM)	=	2.96	40	-1	1	1	1	t	0.64	MD	MD	Leishmania donovani	MD	Leishmania donovani	F	ORGANISM	=	Non standard unit for type	Non-molecular	F_ORGANISM_=_Non standard unit for type_Non-molecular	-0.171	149.735	1.259	0.52	132.699	1.202	MD	743.79	4.24	235.41	2	[O-][N+](=O)c1ccc(SCC(NC(=O)CCC(NC(=O)OCc2ccccc2)C(=O)OC3CCCC3)C(=O)NCC(=O)OC4CCCC4)c(c1)[N+](=O)[O-]	562165	J. Med. Chem., ( 2001), 44, 18, 2976
666	CHEMBL328159	ED50(uM)	>	30	40	-1	1	1	1	t	0.64	MD	MD	Leishmania donovani	MD	Leishmania donovani	F	ORGANISM	>	Non standard unit for type	Non-molecular	F_ORGANISM_>_Non standard unit for type_Non-molecular	1.599	149.735	2.259	2.413	122.05	2.213	MD	803.93	6.01	235.41	3	CC(C)CCC(C)OC(=O)CNC(=O)C(CSc1ccc(cc1[N+](=O)[O-])[N+](=O)[O-])NC(=O)CCC(NC(=O)OCc2ccccc2)C(=O)OC(C)CCC(C)C	581657	J. Med. Chem., ( 2001), 44, 18, 2976
667	CHEMBL329987	ED50(uM)	=	13.4	40	-1	1	1	1	v	0.64	MD	MD	Leishmania donovani	MD	Leishmania donovani	F	ORGANISM	=	Non standard unit for type	Non-molecular	F_ORGANISM_=_Non standard unit for type_Non-molecular	0.039	149.735	1.259	0.73	132.699	1.202	MD	747.82	4.45	235.41	2	CC(C)C(C)OC(=O)CNC(=O)C(CSc1ccc(cc1[N+](=O)[O-])[N+](=O)[O-])NC(=O)CCC(NC(=O)OCc2ccccc2)C(=O)OC(C)C(C)C	565661	J. Med. Chem., ( 2001), 44, 18, 2976
668	CHEMBL89031	ED50(uM)	>	90	40	-1	0	1	1	v	0.64	MD	MD	Leishmania donovani	Amastigotes	Leishmania donovani	F	ORGANISM	>	Non standard unit for type	Non-molecular	F_ORGANISM_>_Non standard unit for type_Non-molecular	4.492	-54.506	0.577	4.723	-85.2	0.213	MD	425.62	8.32	28.16	1	CCCCCN(CCCCC)c1ccc(Nc2c3ccccc3nc4ccccc24)cc1	490295	J. Med. Chem., ( 1997), 40, 16, 2634
669	CHEMBL89400	ED50(uM)	=	3.2	40	-1	1	1	1	t	0.64	MD	MD	Leishmania donovani	Amastigotes	Leishmania donovani	F	ORGANISM	=	Non standard unit for type	Non-molecular	F_ORGANISM_=_Non standard unit for type_Non-molecular	3.962	-27.256	0.577	4.07	-47.301	0.202	MD	464.01	7.79	55.41	1	CCCCCCNc1ccc(Nc2c3ccc(Cl)cc3nc4ccc(OC)cc24)cc1OC	486688	J. Med. Chem., ( 1997), 40, 16, 2634
670	CHEMBL86823	ED50(uM)	=	0.25	40	-1	1	1	1	t	0.64	MD	MD	Leishmania donovani	Amastigotes	Leishmania donovani	F	ORGANISM	=	Non standard unit for type	Non-molecular	F_ORGANISM_=_Non standard unit for type_Non-molecular	3.432	-39.236	0.577	3.54	-59.281	0.202	MD	455.65	7.26	43.43	1	CCCCCCNc1ccc(Nc2c3ccc(cc3nc4cc(ccc24)N(C)C)N(C)C)cc1	475782	J. Med. Chem., ( 1997), 40, 16, 2634
671	CHEMBL88123	ED50(uM)	=	1.35	40	-1	1	1	1	t	0.64	MD	MD	Leishmania donovani	Amastigotes	Leishmania donovani	F	ORGANISM	=	Non standard unit for type	Non-molecular	F_ORGANISM_=_Non standard unit for type_Non-molecular	5.272	-54.506	0.577	5.38	-74.551	0.202	MD	453.67	9.1	28.16	1	CCCCCCN(CCCCCC)c1ccc(Nc2c3ccccc3nc4ccccc24)cc1	502116	J. Med. Chem., ( 1997), 40, 16, 2634
672	CHEMBL88461	ED50(uM)	=	0.03	40	-1	1	1	1	v	0.64	MD	MD	Leishmania donovani	Amastigotes	Leishmania donovani	F	ORGANISM	=	Non standard unit for type	Non-molecular	F_ORGANISM_=_Non standard unit for type_Non-molecular	3.452	-48.026	0.577	3.56	-68.071	0.202	MD	469.68	7.28	34.64	1	CCCCCCN(C)c1ccc(Nc2c3ccc(cc3nc4cc(ccc24)N(C)C)N(C)C)cc1	508266	J. Med. Chem., ( 1997), 40, 16, 2634
673	CHEMBL88507	ED50(uM)	=	1.2	40	-1	1	1	1	t	0.64	MD	MD	Leishmania donovani	Amastigotes	Leishmania donovani	F	ORGANISM	=	Non standard unit for type	Non-molecular	F_ORGANISM_=_Non standard unit for type_Non-molecular	3.302	-36.486	0.577	3.41	-56.531	0.202	MD	399.54	7.13	46.18	1	CCCCCCNc1ccc(Nc2c3ccccc3nc4ccccc24)cc1OC	502109	J. Med. Chem., ( 1997), 40, 16, 2634
674	CHEMBL88682	ED50(uM)	=	1.9	40	-1	1	1	1	t	0.64	MD	MD	Leishmania donovani	Amastigotes	Leishmania donovani	F	ORGANISM	=	Non standard unit for type	Non-molecular	F_ORGANISM_=_Non standard unit for type_Non-molecular	3.332	-45.276	0.577	3.44	-65.321	0.202	MD	413.57	7.16	37.39	1	CCCCCCN(C)c1ccc(Nc2c3ccccc3nc4ccccc24)cc1OC	498325	J. Med. Chem., ( 1997), 40, 16, 2634
675	CHEMBL88980	ED50(uM)	>	10	40	-1	1	1	1	t	0.64	MD	MD	Leishmania donovani	Amastigotes	Leishmania donovani	F	ORGANISM	>	Non standard unit for type	Non-molecular	F_ORGANISM_>_Non standard unit for type_Non-molecular	2.932	-54.506	0.577	3.163	-85.2	0.213	MD	369.51	6.76	28.16	1	CCCN(CCC)c1ccc(Nc2c3ccccc3nc4ccccc24)cc1	491557	J. Med. Chem., ( 1997), 40, 16, 2634
676	CHEMBL415472	ED50(uM)	=	1.2	40	-1	1	1	1	t	0.64	MD	MD	Leishmania donovani	Amastigotes	Leishmania donovani	F	ORGANISM	=	Non standard unit for type	Non-molecular	F_ORGANISM_=_Non standard unit for type_Non-molecular	3.322	-54.506	0.577	3.43	-74.551	0.202	MD	383.54	7.15	28.16	1	CCCCCCN(C)c1ccc(Nc2c3ccccc3nc4ccccc24)cc1	476937	J. Med. Chem., ( 1997), 40, 16, 2634
677	CHEMBL420434	ED50(uM)	=	4	40	-1	1	1	1	v	0.64	MD	MD	Leishmania donovani	Amastigotes	Leishmania donovani	F	ORGANISM	=	Non standard unit for type	Non-molecular	F_ORGANISM_=_Non standard unit for type_Non-molecular	3.962	-36.486	0.577	4.07	-56.531	0.202	MD	433.98	7.79	46.18	1	CCCCCCNc1ccc(Nc2c3ccc(Cl)cc3nc4ccc(OC)cc24)cc1	498332	J. Med. Chem., ( 1997), 40, 16, 2634
678	CHEMBL86724	ED50(uM)	=	4.4	40	-1	1	1	1	t	0.64	MD	MD	Leishmania donovani	Amastigotes	Leishmania donovani	F	ORGANISM	=	Non standard unit for type	Non-molecular	F_ORGANISM_=_Non standard unit for type_Non-molecular	1.762	-54.506	0.577	1.87	-74.551	0.202	MD	327.43	5.59	28.16	1	CCN(C)c1ccc(Nc2c3ccccc3nc4ccccc24)cc1	475775	J. Med. Chem., ( 1997), 40, 16, 2634
679	CHEMBL34941	ED50(uM)	=	3.6	40	-1	1	1	1	t	0.64	MD	MD	Leishmania donovani	Amastigotes	Leishmania donovani	F	ORGANISM	=	Non standard unit for type	Non-molecular	F_ORGANISM_=_Non standard unit for type_Non-molecular	1.372	-54.506	0.577	1.48	-74.551	0.202	MD	313.4	5.2	28.16	1	CN(C)c1ccc(Nc2c3ccccc3nc4ccccc24)cc1	506912	J. Med. Chem., ( 1997), 40, 16, 2634
680	CHEMBL299581	ED50(uM)	=	12.3	40	-1	1	1	1	t	0.64	MD	MD	Leishmania donovani	Amastigotes	Leishmania donovani	F	ORGANISM	=	Non standard unit for type	Non-molecular	F_ORGANISM_=_Non standard unit for type_Non-molecular	3.292	-45.716	0.577	3.4	-65.761	0.202	MD	369.51	7.12	36.95	1	CCCCCCNc1ccc(Nc2c3ccccc3nc4ccccc24)cc1	487949	J. Med. Chem., ( 1997), 40, 16, 2634
681	CHEMBL312941	ED50(uM)	>	10	40	-1	1	1	1	t	0.64	MD	MD	Leishmania donovani	Amastigotes	Leishmania donovani	F	ORGANISM	>	Non standard unit for type	Non-molecular	F_ORGANISM_>_Non standard unit for type_Non-molecular	3.712	-54.506	0.577	3.943	-85.2	0.213	MD	397.57	7.54	28.16	1	CCCCN(CCCC)c1ccc(Nc2c3ccccc3nc4ccccc24)cc1	492675	J. Med. Chem., ( 1997), 40, 16, 2634
682	CHEMBL315133	ED50(uM)	>	3	40	-1	1	1	1	t	0.64	MD	MD	Leishmania donovani	Amastigotes	Leishmania donovani	F	ORGANISM	>	Non standard unit for type	Non-molecular	F_ORGANISM_>_Non standard unit for type_Non-molecular	3.982	-45.276	0.577	4.213	-75.97	0.213	MD	448.01	7.81	37.39	1	CCCCCCN(C)c1ccc(Nc2c3ccc(Cl)cc3nc4ccc(OC)cc24)cc1	490288	J. Med. Chem., ( 1997), 40, 16, 2634
683	CHEMBL315530	ED50(uM)	=	0.76	40	-1	1	1	1	v	0.64	MD	MD	Leishmania donovani	Amastigotes	Leishmania donovani	F	ORGANISM	=	Non standard unit for type	Non-molecular	F_ORGANISM_=_Non standard unit for type_Non-molecular	2.152	-54.506	0.577	2.26	-74.551	0.202	MD	341.46	5.98	28.16	1	CCN(CC)c1ccc(Nc2c3ccccc3nc4ccccc24)cc1	499587	J. Med. Chem., ( 1997), 40, 16, 2634
684	CHEMBL434686	ED50(mg ml-1)	>	30	3	-1	0	0	0	v	0	MD	MD	Leishmania donovani	MD	Leishmania donovani	F	ORGANISM	>	Non standard unit for type	Non-molecular	F_ORGANISM_>_Non standard unit for type_Non-molecular	-0.791	37.725	0.259	0.023	10.04	0.213	MD	565.76	3.62	123.4	1	CC[C@H](C)[C@@H]1NC[C@H](Cc2c[nH]c3ccccc23)NC(=O)[C@H](CCCCCC(=O)CC)NC(=O)[C@H]4CCCN4C1=O	521425	Bioorg. Med. Chem. Lett., ( 2001), 11, 6, 773
685	CHEMBL353748	ED50(mg ml-1)	>	30	3	-1	0	0	0	t	0	MD	MD	Leishmania donovani	MD	Leishmania donovani	F	ORGANISM	>	Non standard unit for type	Non-molecular	F_ORGANISM_>_Non standard unit for type_Non-molecular	-0.531	46.005	0.259	0.283	18.32	0.213	MD	607.8	3.88	131.68	1	CC[C@H](C)[C@@H]1N(C[C@H](Cc2c[nH]c3ccccc23)NC(=O)[C@H](CCCCCC(=O)CC)NC(=O)[C@H]4CCCN4C1=O)C(=O)C	549070	Bioorg. Med. Chem. Lett., ( 2001), 11, 6, 773
686	CHEMBL355114	ED50(mg ml-1)	>	30	3	-1	0	0	0	t	0	MD	MD	Leishmania donovani	MD	Leishmania donovani	F	ORGANISM	>	Non standard unit for type	Non-molecular	F_ORGANISM_>_Non standard unit for type_Non-molecular	0.159	41.295	0.259	0.973	13.61	0.213	MD	642.81	4.57	126.97	1	CC[C@H](C)[C@@H]1N(C[C@H](Cc2c[nH]c3ccccc23)NC(=O)[C@H](CCCCCC(=O)CC)NC(=O)[C@H]4CCCN4C1=O)N=P=S	516260	Bioorg. Med. Chem. Lett., ( 2001), 11, 6, 773
687	CHEMBL607594	ED50(ug ml-1)	=	0.03	7.3	-1	1	1	1	t	0.82	MD	MD	Leishmania donovani	MD	Leishmania donovani	F	ORGANISM	=	Non standard unit for type	Non-molecular	F_ORGANISM_=_Non standard unit for type_Non-molecular	-8.191	107.205	-0.741	-7.5	90.169	-0.798	MD	323.29	-3.78	192.88	0	NC(=O)c1ncn(n1)C2O[C@H](COS(=O)(=O)N)[C@@H](O)[C@H]2O	866117	J. Med. Chem., ( 1990), 33, 1, 44
688	CHEMBL279484	ED50(uM)	=	25.7	40	-1	1	1	1	t	0.64	MD	MD	Leishmania donovani	MD	Leishmania donovani	F	ORGANISM	=	Non standard unit for type	Non-molecular	F_ORGANISM_=_Non standard unit for type_Non-molecular	3.199	31.525	1.259	3.89	14.489	1.202	MD	673.98	7.61	117.2	2	CC([C@H]1CCC2C3CC=C4C[C@@H](O)CC[C@]4(C)C3CC[C@]12C)C(=O)NCCCN(CCCCNC(=O)OC(C)(C)C)C(=O)OC(C)(C)C	933602	Bioorg. Med. Chem. Lett., ( 2000), 10, 11, 1237
689	CHEMBL1159794	ED50(uM)	=	20.5	40	-1	1	1	1	t	0.64	MD	MD	Leishmania donovani	MD	Leishmania donovani	F	ORGANISM	=	Non standard unit for type	Non-molecular	F_ORGANISM_=_Non standard unit for type_Non-molecular	4.659	104.435	1.259	5.35	87.399	1.202	MD	911.26	9.07	190.11	2	CC([C@H]1CCC2C3CC=C4C[C@H](CC[C@]4(C)C3CC[C@]12C)OS(=O)(=O)O)C(=O)NCCCN(CCCCN(CCCNC(=O)OC(C)(C)C)C(=O)OC(C)(C)C)C(=O)OC(C)(C)C	917857	Bioorg. Med. Chem. Lett., ( 2000), 10, 11, 1237
690	CHEMBL1159795	ED50(uM)	=	4.9	40	-1	1	1	1	v	0.64	MD	MD	Leishmania donovani	MD	Leishmania donovani	F	ORGANISM	=	Non standard unit for type	Non-molecular	F_ORGANISM_=_Non standard unit for type_Non-molecular	3.029	74.895	1.259	3.72	57.859	1.202	MD	754.04	7.44	160.57	2	CC([C@H]1CCC2C3CC=C4C[C@H](CC[C@]4(C)C3CC[C@]12C)OS(=O)(=O)O)C(=O)NCCCN(CCCCNC(=O)OC(C)(C)C)C(=O)OC(C)(C)C	943044	Bioorg. Med. Chem. Lett., ( 2000), 10, 11, 1237
691	CHEMBL1159796	ED50(uM)	=	39.9	40	-1	1	1	1	t	0.64	MD	MD	Leishmania donovani	MD	Leishmania donovani	F	ORGANISM	=	Non standard unit for type	Non-molecular	F_ORGANISM_=_Non standard unit for type_Non-molecular	-0.191	45.075	0.259	0.5	28.039	0.202	MD	553.81	4.22	130.75	1	CC([C@H]1CCC2C3CC=C4C[C@H](CC[C@]4(C)C3CC[C@]12C)OS(=O)(=O)O)C(=O)NCCCNCCCCN	906078	Bioorg. Med. Chem. Lett., ( 2000), 10, 11, 1237
692	CHEMBL20608	ED50(uM)	=	17.3	40	-1	1	1	1	t	0.64	MD	MD	Leishmania donovani	MD	Leishmania donovani	F	ORGANISM	=	Non standard unit for type	Non-molecular	F_ORGANISM_=_Non standard unit for type_Non-molecular	3.769	37.595	1.259	4.46	20.559	1.202	MD	716.02	8.18	123.27	2	CC([C@H]1CCC2C3CC=C4C[C@H](CC[C@]4(C)C3CC[C@]12C)OC(=O)C)C(=O)NCCCN(CCCCNC(=O)OC(C)(C)C)C(=O)OC(C)(C)C	935099	Bioorg. Med. Chem. Lett., ( 2000), 10, 11, 1237
693	CHEMBL20623	ED50(uM)	=	5	40	-1	1	1	1	t	0.64	MD	MD	Leishmania donovani	MD	Leishmania donovani	F	ORGANISM	=	Non standard unit for type	Non-molecular	F_ORGANISM_=_Non standard unit for type_Non-molecular	-0.031	13.735	0.259	0.66	-3.301	0.202	MD	530.84	4.38	99.41	1	CC([C@H]1CCC2C3CC=C4C[C@@H](O)CC[C@]4(C)C3CC[C@]12C)C(=O)NCCCNCCCCNCCCN	939247	Bioorg. Med. Chem. Lett., ( 2000), 10, 11, 1237
694	CHEMBL20781	ED50(uM)	=	44.7	40	-1	0	1	1	v	0.64	MD	MD	Leishmania donovani	MD	Leishmania donovani	F	ORGANISM	=	Non standard unit for type	Non-molecular	F_ORGANISM_=_Non standard unit for type_Non-molecular	-0.011	1.705	-0.741	0.68	-15.331	-0.798	MD	473.75	4.4	87.38	0	CC([C@H]1CCC2C3CC=C4C[C@@H](O)CC[C@]4(C)C3CC[C@]12C)C(=O)NCCCNCCCCN	943048	Bioorg. Med. Chem. Lett., ( 2000), 10, 11, 1237
695	CHEMBL21338	ED50(uM)	=	12.6	40	-1	1	1	1	t	0.64	MD	MD	Leishmania donovani	MD	Leishmania donovani	F	ORGANISM	=	Non standard unit for type	Non-molecular	F_ORGANISM_=_Non standard unit for type_Non-molecular	4.829	61.065	1.259	5.52	44.029	1.202	MD	831.19	9.24	146.74	2	CC([C@H]1CCC2C3CC=C4C[C@@H](O)CC[C@]4(C)C3CC[C@]12C)C(=O)NCCCN(CCCCN(CCCNC(=O)OC(C)(C)C)C(=O)OC(C)(C)C)C(=O)OC(C)(C)C	914076	Bioorg. Med. Chem. Lett., ( 2000), 10, 11, 1237
696	CHEMBL21371	ED50(uM)	=	4.7	40	-1	1	1	1	t	0.64	MD	MD	Leishmania donovani	MD	Leishmania donovani	F	ORGANISM	=	Non standard unit for type	Non-molecular	F_ORGANISM_=_Non standard unit for type_Non-molecular	5.399	67.135	1.259	6.09	50.099	1.202	MD	873.23	9.81	152.81	2	CC([C@H]1CCC2C3CC=C4C[C@H](CC[C@]4(C)C3CC[C@]12C)OC(=O)C)C(=O)NCCCN(CCCCN(CCCNC(=O)OC(C)(C)C)C(=O)OC(C)(C)C)C(=O)OC(C)(C)C	930744	Bioorg. Med. Chem. Lett., ( 2000), 10, 11, 1237
697	CHEMBL2092992	ED50(uM)	>	30	40	-1	1	1	1	t	0.64	MD	MD	Leishmania donovani	MD	Leishmania donovani	F	ORGANISM	>	Non standard unit for type	Non-molecular	F_ORGANISM_>_Non standard unit for type_Non-molecular	-0.211	57.105	0.259	0.603	29.42	0.213	MD	610.91	4.2	142.78	1	CC([C@H]1CCC2C3CC=C4C[C@H](CC[C@]4(C)C3CC[C@]12C)OS(=O)(=O)O)C(=O)NCCCNCCCCNCCCN	920208	Bioorg. Med. Chem. Lett., ( 2000), 10, 11, 1237
698	CHEMBL15302	ED50(ug ml-1)	>	30	7.3	-1	0	1	1	v	0.82	MD	MD	Leishmania donovani	MD	Leishmania donovani	F	ORGANISM	>	Non standard unit for type	Non-molecular	F_ORGANISM_>_Non standard unit for type_Non-molecular	-0.931	-11.765	-0.741	-0.117	-39.45	-0.787	MD	466.63	3.48	73.91	0	CN(C)CCCNC(=O)c1cccc2c1Oc3c(cccc3C2(C)C)C(=O)NCCCN(C)C	982676	Bioorg. Med. Chem. Lett., ( 2000), 10, 11, 1147
699	CHEMBL15577	ED50(ug ml-1)	>	30	7.3	-1	0	1	1	t	0.82	MD	MD	Leishmania donovani	MD	Leishmania donovani	F	ORGANISM	>	Non standard unit for type	Non-molecular	F_ORGANISM_>_Non standard unit for type_Non-molecular	0.659	-45.905	0.259	1.473	-73.59	0.213	MD	494.77	5.07	39.77	1	CN(C)CCCNCCCc1cccc2c1Oc3c(CCCNCCCN(C)C)cccc3C2(C)C	948168	Bioorg. Med. Chem. Lett., ( 2000), 10, 11, 1147
700	CHEMBL15661	ED50(ug ml-1)	>	30	7.3	-1	0	1	1	t	0.82	MD	MD	Leishmania donovani	MD	Leishmania donovani	F	ORGANISM	>	Non standard unit for type	Non-molecular	F_ORGANISM_>_Non standard unit for type_Non-molecular	-0.211	-45.905	-0.741	0.603	-73.59	-0.787	MD	438.66	4.2	39.77	0	CN(C)CCCNCc1cccc2c1Oc3c(CNCCCN(C)C)cccc3C2(C)C	967638	Bioorg. Med. Chem. Lett., ( 2000), 10, 11, 1147
701	CHEMBL15030	ED50(ug ml-1)	>	30	7.3	-1	0	1	1	t	0.82	MD	MD	Leishmania donovani	MD	Leishmania donovani	F	ORGANISM	>	Non standard unit for type	Non-molecular	F_ORGANISM_>_Non standard unit for type_Non-molecular	1.229	-21.185	1.259	2.043	-48.87	1.213	MD	612.95	5.64	64.49	2	CN(C)CCC\N=C(/S)\NCCCc1cccc2c1Oc3c(CCCN\C(=N\CCCN(C)C)\S)cccc3C2(C)C	957417	Bioorg. Med. Chem. Lett., ( 2000), 10, 11, 1147
702	CHEMBL276818	ED50(ug ml-1)	=	0.32	7.3	-1	1	1	1	t	0.82	MD	MD	Leishmania donovani	MD	Leishmania donovani	F	ORGANISM	=	Non standard unit for type	Non-molecular	F_ORGANISM_=_Non standard unit for type_Non-molecular	1.669	-11.765	1.259	2.36	-28.801	1.202	MD	578.84	6.08	73.91	2	CN(C)CCCNC(=O)c1cc(cc2c1Oc3c(cc(cc3C2(C)C)C(C)(C)C)C(=O)NCCCN(C)C)C(C)(C)C	973873	Bioorg. Med. Chem. Lett., ( 2000), 10, 11, 1147
703	CHEMBL277295	ED50(ug ml-1)	=	17.03	7.3	-1	0	1	1	v	0.82	MD	MD	Leishmania donovani	MD	Leishmania donovani	F	ORGANISM	=	Non standard unit for type	Non-molecular	F_ORGANISM_=_Non standard unit for type_Non-molecular	-0.291	-11.765	0.259	0.4	-28.801	0.202	MD	522.73	4.12	73.91	1	CN(C)CCCNC(=O)CCc1cccc2c1Oc3c(CCC(=O)NCCCN(C)C)cccc3C2(C)C	972634	Bioorg. Med. Chem. Lett., ( 2000), 10, 11, 1147
704	CHEMBL55	Growth inhibition(%)	=	100	54.7	1	1	1	1	t	0.51	MD	MD	Leishmania donovani	Promastigotes	Leishmania donovani	F	ORGANISM	=	MD	Non-molecular	F_ORGANISM_=_MD_Non-molecular	-0.921	27.126	-0.627	-1.216	35.762	-0.57	PENTAMIDINE	340.43	2.88	118.2	0	NC(=N)c1ccc(OCCCCCOc2ccc(cc2)C(=N)N)cc1	1143322	Bioorg. Med. Chem. Lett., ( 1997), 7, 8, 1087
705	CHEMBL273513	Growth inhibition(%)	=	17	54.7	1	0	1	1	t	0.51	MD	MD	Leishmania donovani	Promastigotes	Leishmania donovani	F	ORGANISM	=	MD	Non-molecular	F_ORGANISM_=_MD_Non-molecular	-2.051	47.986	-0.627	-2.346	56.622	-0.57	MD	395.86	1.75	139.06	0	CSc1nc2nc(NS(=O)(=O)c3ccc(Cl)cc3)nn2c(N)c1C#N	1157408	Bioorg. Med. Chem. Lett., ( 1997), 7, 8, 1087
706	CHEMBL275508	Growth inhibition(%)	=	3	54.7	1	0	1	1	t	0.51	MD	MD	Leishmania donovani	Promastigotes	Leishmania donovani	F	ORGANISM	=	MD	Non-molecular	F_ORGANISM_=_MD_Non-molecular	-1.601	-1.824	-0.627	-1.896	6.812	-0.57	MD	337.79	2.2	89.25	0	Cc1cc(C)n2nc(NS(=O)(=O)c3ccc(Cl)cc3)nc2n1	1154777	Bioorg. Med. Chem. Lett., ( 1997), 7, 8, 1087
707	CHEMBL269225	Growth inhibition(%)	=	100	54.7	1	1	1	1	v	0.51	MD	MD	Leishmania donovani	Promastigotes	Leishmania donovani	F	ORGANISM	=	MD	Non-molecular	F_ORGANISM_=_MD_Non-molecular	-1.191	18.406	-0.627	-1.486	27.042	-0.57	MD	381.42	2.61	109.48	0	Cc1ccc(cc1)S(=O)(=O)Nc2nc3nc(cc(O)n3n2)c4ccccc4	1154775	Bioorg. Med. Chem. Lett., ( 1997), 7, 8, 1087
708	CHEMBL11461	Growth inhibition(%)	=	5	54.7	1	0	1	1	t	0.51	MD	MD	Leishmania donovani	Promastigotes	Leishmania donovani	F	ORGANISM	=	MD	Non-molecular	F_ORGANISM_=_MD_Non-molecular	-2.211	18.406	-0.627	-2.506	27.042	-0.57	MD	339.76	1.59	109.48	0	Cc1cc(O)n2nc(NS(=O)(=O)c3ccc(Cl)cc3)nc2n1	1170770	Bioorg. Med. Chem. Lett., ( 1997), 7, 8, 1087
709	CHEMBL11624	Growth inhibition(%)	=	97	54.7	1	1	1	1	t	0.51	MD	MD	Leishmania donovani	Promastigotes	Leishmania donovani	F	ORGANISM	=	MD	Non-molecular	F_ORGANISM_=_MD_Non-molecular	-3.611	22.686	-0.627	-3.906	31.322	-0.57	MD	239.26	0.19	113.76	0	Nc1n[nH]c(NS(=O)(=O)c2ccccc2)n1	1173350	Bioorg. Med. Chem. Lett., ( 1997), 7, 8, 1087
710	CHEMBL11656	Growth inhibition(%)	=	15	54.7	1	0	1	1	t	0.51	MD	MD	Leishmania donovani	Promastigotes	Leishmania donovani	F	ORGANISM	=	MD	Non-molecular	F_ORGANISM_=_MD_Non-molecular	-2.031	18.406	-0.627	-2.326	27.042	-0.57	MD	365.8	1.77	109.48	0	Oc1c2CCCc2nc3nc(NS(=O)(=O)c4ccc(Cl)cc4)nn13	1169593	Bioorg. Med. Chem. Lett., ( 1997), 7, 8, 1087
711	CHEMBL11751	Growth inhibition(%)	=	0	54.7	1	0	1	1	v	0.51	MD	MD	Leishmania donovani	Promastigotes	Leishmania donovani	F	ORGANISM	=	MD	Non-molecular	F_ORGANISM_=_MD_Non-molecular	-2.771	47.986	-0.627	-3.066	56.622	-0.57	MD	349.76	1.03	139.06	0	Nc1c(cnc2nc(NS(=O)(=O)c3ccc(Cl)cc3)nn12)C#N	1154779	Bioorg. Med. Chem. Lett., ( 1997), 7, 8, 1087
712	CHEMBL11757	Growth inhibition(%)	=	98	54.7	1	1	1	1	t	0.51	MD	MD	Leishmania donovani	Promastigotes	Leishmania donovani	F	ORGANISM	=	MD	Non-molecular	F_ORGANISM_=_MD_Non-molecular	1.109	-1.824	-0.627	0.814	6.812	-0.57	MD	461.93	4.91	89.25	0	Clc1ccc(cc1)S(=O)(=O)Nc2nc3nc(cc(c4ccccc4)n3n2)c5ccccc5	1177361	Bioorg. Med. Chem. Lett., ( 1997), 7, 8, 1087
713	CHEMBL11835	Growth inhibition(%)	=	92.6	54.7	1	1	1	1	t	0.51	MD	MD	Leishmania donovani	Promastigotes	Leishmania donovani	F	ORGANISM	=	MD	Non-molecular	F_ORGANISM_=_MD_Non-molecular	-1.281	7.146	-0.627	-1.576	15.782	-0.57	MD	303.34	2.52	98.22	0	Cc1ccc2nc(NS(=O)(=O)c3ccc(N)cc3)oc2c1	1145911	Bioorg. Med. Chem. Lett., ( 1997), 7, 8, 1087
714	CHEMBL11836	Growth inhibition(%)	=	100	54.7	1	1	1	1	t	0.51	MD	MD	Leishmania donovani	Promastigotes	Leishmania donovani	F	ORGANISM	=	MD	Non-molecular	F_ORGANISM_=_MD_Non-molecular	-1.951	-1.824	-0.627	-2.246	6.812	-0.57	MD	317.37	1.85	89.25	0	Cc1ccc(cc1)S(=O)(=O)Nc2nc3nc(C)cc(C)n3n2	1179843	Bioorg. Med. Chem. Lett., ( 1997), 7, 8, 1087
715	CHEMBL11875	Growth inhibition(%)	=	74	54.7	1	1	1	1	v	0.51	MD	MD	Leishmania donovani	Promastigotes	Leishmania donovani	F	ORGANISM	=	MD	Non-molecular	F_ORGANISM_=_MD_Non-molecular	-1.591	7.146	-0.627	-1.886	15.782	-0.57	MD	289.32	2.21	98.22	0	Nc1ccc(cc1)S(=O)(=O)Nc2oc3ccccc3n2	1170772	Bioorg. Med. Chem. Lett., ( 1997), 7, 8, 1087
716	CHEMBL11886	Growth inhibition(%)	=	80	54.7	1	1	1	1	t	0.51	MD	MD	Leishmania donovani	Promastigotes	Leishmania donovani	F	ORGANISM	=	MD	Non-molecular	F_ORGANISM_=_MD_Non-molecular	-1.851	9.796	-0.627	-2.146	18.432	-0.57	MD	288.33	1.95	100.87	0	Nc1ccc(cc1)S(=O)(=O)Nc2nc3ccccc3[nH]2	1174589	Bioorg. Med. Chem. Lett., ( 1997), 7, 8, 1087
717	CHEMBL11898	Growth inhibition(%)	=	0	54.7	1	0	1	1	t	0.51	MD	MD	Leishmania donovani	Promastigotes	Leishmania donovani	F	ORGANISM	=	MD	Non-molecular	F_ORGANISM_=_MD_Non-molecular	-2.341	44.706	-0.627	-2.636	53.342	-0.57	MD	397.8	1.46	135.78	0	CCOC(=O)c1cnc2nc(NS(=O)(=O)c3ccc(Cl)cc3)nn2c1O	1151048	Bioorg. Med. Chem. Lett., ( 1997), 7, 8, 1087
718	CHEMBL12093	Growth inhibition(%)	=	0	54.7	1	0	1	1	t	0.51	MD	MD	Leishmania donovani	Promastigotes	Leishmania donovani	F	ORGANISM	=	MD	Non-molecular	F_ORGANISM_=_MD_Non-molecular	-2.461	50.496	-0.627	-2.756	59.132	-0.57	MD	396.82	1.34	141.57	0	CCOC(=O)c1cnc2nc(NS(=O)(=O)c3ccc(Cl)cc3)nn2c1N	1161339	Bioorg. Med. Chem. Lett., ( 1997), 7, 8, 1087
719	CHEMBL104045	Growth inhibition(%)	=	63	54.7	1	1	1	1	v	0.51	MD	MD	Leishmania donovani	Promastigotes	Leishmania donovani	F	ORGANISM	=	MD	Non-molecular	F_ORGANISM_=_MD_Non-molecular	-1.271	-18.244	-0.627	-1.566	-9.608	-0.57	MD	290.36	2.53	72.83	0	CCOC(=O)c1sc(SC)c(C(=O)OCC)c1O	1058131	Bioorg. Med. Chem. Lett., ( 1997), 7, 24, 3101
720	CHEMBL104205	Growth inhibition(%)	=	28	54.7	1	0	1	1	t	0.51	MD	MD	Leishmania donovani	Promastigotes	Leishmania donovani	F	ORGANISM	=	MD	Non-molecular	F_ORGANISM_=_MD_Non-molecular	-0.611	34.596	-0.627	-0.906	43.232	-0.57	MD	360.35	3.19	125.67	0	CCOC(=O)c1sc2C=C(OC(=O)c2c1N)c3cccc(c3)[N+](=O)[O-]	1048276	Bioorg. Med. Chem. Lett., ( 1997), 7, 24, 3101
721	CHEMBL104415	Growth inhibition(%)	=	24	54.7	1	0	1	1	t	0.51	MD	MD	Leishmania donovani	Promastigotes	Leishmania donovani	F	ORGANISM	=	MD	Non-molecular	F_ORGANISM_=_MD_Non-molecular	0.129	-8.544	-0.627	-0.166	0.092	-0.57	MD	349.8	3.93	82.53	0	CCOC(=O)c1sc2C=C(OC(=O)c2c1N)c3ccc(Cl)cc3	1041974	Bioorg. Med. Chem. Lett., ( 1997), 7, 24, 3101
722	CHEMBL104437	Growth inhibition(%)	=	100	54.7	1	1	1	1	t	0.51	MD	MD	Leishmania donovani	Promastigotes	Leishmania donovani	F	ORGANISM	=	MD	Non-molecular	F_ORGANISM_=_MD_Non-molecular	0.799	-53.774	-0.627	0.504	-45.138	-0.57	MD	329.24	4.6	37.3	0	CSc1cc(c2ccc(Br)cc2)c(s1)C(=O)O	1063165	Bioorg. Med. Chem. Lett., ( 1997), 7, 24, 3101
723	CHEMBL104781	Growth inhibition(%)	=	20	54.7	1	0	1	1	v	0.51	MD	MD	Leishmania donovani	Promastigotes	Leishmania donovani	F	ORGANISM	=	MD	Non-molecular	F_ORGANISM_=_MD_Non-molecular	1.279	-64.774	0.373	0.984	-56.138	0.43	MD	357.29	5.08	26.3	1	CCOC(=O)c1sc(SC)cc1c2ccc(Br)cc2	1065663	Bioorg. Med. Chem. Lett., ( 1997), 7, 24, 3101
724	CHEMBL105563	Growth inhibition(%)	=	25	54.7	1	0	1	1	t	0.51	MD	MD	Leishmania donovani	Promastigotes	Leishmania donovani	F	ORGANISM	=	MD	Non-molecular	F_ORGANISM_=_MD_Non-molecular	-0.091	-51.884	-0.627	-0.386	-43.248	-0.57	MD	279.39	3.71	39.19	0	CCOC(=O)c1sc(SC)cc1c2cccnc2	1053090	Bioorg. Med. Chem. Lett., ( 1997), 7, 24, 3101
725	CHEMBL105732	Growth inhibition(%)	=	30	54.7	1	0	1	1	t	0.51	MD	MD	Leishmania donovani	Promastigotes	Leishmania donovani	F	ORGANISM	=	MD	Non-molecular	F_ORGANISM_=_MD_Non-molecular	0.509	-64.774	-0.627	0.214	-56.138	-0.57	MD	278.4	4.31	26.3	0	CCOC(=O)c1sc(SC)cc1c2ccccc2	1043047	Bioorg. Med. Chem. Lett., ( 1997), 7, 24, 3101
726	CHEMBL106010	Growth inhibition(%)	=	15	54.7	1	0	1	1	t	0.51	MD	MD	Leishmania donovani	Promastigotes	Leishmania donovani	F	ORGANISM	=	MD	Non-molecular	F_ORGANISM_=_MD_Non-molecular	-1.121	4.346	-0.627	-1.416	12.982	-0.57	MD	316.34	2.68	95.42	0	CCOC(=O)c1sc2C=C(OC(=O)c2c1N)c3cccnc3	1044656	Bioorg. Med. Chem. Lett., ( 1997), 7, 24, 3101
727	CHEMBL106668	Growth inhibition(%)	=	70	54.7	1	1	1	1	v	0.51	MD	MD	Leishmania donovani	Promastigotes	Leishmania donovani	F	ORGANISM	=	MD	Non-molecular	F_ORGANISM_=_MD_Non-molecular	0.929	-8.544	-0.627	0.634	0.092	-0.57	MD	402.23	4.73	82.53	0	CCOC(=O)c1sc2C=C(OC(=O)c2c1N)c3cc(F)c(Cl)cc3Cl	1051836	Bioorg. Med. Chem. Lett., ( 1997), 7, 24, 3101
728	CHEMBL106893	Growth inhibition(%)	=	30	54.7	1	0	1	1	t	0.51	MD	MD	Leishmania donovani	Promastigotes	Leishmania donovani	F	ORGANISM	=	MD	Non-molecular	F_ORGANISM_=_MD_Non-molecular	0.689	-53.774	-0.627	0.394	-45.138	-0.57	MD	284.79	4.49	37.3	0	CSc1cc(c2ccc(Cl)cc2)c(s1)C(=O)O	1049345	Bioorg. Med. Chem. Lett., ( 1997), 7, 24, 3101
729	CHEMBL107082	Growth inhibition(%)	=	95	54.7	1	1	1	1	t	0.51	MD	MD	Leishmania donovani	Promastigotes	Leishmania donovani	F	ORGANISM	=	MD	Non-molecular	F_ORGANISM_=_MD_Non-molecular	0.649	-64.774	-0.627	0.354	-56.138	-0.57	MD	296.39	4.45	26.3	0	CCOC(=O)c1sc(SC)cc1c2ccc(F)cc2	1034780	Bioorg. Med. Chem. Lett., ( 1997), 7, 24, 3101
730	CHEMBL107175	Growth inhibition(%)	=	20	54.7	1	0	1	1	t	0.51	MD	MD	Leishmania donovani	Promastigotes	Leishmania donovani	F	ORGANISM	=	MD	Non-molecular	F_ORGANISM_=_MD_Non-molecular	-0.611	34.596	-0.627	-0.906	43.232	-0.57	MD	360.35	3.19	125.67	0	CCOC(=O)c1sc2C=C(OC(=O)c2c1N)c3ccc(cc3)[N+](=O)[O-]	1037261	Bioorg. Med. Chem. Lett., ( 1997), 7, 24, 3101
731	CHEMBL107214	Growth inhibition(%)	=	25	54.7	1	0	1	1	v	0.51	MD	MD	Leishmania donovani	Promastigotes	Leishmania donovani	F	ORGANISM	=	MD	Non-molecular	F_ORGANISM_=_MD_Non-molecular	-1.701	-14.964	-0.627	-1.996	-6.328	-0.57	MD	242.32	2.1	76.11	0	CCOC(=O)c1sc(SC)c(C#N)c1N	1037255	Bioorg. Med. Chem. Lett., ( 1997), 7, 24, 3101
732	CHEMBL108073	Growth inhibition(%)	=	30	54.7	1	0	1	1	t	0.51	MD	MD	Leishmania donovani	Promastigotes	Leishmania donovani	F	ORGANISM	=	MD	Non-molecular	F_ORGANISM_=_MD_Non-molecular	-0.381	-8.544	-0.627	-0.676	0.092	-0.57	MD	333.34	3.42	82.53	0	CCOC(=O)c1sc2C=C(OC(=O)c2c1N)c3ccc(F)cc3	1044650	Bioorg. Med. Chem. Lett., ( 1997), 7, 24, 3101
733	CHEMBL108124	Growth inhibition(%)	=	25	54.7	1	0	1	1	t	0.51	MD	MD	Leishmania donovani	Promastigotes	Leishmania donovani	F	ORGANISM	=	MD	Non-molecular	F_ORGANISM_=_MD_Non-molecular	-0.571	-40.884	-0.627	-0.866	-32.248	-0.57	MD	251.33	3.23	50.19	0	CSc1cc(c2cccnc2)c(s1)C(=O)O	1049351	Bioorg. Med. Chem. Lett., ( 1997), 7, 24, 3101
734	CHEMBL442006	Growth inhibition(%)	=	95	54.7	1	1	1	1	t	0.51	MD	MD	Leishmania donovani	Promastigotes	Leishmania donovani	F	ORGANISM	=	MD	Non-molecular	F_ORGANISM_=_MD_Non-molecular	-1.661	-18.244	-0.627	-1.956	-9.608	-0.57	MD	276.33	2.14	72.83	0	CCOC(=O)c1sc(SC)c(C(=O)OC)c1O	1056862	Bioorg. Med. Chem. Lett., ( 1997), 7, 24, 3101
735	CHEMBL444058	Growth inhibition(%)	=	60	54.7	1	1	1	1	v	0.51	MD	MD	Leishmania donovani	Promastigotes	Leishmania donovani	F	ORGANISM	=	MD	Non-molecular	F_ORGANISM_=_MD_Non-molecular	-1.581	-20.754	-0.627	-1.876	-12.118	-0.57	MD	243.31	2.22	70.32	0	CCOC(=O)c1sc(SC)c(C#N)c1O	1034774	Bioorg. Med. Chem. Lett., ( 1997), 7, 24, 3101
736	CHEMBL55	Growth inhibition(%)	=	100	54.7	1	1	1	1	t	0.51	MD	MD	Leishmania donovani	Promastigotes	Leishmania donovani	F	ORGANISM	=	MD	Non-molecular	F_ORGANISM_=_MD_Non-molecular	-0.921	27.126	-0.627	-1.216	35.762	-0.57	PENTAMIDINE	340.43	2.88	118.2	0	NC(=N)c1ccc(OCCCCCOc2ccc(cc2)C(=N)N)cc1	1027356	Bioorg. Med. Chem. Lett., ( 1997), 7, 24, 3101
737	CHEMBL318357	Growth inhibition(%)	=	100	54.7	1	1	1	1	t	0.51	MD	MD	Leishmania donovani	Promastigotes	Leishmania donovani	F	ORGANISM	=	MD	Non-molecular	F_ORGANISM_=_MD_Non-molecular	0.819	-64.774	-0.627	0.524	-56.138	-0.57	MD	292.43	4.62	26.3	0	CCOC(=O)c1sc(SC)cc1c2ccc(C)cc2	1044644	Bioorg. Med. Chem. Lett., ( 1997), 7, 24, 3101
738	CHEMBL321635	Growth inhibition(%)	=	8	54.7	1	0	1	1	t	0.51	MD	MD	Leishmania donovani	Promastigotes	Leishmania donovani	F	ORGANISM	=	MD	Non-molecular	F_ORGANISM_=_MD_Non-molecular	0.239	-8.544	-0.627	-0.056	0.092	-0.57	MD	394.25	4.04	82.53	0	CCOC(=O)c1sc2C=C(OC(=O)c2c1N)c3ccc(Br)cc3	1058137	Bioorg. Med. Chem. Lett., ( 1997), 7, 24, 3101
739	CHEMBL322072	Growth inhibition(%)	=	55	54.7	1	1	1	1	v	0.51	MD	MD	Leishmania donovani	Promastigotes	Leishmania donovani	F	ORGANISM	=	MD	Non-molecular	F_ORGANISM_=_MD_Non-molecular	1.169	-64.774	-0.627	0.874	-56.138	-0.57	MD	312.84	4.97	26.3	0	CCOC(=O)c1sc(SC)cc1c2ccc(Cl)cc2	1040775	Bioorg. Med. Chem. Lett., ( 1997), 7, 24, 3101
740	CHEMBL322164	Growth inhibition(%)	=	10	54.7	1	0	1	1	t	0.51	MD	MD	Leishmania donovani	Promastigotes	Leishmania donovani	F	ORGANISM	=	MD	Non-molecular	F_ORGANISM_=_MD_Non-molecular	0.339	-53.774	-0.627	0.044	-45.138	-0.57	MD	264.37	4.14	37.3	0	CSc1cc(c2ccc(C)cc2)c(s1)C(=O)O	1060505	Bioorg. Med. Chem. Lett., ( 1997), 7, 24, 3101
741	CHEMBL323295	Growth inhibition(%)	=	10	54.7	1	0	1	1	t	0.51	MD	MD	Leishmania donovani	Promastigotes	Leishmania donovani	F	ORGANISM	=	MD	Non-molecular	F_ORGANISM_=_MD_Non-molecular	-0.511	0.686	-0.627	-0.806	9.322	-0.57	MD	345.38	3.29	91.76	0	CCOC(=O)c1sc2C=C(OC(=O)c2c1N)c3ccc(OC)cc3	1056868	Bioorg. Med. Chem. Lett., ( 1997), 7, 24, 3101
742	CHEMBL323587	Growth inhibition(%)	=	40	54.7	1	0	1	1	t	0.51	MD	MD	Leishmania donovani	Promastigotes	Leishmania donovani	F	ORGANISM	=	MD	Non-molecular	F_ORGANISM_=_MD_Non-molecular	0.169	-53.774	-0.627	-0.126	-45.138	-0.57	MD	268.33	3.97	37.3	0	CSc1cc(c2ccc(F)cc2)c(s1)C(=O)O	1039522	Bioorg. Med. Chem. Lett., ( 1997), 7, 24, 3101
743	CHEMBL267345	IC50(nM)	=	10	10	-1	0	0	0	v	0	MD	MD	Leishmania donovani	MD	Leishmania donovani	F	ORGANISM	=	MD	Non-molecular	F_ORGANISM_=_MD_Non-molecular	-3.701	233.935	2.259	-3.386	237.172	2.43	AMPHOTERICIN B	924.09	0.71	319.61	3	C[C@@H]1OC(=O)C[C@H](O)C[C@H](O)CC[C@@H](O)[C@H](O)C[C@H](O)C[C@]2(O)C[C@H](O)[C@H]([C@H](C[C@@H](O[C@@H]3O[C@H](C)[C@@H](O)[C@H](N)[C@@H]3O)\C=C\C=C\C=C\C=C\C=C\C=C\C=C\[C@H](C)[C@@H](O)[C@H]1C)O2)C(=O)O	574561	J. Med. Chem., ( 2003), 46, 20, 4244
744	CHEMBL252518	IC50(nM)	=	70300	10	-1	0	0	0	t	0	MD	MD	Leishmania donovani	MD	Leishmania donovani	F	ORGANISM	=	MD	Non-molecular	F_ORGANISM_=_MD_Non-molecular	-2.221	-28.525	-0.741	-1.906	-25.288	-0.57	ARTENIMOL	284.35	2.19	57.15	0	C[C@@H]1CC[C@H]2[C@@H](C)[C@@H](O)O[C@@H]3O[C@]4(C)CC[C@@H]1[C@@]23OO4	589343	J. Med. Chem., ( 2003), 46, 20, 4244
745	CHEMBL2367467	IC50(nM)	=	46600	10	-1	0	0	0	t	0	MD	MD	Leishmania donovani	MD	Leishmania donovani	F	ORGANISM	=	MD	Non-molecular	F_ORGANISM_=_MD_Non-molecular	-1.541	-48.755	-0.741	-1.226	-45.518	-0.57	DEOXOARTEMISININ	268.35	2.87	36.92	0	C[C@@H]1CC[C@H]2[C@@H](C)CO[C@@H]3O[C@]4(C)CC[C@@H]1[C@@]23OO4	584371	J. Med. Chem., ( 2003), 46, 20, 4244
746	CHEMBL567597	IC50(nM)	=	124000	10	-1	0	0	0	t	0	MD	MD	Leishmania donovani	MD	Leishmania donovani	F	ORGANISM	=	Outside typical range	Non-molecular	F_ORGANISM_=_Outside typical range_Non-molecular	-2.021	-31.685	-0.741	-0.634	-18.152	-0.162	ARTEMISININ	282.34	2.39	53.99	0	C[C@@H]1CC[C@H]2[C@@H](C)C(=O)O[C@@H]3O[C@]4(C)CC[C@@H]1[C@@]23OO4	586822	J. Med. Chem., ( 2003), 46, 20, 4244
747	CHEMBL554867	IC50(nM)	=	1900	10	-1	0	0	0	v	0	MD	MD	Leishmania donovani	MD	Leishmania donovani	F	ORGANISM	=	MD	Non-molecular	F_ORGANISM_=_MD_Non-molecular	0.049	-28.445	-0.741	0.364	-25.208	-0.57	MD	429.56	4.46	57.23	0	Cl.C[C@@H]1CC[C@H]2[C@@H](CCCc3ccc(cc3)N(C)C)C(=O)O[C@@H]4O[C@@]5(C)CCC1[C@@]24OO5	590672	J. Med. Chem., ( 2003), 46, 20, 4244
748	CHEMBL539296	IC50(nM)	=	36000	10	-1	0	0	0	t	0	MD	MD	Leishmania donovani	MD	Leishmania donovani	F	ORGANISM	=	MD	Non-molecular	F_ORGANISM_=_MD_Non-molecular	0.529	-45.515	-0.741	0.844	-42.278	-0.57	MD	415.57	4.94	40.16	0	Cl.C[C@@H]1CC[C@H]2[C@@H](CCCc3ccc(cc3)N(C)C)CO[C@@H]4O[C@@]5(C)CC[C@@H]1[C@@]24OO5	568379	J. Med. Chem., ( 2003), 46, 20, 4244
749	CHEMBL542734	IC50(nM)	=	88300	10	-1	0	0	0	t	0	MD	MD	Leishmania donovani	MD	Leishmania donovani	F	ORGANISM	=	MD	Non-molecular	F_ORGANISM_=_MD_Non-molecular	0.049	-28.445	-0.741	0.364	-25.208	-0.57	MD	429.56	4.46	57.23	0	Cl.C[C@@H]1CC[C@H]2[C@H](CCCc3ccc(cc3)N(C)C)C(=O)O[C@@H]4O[C@@]5(C)CCC1[C@@]24OO5	579506	J. Med. Chem., ( 2003), 46, 20, 4244
750	CHEMBL132814	IC50(nM)	=	16800	10	-1	0	0	0	t	0	MD	MD	Leishmania donovani	MD	Leishmania donovani	F	ORGANISM	=	MD	Non-molecular	F_ORGANISM_=_MD_Non-molecular	-1.231	-31.685	-0.741	-0.916	-28.448	-0.57	MD	310.39	3.18	53.99	0	CCC[C@@H]1[C@@H]2CC[C@@H](C)C3CC[C@@]4(C)OO[C@@]23[C@H](OC1=O)O4	578280	J. Med. Chem., ( 2003), 46, 20, 4244
751	CHEMBL133162	IC50(nM)	=	70800	10	-1	0	0	0	v	0	MD	MD	Leishmania donovani	MD	Leishmania donovani	F	ORGANISM	=	MD	Non-molecular	F_ORGANISM_=_MD_Non-molecular	-1.011	-48.755	-0.741	-0.696	-45.518	-0.57	MD	282.38	3.4	36.92	0	CCC[C@@]12CC[C@H]3[C@H](C)CC[C@H]4CCO[C@H](O1)[C@@]34OO2	569638	J. Med. Chem., ( 2003), 46, 20, 4244
752	CHEMBL133878	IC50(nM)	=	49200	10	-1	0	0	0	t	0	MD	MD	Leishmania donovani	MD	Leishmania donovani	F	ORGANISM	=	MD	Non-molecular	F_ORGANISM_=_MD_Non-molecular	-1.791	-48.755	-0.741	-1.476	-45.518	-0.57	MD	254.33	2.62	36.92	0	C[C@@H]1CC[C@H]2CCO[C@@H]3O[C@@]4(C)CC[C@@H]1[C@@]23OO4	554065	J. Med. Chem., ( 2003), 46, 20, 4244
753	CHEMBL133958	IC50(nM)	=	37700	10	-1	0	0	0	t	0	MD	MD	Leishmania donovani	MD	Leishmania donovani	F	ORGANISM	=	MD	Non-molecular	F_ORGANISM_=_MD_Non-molecular	-0.171	-48.755	-0.741	0.144	-45.518	-0.57	MD	344.45	4.24	36.92	0	C[C@@H]1CC[C@H]2CCO[C@@H]3O[C@@]4(CCc5ccccc5)CC[C@@H]1[C@@]23OO4	586827	J. Med. Chem., ( 2003), 46, 20, 4244
754	CHEMBL134103	IC50(nM)	=	79300	10	-1	0	0	0	t	0	MD	MD	Leishmania donovani	MD	Leishmania donovani	F	ORGANISM	=	MD	Non-molecular	F_ORGANISM_=_MD_Non-molecular	-0.301	-31.685	-0.741	0.014	-28.448	-0.57	MD	378.39	4.11	53.99	0	C[C@@H]1CC[C@H]2[C@@H](CCCC(F)(F)F)C(=O)O[C@@H]3O[C@@]4(C)CCC1[C@@]23OO4	564706	J. Med. Chem., ( 2003), 46, 20, 4244
755	CHEMBL134479	IC50(nM)	=	3700	10	-1	0	0	0	v	0	MD	MD	Leishmania donovani	MD	Leishmania donovani	F	ORGANISM	=	MD	Non-molecular	F_ORGANISM_=_MD_Non-molecular	0.129	-31.685	-0.741	0.444	-28.448	-0.57	MD	404.48	4.54	53.99	0	C[C@@H]1CC[C@H]2[C@@H](CCCc3cccc(F)c3)C(=O)O[C@@H]4O[C@@]5(C)CCC1[C@@]24OO5	556451	J. Med. Chem., ( 2003), 46, 20, 4244
756	CHEMBL134674	IC50(nM)	=	1800	10	-1	0	0	0	t	0	MD	MD	Leishmania donovani	MD	Leishmania donovani	F	ORGANISM	=	MD	Non-molecular	F_ORGANISM_=_MD_Non-molecular	1.479	-48.755	0.259	1.794	-45.518	0.43	MD	440.5	5.89	36.92	1	C[C@@H]1CC[C@H]2[C@@H](CCCc3ccc(cc3)C(F)(F)F)CO[C@@H]4O[C@@]5(C)CC[C@@H]1[C@@]24OO5	563517	J. Med. Chem., ( 2003), 46, 20, 4244
757	CHEMBL134789	IC50(nM)	=	151800	10	-1	0	0	0	t	0	MD	MD	Leishmania donovani	MD	Leishmania donovani	F	ORGANISM	=	Outside typical range	Non-molecular	F_ORGANISM_=_Outside typical range_Non-molecular	-0.621	-48.755	-0.741	0.766	-35.222	-0.162	MD	296.41	3.79	36.92	0	CCCC[C@@]12CC[C@H]3[C@H](C)CC[C@H]4CCO[C@H](O1)[C@@]34OO2	589345	J. Med. Chem., ( 2003), 46, 20, 4244
758	CHEMBL135114	IC50(nM)	=	11100	10	-1	0	0	0	t	0	MD	MD	Leishmania donovani	MD	Leishmania donovani	F	ORGANISM	=	MD	Non-molecular	F_ORGANISM_=_MD_Non-molecular	0.399	-31.685	-0.741	0.714	-28.448	-0.57	MD	406.91	4.81	53.99	0	C[C@@H]1CC[C@H]2CC(=O)O[C@@H]3O[C@@]4(CCCc5ccc(Cl)cc5)CCC1[C@@]23OO4	554062	J. Med. Chem., ( 2003), 46, 20, 4244
759	CHEMBL135194	IC50(nM)	=	44400	10	-1	0	0	0	v	0	MD	MD	Leishmania donovani	MD	Leishmania donovani	F	ORGANISM	=	MD	Non-molecular	F_ORGANISM_=_MD_Non-molecular	-2.471	-28.525	-0.741	-2.156	-25.288	-0.57	MD	270.32	1.94	57.15	0	C[C@@H]1CC[C@H]2CC(O)O[C@@H]3O[C@@]4(C)CC[C@@H]1[C@@]23OO4	592013	J. Med. Chem., ( 2003), 46, 20, 4244
760	CHEMBL135403	IC50(nM)	=	4500	10	-1	0	0	0	t	0	MD	MD	Leishmania donovani	MD	Leishmania donovani	F	ORGANISM	=	MD	Non-molecular	F_ORGANISM_=_MD_Non-molecular	1.549	-31.685	0.259	1.864	-28.448	0.43	MD	442.6	5.96	53.99	1	CCCC[C@@H]1[C@@H]2CC[C@@H](C)C3CC[C@@]4(CCCCc5ccccc5)OO[C@@]23[C@H](OC1=O)O4	568376	J. Med. Chem., ( 2003), 46, 20, 4244
761	CHEMBL135406	IC50(nM)	=	3700	10	-1	0	0	0	t	0	MD	MD	Leishmania donovani	MD	Leishmania donovani	F	ORGANISM	=	MD	Non-molecular	F_ORGANISM_=_MD_Non-molecular	1.109	-48.755	0.259	1.424	-45.518	0.43	MD	406.95	5.52	36.92	1	C[C@@H]1CC[C@H]2[C@@H](CCCc3cccc(Cl)c3)CO[C@@H]4O[C@@]5(C)CC[C@@H]1[C@@]24OO5	584372	J. Med. Chem., ( 2003), 46, 20, 4244
762	CHEMBL135422	IC50(nM)	=	257700	10	-1	0	0	0	t	0	MD	MD	Leishmania donovani	MD	Leishmania donovani	F	ORGANISM	=	Outside typical range	Non-molecular	F_ORGANISM_=_Outside typical range_Non-molecular	-1.091	-31.685	-0.741	0.296	-18.152	-0.162	MD	310.39	3.32	53.99	0	CCCC[C@@]12CCC3[C@H](C)CC[C@H]4CC(=O)O[C@H](O1)[C@@]34OO2	557693	J. Med. Chem., ( 2003), 46, 20, 4244
763	CHEMBL135805	IC50(nM)	=	49700	10	-1	0	0	0	v	0	MD	MD	Leishmania donovani	MD	Leishmania donovani	F	ORGANISM	=	MD	Non-molecular	F_ORGANISM_=_MD_Non-molecular	0.269	-31.685	-0.741	0.584	-28.448	-0.57	MD	422.47	4.68	53.99	0	C[C@@H]1CC[C@H]2[C@@H](CCCc3cc(F)cc(F)c3)C(=O)O[C@@H]4O[C@@]5(C)CCC1[C@@]24OO5	575709	J. Med. Chem., ( 2003), 46, 20, 4244
764	CHEMBL135951	IC50(nM)	=	11900	10	-1	0	0	0	t	0	MD	MD	Leishmania donovani	MD	Leishmania donovani	F	ORGANISM	=	MD	Non-molecular	F_ORGANISM_=_MD_Non-molecular	0.639	-31.685	0.259	0.954	-28.448	0.43	MD	420.93	5.05	53.99	1	C[C@@H]1CC[C@H]2[C@@H](CCCc3ccc(Cl)cc3)C(=O)O[C@@H]4O[C@@]5(C)CCC1[C@@]24OO5	588049	J. Med. Chem., ( 2003), 46, 20, 4244
765	CHEMBL136006	IC50(nM)	=	25500	10	-1	0	0	0	t	0	MD	MD	Leishmania donovani	MD	Leishmania donovani	F	ORGANISM	=	MD	Non-molecular	F_ORGANISM_=_MD_Non-molecular	-0.121	-37.675	-0.741	0.194	-34.438	-0.57	MD	391.89	4.29	48	0	C[C@@H]1CC[C@H]2CC(=O)N(Cc3ccc(Cl)cc3)[C@@H]4O[C@@]5(C)CC[C@@H]1[C@@]24OO5	567003	J. Med. Chem., ( 2003), 46, 20, 4244
766	CHEMBL136943	IC50(nM)	=	382900	10	-1	0	0	0	t	0	MD	MD	Leishmania donovani	MD	Leishmania donovani	F	ORGANISM	=	Outside typical range	Non-molecular	F_ORGANISM_=_Outside typical range_Non-molecular	-1.051	-28.525	-0.741	0.336	-14.992	-0.162	MD	326.43	3.36	57.15	0	CCCC[C@H]1C(O)O[C@@H]2O[C@@]3(C)CC[C@H]4[C@H](C)CC[C@@H]1[C@@]24OO3	588050	J. Med. Chem., ( 2003), 46, 20, 4244
767	CHEMBL136952	IC50(nM)	=	4700	10	-1	0	0	0	v	0	MD	MD	Leishmania donovani	MD	Leishmania donovani	F	ORGANISM	=	MD	Non-molecular	F_ORGANISM_=_MD_Non-molecular	0.429	-28.525	-0.741	0.744	-25.288	-0.57	MD	422.95	4.84	57.15	0	C[C@@H]1CC[C@H]2[C@@H](CCCc3ccc(Cl)cc3)C(O)O[C@@H]4O[C@@]5(C)CC[C@@H]1[C@@]24OO5	580694	J. Med. Chem., ( 2003), 46, 20, 4244
768	CHEMBL130225	IC50(nM)	=	4900	10	-1	0	0	0	t	0	MD	MD	Leishmania donovani	MD	Leishmania donovani	F	ORGANISM	=	MD	Non-molecular	F_ORGANISM_=_MD_Non-molecular	1.109	-48.755	0.259	1.424	-45.518	0.43	MD	406.95	5.52	36.92	1	C[C@@H]1CC[C@H]2[C@@H](CCCc3ccc(Cl)cc3)CO[C@@H]4O[C@@]5(C)CC[C@@H]1[C@@]24OO5	578283	J. Med. Chem., ( 2003), 46, 20, 4244
769	CHEMBL132436	IC50(nM)	=	40300	10	-1	0	0	0	t	0	MD	MD	Leishmania donovani	MD	Leishmania donovani	F	ORGANISM	=	MD	Non-molecular	F_ORGANISM_=_MD_Non-molecular	-0.401	-31.685	-0.741	-0.086	-28.448	-0.57	MD	372.46	4.01	53.99	0	C[C@@H]1CC[C@H]2[C@@H](CCc3ccccc3)C(=O)O[C@@H]4O[C@@]5(C)CCC1[C@@]24OO5	585602	J. Med. Chem., ( 2003), 46, 20, 4244
770	CHEMBL132641	IC50(nM)	=	2900	10	-1	0	0	0	t	0	MD	MD	Leishmania donovani	MD	Leishmania donovani	F	ORGANISM	=	MD	Non-molecular	F_ORGANISM_=_MD_Non-molecular	0.799	-28.525	0.259	1.114	-25.288	0.43	MD	456.5	5.21	57.15	1	C[C@@H]1CC[C@H]2[C@@H](CCCc3ccc(cc3)C(F)(F)F)C(O)O[C@@H]4O[C@@]5(C)CC[C@@H]1[C@@]24OO5	586826	J. Med. Chem., ( 2003), 46, 20, 4244
771	CHEMBL132642	IC50(nM)	=	60700	10	-1	0	0	0	v	0	MD	MD	Leishmania donovani	MD	Leishmania donovani	F	ORGANISM	=	MD	Non-molecular	F_ORGANISM_=_MD_Non-molecular	-1.621	-31.685	-0.741	-1.306	-28.448	-0.57	MD	296.36	2.79	53.99	0	CC[C@@H]1[C@@H]2CC[C@@H](C)C3CC[C@@]4(C)OO[C@@]23[C@H](OC1=O)O4	561096	J. Med. Chem., ( 2003), 46, 20, 4244
772	CHEMBL99340	IC50(nM)	=	12600	10	-1	0	0	0	t	0	MD	MD	Leishmania donovani	MD	Leishmania donovani	F	ORGANISM	=	MD	Non-molecular	F_ORGANISM_=_MD_Non-molecular	-0.651	-31.685	-0.741	-0.336	-28.448	-0.57	MD	358.43	3.76	53.99	0	C[C@@H]1CC[C@H]2CC(=O)O[C@@H]3O[C@@]4(CCc5ccccc5)CC[C@@H]1[C@@]23OO4	570954	J. Med. Chem., ( 2003), 46, 20, 4244
773	CHEMBL100740	IC50(nM)	=	158300	10	-1	0	0	0	t	0	MD	MD	Leishmania donovani	MD	Leishmania donovani	F	ORGANISM	=	Outside typical range	Non-molecular	F_ORGANISM_=_Outside typical range_Non-molecular	-1.771	-31.685	-0.741	-0.384	-18.152	-0.162	MD	284.35	2.64	53.99	0	C[C@@H]1CC[C@H]2[C@@H](C)C(=O)O[C@@H]3OC(C)(C)OO[C@]23[C@H]1C	561099	J. Med. Chem., ( 2003), 46, 20, 4244
774	CHEMBL421917	IC50(nM)	=	35500	10	-1	0	0	0	t	0	MD	MD	Leishmania donovani	MD	Leishmania donovani	F	ORGANISM	=	MD	Non-molecular	F_ORGANISM_=_MD_Non-molecular	-0.451	-31.685	-0.741	-0.136	-28.448	-0.57	MD	338.44	3.96	53.99	0	CCCC[C@@H]1[C@@H]2CC[C@@H](C)C3CC[C@@]4(CC)OO[C@@]23[C@H](OC1=O)O4	563516	J. Med. Chem., ( 2003), 46, 20, 4244
775	CHEMBL423164	IC50(nM)	=	17400	10	-1	0	0	0	v	0	MD	MD	Leishmania donovani	MD	Leishmania donovani	F	ORGANISM	=	MD	Non-molecular	F_ORGANISM_=_MD_Non-molecular	0.469	-39.525	-0.741	0.784	-36.288	-0.57	MD	402.53	4.88	46.15	0	COc1ccc(CCC[C@H]2CO[C@@H]3O[C@@]4(C)CC[C@H]5[C@H](C)CC[C@@H]2[C@@]35OO4)cc1	564710	J. Med. Chem., ( 2003), 46, 20, 4244
776	CHEMBL423716	IC50(nM)	=	56000	10	-1	0	0	0	t	0	MD	MD	Leishmania donovani	MD	Leishmania donovani	F	ORGANISM	=	MD	Non-molecular	F_ORGANISM_=_MD_Non-molecular	-0.781	-37.675	-0.741	-0.466	-34.438	-0.57	MD	357.45	3.63	48	0	C[C@@H]1CC[C@H]2CC(=O)N(Cc3ccccc3)[C@@H]4O[C@@]5(C)CC[C@@H]1[C@@]24OO5	555344	J. Med. Chem., ( 2003), 46, 20, 4244
777	CHEMBL55	IC50(nM)	=	1350	10	-1	0	0	0	t	0	MD	MD	Leishmania donovani	MD	Leishmania donovani	F	ORGANISM	=	MD	Non-molecular	F_ORGANISM_=_MD_Non-molecular	-1.531	32.525	-0.741	-1.216	35.762	-0.57	PENTAMIDINE	340.43	2.88	118.2	0	NC(=N)c1ccc(OCCCCCOc2ccc(cc2)C(=N)N)cc1	575710	J. Med. Chem., ( 2003), 46, 20, 4244
778	CHEMBL337614	IC50(nM)	=	15300	10	-1	0	0	0	t	0	MD	MD	Leishmania donovani	MD	Leishmania donovani	F	ORGANISM	=	MD	Non-molecular	F_ORGANISM_=_MD_Non-molecular	-0.791	-31.685	-0.741	-0.476	-28.448	-0.57	MD	358.43	3.62	53.99	0	C[C@@H]1CC[C@H]2[C@@H](Cc3ccccc3)C(=O)O[C@@H]4O[C@@]5(C)CCC1[C@@]24OO5	565814	J. Med. Chem., ( 2003), 46, 20, 4244
779	CHEMBL337636	IC50(nM)	=	148000	10	-1	0	0	0	v	0	MD	MD	Leishmania donovani	MD	Leishmania donovani	F	ORGANISM	=	Outside typical range	Non-molecular	F_ORGANISM_=_Outside typical range_Non-molecular	-1.871	-31.685	-0.741	-0.484	-18.152	-0.162	MD	270.32	2.54	53.99	0	C[C@@H]1CCC[C@]23OO[C@](C)(CC[C@@H]12)O[C@H]3OC(=O)C	574562	J. Med. Chem., ( 2003), 46, 20, 4244
780	CHEMBL339857	IC50(nM)	=	32300	10	-1	0	0	0	t	0	MD	MD	Leishmania donovani	MD	Leishmania donovani	F	ORGANISM	=	MD	Non-molecular	F_ORGANISM_=_MD_Non-molecular	-0.731	-37.675	-0.741	-0.416	-34.438	-0.57	MD	371.48	3.68	48	0	C[C@@H]1CC[C@H]2CC(=O)N(CCc3ccccc3)[C@@H]4O[C@@]5(C)CC[C@@H]1[C@@]24OO5	564711	J. Med. Chem., ( 2003), 46, 20, 4244
781	CHEMBL341199	IC50(nM)	=	12000	10	-1	0	0	0	t	0	MD	MD	Leishmania donovani	MD	Leishmania donovani	F	ORGANISM	=	MD	Non-molecular	F_ORGANISM_=_MD_Non-molecular	-0.001	-22.455	-0.741	0.314	-19.218	-0.57	MD	416.51	4.41	63.22	0	COc1ccc(CCC[C@@H]2[C@@H]3CC[C@@H](C)C4CC[C@@]5(C)OO[C@@]34[C@H](OC2=O)O5)cc1	563515	J. Med. Chem., ( 2003), 46, 20, 4244
782	CHEMBL341399	IC50(nM)	=	44500	10	-1	0	0	0	t	0	MD	MD	Leishmania donovani	MD	Leishmania donovani	F	ORGANISM	=	MD	Non-molecular	F_ORGANISM_=_MD_Non-molecular	-1.181	-37.675	-0.741	-0.866	-34.438	-0.57	MD	323.43	3.23	48	0	CCCCN1[C@@H]2O[C@@]3(C)CC[C@H]4[C@H](C)CC[C@@H](CC1=O)[C@@]24OO3	560177	J. Med. Chem., ( 2003), 46, 20, 4244
783	CHEMBL341453	IC50(nM)	=	44800	10	-1	0	0	0	v	0	MD	MD	Leishmania donovani	MD	Leishmania donovani	F	ORGANISM	=	MD	Non-molecular	F_ORGANISM_=_MD_Non-molecular	-1.181	-39.525	-0.741	-0.866	-36.288	-0.57	MD	312.41	3.23	46.15	0	CCOC1O[C@@H]2O[C@]3(C)CC[C@H]4[C@H](C)CC[C@@H]([C@H]1C)C24OO3	554063	J. Med. Chem., ( 2003), 46, 20, 4244
784	CHEMBL341454	IC50(nM)	=	203500	10	-1	0	0	0	t	0	MD	MD	Leishmania donovani	MD	Leishmania donovani	F	ORGANISM	=	Outside typical range	Non-molecular	F_ORGANISM_=_Outside typical range_Non-molecular	-1.871	-31.685	-0.741	-0.484	-18.152	-0.162	MD	270.32	2.54	53.99	0	CC1(C)OO[C@]23CCCC[C@H]2C(C)(C)C(=O)O[C@@H]3O1	581839	J. Med. Chem., ( 2003), 46, 20, 4244
785	CHEMBL342166	IC50(nM)	=	40500	10	-1	0	0	0	t	0	MD	MD	Leishmania donovani	MD	Leishmania donovani	F	ORGANISM	=	MD	Non-molecular	F_ORGANISM_=_MD_Non-molecular	-1.481	-31.685	-0.741	-1.166	-28.448	-0.57	MD	296.36	2.93	53.99	0	CCC[C@@]12CCC3[C@H](C)CC[C@H]4CC(=O)O[C@H](O1)[C@@]34OO2	555343	J. Med. Chem., ( 2003), 46, 20, 4244
786	CHEMBL318450	IC50(nM)	=	177100	10	-1	0	0	0	t	0	MD	MD	Leishmania donovani	MD	Leishmania donovani	F	ORGANISM	=	Outside typical range	Non-molecular	F_ORGANISM_=_Outside typical range_Non-molecular	-1.871	-31.685	-0.741	-0.484	-18.152	-0.162	MD	282.34	2.54	53.99	0	CC[C@@]12CC[C@H]3[C@H](C)CC[C@H]4CC(=O)O[C@H](O1)[C@@]34OO2	554061	J. Med. Chem., ( 2003), 46, 20, 4244
787	CHEMBL334423	IC50(nM)	=	242300	10	-1	0	0	0	v	0	MD	MD	Leishmania donovani	MD	Leishmania donovani	F	ORGANISM	=	Outside typical range	Non-molecular	F_ORGANISM_=_Outside typical range_Non-molecular	-2.261	-31.685	-0.741	-0.874	-18.152	-0.162	MD	268.31	2.15	53.99	0	C[C@@H]1CC[C@H]2CC(=O)O[C@@H]3O[C@@]4(C)CCC1[C@@]23OO4	580693	J. Med. Chem., ( 2003), 46, 20, 4244
788	CHEMBL334647	IC50(nM)	=	8500	10	-1	0	0	0	t	0	MD	MD	Leishmania donovani	MD	Leishmania donovani	F	ORGANISM	=	MD	Non-molecular	F_ORGANISM_=_MD_Non-molecular	-0.211	-31.685	-0.741	0.104	-28.448	-0.57	MD	352.47	4.2	53.99	0	CC(C)CCC[C@@H]1[C@@H]2CC[C@@H](C)C3CC[C@@]4(C)OO[C@@]23[C@H](OC1=O)O4	560176	J. Med. Chem., ( 2003), 46, 20, 4244
789	CHEMBL335031	IC50(nM)	=	2300	10	-1	0	0	0	t	0	MD	MD	Leishmania donovani	MD	Leishmania donovani	F	ORGANISM	=	MD	Non-molecular	F_ORGANISM_=_MD_Non-molecular	1.769	-48.755	0.259	2.084	-45.518	0.43	MD	441.4	6.18	36.92	1	C[C@@H]1CC[C@H]2[C@@H](CCCc3ccc(Cl)c(Cl)c3)CO[C@@H]4O[C@@]5(C)CC[C@@H]1[C@@]24OO5	561097	J. Med. Chem., ( 2003), 46, 20, 4244
790	CHEMBL335083	IC50(nM)	=	31000	10	-1	0	0	0	t	0	MD	MD	Leishmania donovani	MD	Leishmania donovani	F	ORGANISM	=	MD	Non-molecular	F_ORGANISM_=_MD_Non-molecular	-1.941	-5.385	-0.741	-1.626	-2.148	-0.57	MD	354.4	2.47	80.29	0	CCOC(=O)CC[C@@]12CCC3[C@H](C)CC[C@H]4CC(=O)O[C@H](O1)[C@@]34OO2	592012	J. Med. Chem., ( 2003), 46, 20, 4244
791	CHEMBL335105	IC50(nM)	=	16600	10	-1	0	0	0	v	0	MD	MD	Leishmania donovani	MD	Leishmania donovani	F	ORGANISM	=	MD	Non-molecular	F_ORGANISM_=_MD_Non-molecular	0.429	-28.525	-0.741	0.744	-25.288	-0.57	MD	422.95	4.84	57.15	0	C[C@@H]1CC[C@H]2[C@@H](CCCc3cccc(Cl)c3)C(O)O[C@@H]4O[C@@]5(C)CC[C@@H]1[C@@]24OO5	565815	J. Med. Chem., ( 2003), 46, 20, 4244
792	CHEMBL335190	IC50(nM)	=	17800	10	-1	0	0	0	t	0	MD	MD	Leishmania donovani	MD	Leishmania donovani	F	ORGANISM	=	MD	Non-molecular	F_ORGANISM_=_MD_Non-molecular	-1.461	-31.685	-0.741	-1.146	-28.448	-0.57	MD	308.37	2.95	53.99	0	C[C@@H]1CC[C@H]2[C@@H](CC=C)C(=O)O[C@@H]3O[C@@]4(C)CCC1[C@@]23OO4	573416	J. Med. Chem., ( 2003), 46, 20, 4244
793	CHEMBL335298	IC50(nM)	=	26300	10	-1	0	0	0	t	0	MD	MD	Leishmania donovani	MD	Leishmania donovani	F	ORGANISM	=	MD	Non-molecular	F_ORGANISM_=_MD_Non-molecular	-0.511	-28.525	-0.741	-0.196	-25.288	-0.57	MD	380.4	3.9	57.15	0	C[C@@H]1CC[C@H]2[C@@H](CCCC(F)(F)F)C(O)O[C@@H]3O[C@@]4(C)CC[C@@H]1[C@@]23OO4	554064	J. Med. Chem., ( 2003), 46, 20, 4244
794	CHEMBL335299	IC50(nM)	=	1400	10	-1	0	0	0	t	0	MD	MD	Leishmania donovani	MD	Leishmania donovani	F	ORGANISM	=	MD	Non-molecular	F_ORGANISM_=_MD_Non-molecular	0.709	-31.685	0.259	1.024	-28.448	0.43	MD	432.58	5.12	53.99	1	CSc1ccc(CCC[C@@H]2[C@@H]3CC[C@@H](C)C4CC[C@@]5(C)OO[C@@]34[C@H](OC2=O)O5)cc1	583039	J. Med. Chem., ( 2003), 46, 20, 4244
795	CHEMBL335410	IC50(nM)	=	101200	10	-1	0	0	0	v	0	MD	MD	Leishmania donovani	MD	Leishmania donovani	F	ORGANISM	=	Outside typical range	Non-molecular	F_ORGANISM_=_Outside typical range_Non-molecular	-1.621	-31.685	-0.741	-0.234	-18.152	-0.162	MD	296.36	2.79	53.99	0	C[C@@H]1CC[C@H]2C(C)(C)C(=O)O[C@@H]3O[C@@]4(C)CCC1[C@@]23OO4	575708	J. Med. Chem., ( 2003), 46, 20, 4244
796	CHEMBL335495	IC50(nM)	=	53800	10	-1	0	0	0	t	0	MD	MD	Leishmania donovani	MD	Leishmania donovani	F	ORGANISM	=	MD	Non-molecular	F_ORGANISM_=_MD_Non-molecular	-0.611	2.455	-0.741	-0.296	5.692	-0.57	MD	464.58	3.8	88.13	0	C[C@@H]1CC[C@H]2[C@@H](CCCc3ccc(cc3)S(=O)(=O)C)C(=O)O[C@@H]4O[C@@]5(C)CCC1[C@@]24OO5	558959	J. Med. Chem., ( 2003), 46, 20, 4244
797	CHEMBL335987	IC50(nM)	=	185500	10	-1	0	0	0	t	0	MD	MD	Leishmania donovani	MD	Leishmania donovani	F	ORGANISM	=	Outside typical range	Non-molecular	F_ORGANISM_=_Outside typical range_Non-molecular	-1.321	-37.675	-0.741	0.066	-24.142	-0.162	MD	323.43	3.09	48	0	CC(C)CN1[C@@H]2O[C@@]3(C)CC[C@H]4[C@H](C)CC[C@@H](CC1=O)[C@@]24OO3	590674	J. Med. Chem., ( 2003), 46, 20, 4244
798	CHEMBL336090	IC50(nM)	=	45300	10	-1	0	0	0	t	0	MD	MD	Leishmania donovani	MD	Leishmania donovani	F	ORGANISM	=	MD	Non-molecular	F_ORGANISM_=_MD_Non-molecular	-0.011	-31.685	-0.741	0.304	-28.448	-0.57	MD	386.49	4.4	53.99	0	C[C@@H]1CC[C@H]2[C@H](CCCc3ccccc3)C(=O)O[C@@H]4O[C@@]5(C)CCC1[C@@]24OO5	572208	J. Med. Chem., ( 2003), 46, 20, 4244
799	CHEMBL336114	IC50(nM)	=	33000	10	-1	0	0	0	v	0	MD	MD	Leishmania donovani	MD	Leishmania donovani	F	ORGANISM	=	MD	Non-molecular	F_ORGANISM_=_MD_Non-molecular	0.059	-28.525	-0.741	0.374	-25.288	-0.57	MD	424.48	4.47	57.15	0	C[C@@H]1CC[C@H]2[C@@H](CCCc3cc(F)cc(F)c3)C(O)O[C@@H]4O[C@@]5(C)CC[C@@H]1[C@@]24OO5	578282	J. Med. Chem., ( 2003), 46, 20, 4244
800	CHEMBL336343	IC50(nM)	=	12300	10	-1	0	0	0	t	0	MD	MD	Leishmania donovani	MD	Leishmania donovani	F	ORGANISM	=	MD	Non-molecular	F_ORGANISM_=_MD_Non-molecular	-0.841	-31.685	-0.741	-0.526	-28.448	-0.57	MD	324.42	3.57	53.99	0	CCCC[C@@H]1[C@@H]2CC[C@@H](C)C3CC[C@@]4(C)OO[C@@]23[C@H](OC1=O)O4	554060	J. Med. Chem., ( 2003), 46, 20, 4244
801	CHEMBL336506	IC50(nM)	=	27500	10	-1	0	0	0	t	0	MD	MD	Leishmania donovani	MD	Leishmania donovani	F	ORGANISM	=	MD	Non-molecular	F_ORGANISM_=_MD_Non-molecular	-1.631	-11.375	-0.741	-1.316	-8.138	-0.57	MD	381.47	2.78	74.3	0	C[C@@H]1CC[C@H]2CC(=O)N(CC(=O)OC(C)(C)C)[C@@H]3O[C@@]4(C)CC[C@@H]1[C@@]23OO4	581838	J. Med. Chem., ( 2003), 46, 20, 4244
802	CHEMBL336733	IC50(nM)	=	11600	10	-1	0	0	0	t	0	MD	MD	Leishmania donovani	MD	Leishmania donovani	F	ORGANISM	=	MD	Non-molecular	F_ORGANISM_=_MD_Non-molecular	-0.011	-31.685	-0.741	0.304	-28.448	-0.57	MD	386.49	4.4	53.99	0	C[C@@H]1CC[C@H]2[C@@H](CCCc3ccccc3)C(=O)O[C@@H]4O[C@@]5(C)CCC1[C@@]24OO5	586825	J. Med. Chem., ( 2003), 46, 20, 4244
803	CHEMBL336784	IC50(nM)	=	300	10	-1	0	0	0	v	0	MD	MD	Leishmania donovani	MD	Leishmania donovani	F	ORGANISM	=	MD	Non-molecular	F_ORGANISM_=_MD_Non-molecular	2.499	-48.755	1.259	2.814	-45.518	1.43	MD	508.5	6.91	36.92	2	C[C@@H]1CC[C@H]2[C@@H](CCCc3cc(cc(c3)C(F)(F)F)C(F)(F)F)CO[C@@H]4O[C@@]5(C)CC[C@@H]1[C@@]24OO5	562315	J. Med. Chem., ( 2003), 46, 20, 4244
804	CHEMBL337225	IC50(nM)	=	7500	10	-1	0	0	0	t	0	MD	MD	Leishmania donovani	MD	Leishmania donovani	F	ORGANISM	=	MD	Non-molecular	F_ORGANISM_=_MD_Non-molecular	0.379	-31.685	-0.741	0.694	-28.448	-0.57	MD	400.52	4.79	53.99	0	C[C@@H]1CC[C@H]2[C@@H](CCCCc3ccccc3)C(=O)O[C@@H]4O[C@@]5(C)CCC1[C@@]24OO5	578281	J. Med. Chem., ( 2003), 46, 20, 4244
805	CHEMBL337399	IC50(nM)	=	38900	10	-1	0	0	0	t	0	MD	MD	Leishmania donovani	MD	Leishmania donovani	F	ORGANISM	=	MD	Non-molecular	F_ORGANISM_=_MD_Non-molecular	-1.731	-7.895	-0.741	-1.416	-4.658	-0.57	MD	321.37	2.68	77.78	0	C[C@@H]1CC[C@H]2[C@@H](CCC#N)C(=O)O[C@@H]3O[C@@]4(C)CCC1[C@@]23OO4	579505	J. Med. Chem., ( 2003), 46, 20, 4244
806	CHEMBL337455	IC50(nM)	=	11000	10	-1	0	0	0	t	0	MD	MD	Leishmania donovani	MD	Leishmania donovani	F	ORGANISM	=	MD	Non-molecular	F_ORGANISM_=_MD_Non-molecular	0.739	-48.755	0.259	1.054	-45.518	0.43	MD	408.49	5.15	36.92	1	C[C@@H]1CC[C@H]2[C@@H](CCCc3cc(F)cc(F)c3)CO[C@@H]4O[C@@]5(C)CC[C@@H]1[C@@]24OO5	589344	J. Med. Chem., ( 2003), 46, 20, 4244
807	CHEMBL301028	IC50(nM)	=	131400	10	-1	0	0	0	v	0	MD	MD	Leishmania donovani	MD	Leishmania donovani	F	ORGANISM	=	Outside typical range	Non-molecular	F_ORGANISM_=_Outside typical range_Non-molecular	-1.321	-46.985	-0.741	0.066	-33.452	-0.162	MD	266.38	3.09	38.69	0	C[C@@H](CO)[C@@H]1CC[C@@H](C)[C@@H]2CC[C@@]3(C)OO[C@@]12C=C3	561098	J. Med. Chem., ( 2003), 46, 20, 4244
808	CHEMBL1213589	IC50(nM)	=	44700	10	-1	0	0	0	t	0	MD	MD	Leishmania donovani	MD	Leishmania donovani	F	ORGANISM	=	MD	Non-molecular	F_ORGANISM_=_MD_Non-molecular	-0.311	-11.455	-0.741	0.004	-8.218	-0.57	MD	402.49	4.1	74.22	0	C[C@@H]1CC[C@H]2[C@@H](CCCc3ccc(O)cc3)C(=O)O[C@@H]4O[C@@]5(C)CC[C@@H]1[C@@]24OO5	589342	J. Med. Chem., ( 2003), 46, 20, 4244
809	CHEMBL1213590	IC50(nM)	=	14400	10	-1	0	0	0	t	0	MD	MD	Leishmania donovani	MD	Leishmania donovani	F	ORGANISM	=	MD	Non-molecular	F_ORGANISM_=_MD_Non-molecular	2.029	-31.685	1.259	2.344	-28.448	1.43	MD	522.48	6.44	53.99	2	C[C@@H]1CC[C@H]2[C@@H](CCCc3cc(cc(c3)C(F)(F)F)C(F)(F)F)C(=O)O[C@@H]4O[C@@]5(C)CC[C@@H]1[C@@]24OO5	564709	J. Med. Chem., ( 2003), 46, 20, 4244
810	CHEMBL541368	IC50(nM)	>	450000	10	-1	0	0	0	v	0	MD	MD	Leishmania donovani	MD	Leishmania donovani	F	ORGANISM	>	Outside typical range	Non-molecular	F_ORGANISM_>_Outside typical range_Non-molecular	-1.951	-36.265	-0.741	-0.291	-23.088	-0.271	MD	342.36	2.46	49.41	0	Cl.CCN(CC)CCNS(=O)(=O)c1cc(ccc1F)C(F)(F)F	345305	J. Med. Chem., ( 1998), 41, 24, 4885
811	CHEMBL542979	IC50(nM)	>	450000	10	-1	0	0	0	t	0	MD	MD	Leishmania donovani	MD	Leishmania donovani	F	ORGANISM	>	Outside typical range	Non-molecular	F_ORGANISM_>_Outside typical range_Non-molecular	-1.431	-36.265	-0.741	0.229	-23.088	-0.271	MD	358.81	2.98	49.41	0	Cl.CCN(CC)CCNS(=O)(=O)c1cc(ccc1Cl)C(F)(F)F	315978	J. Med. Chem., ( 1998), 41, 24, 4885
812	CHEMBL144213	IC50(nM)	>	450000	10	-1	0	0	0	t	0	MD	MD	Leishmania donovani	MD	Leishmania donovani	F	ORGANISM	>	Outside typical range	Non-molecular	F_ORGANISM_>_Outside typical range_Non-molecular	-1.781	-48.295	-0.741	-0.121	-35.118	-0.271	MD	297.27	2.63	37.38	0	Fc1ccc(cc1S(=O)(=O)N2CCCC2)C(F)(F)F	324641	J. Med. Chem., ( 1998), 41, 24, 4885
813	CHEMBL144456	IC50(nM)	>	450000	10	-1	0	0	0	t	0	MD	MD	Leishmania donovani	MD	Leishmania donovani	F	ORGANISM	>	Outside typical range	Non-molecular	F_ORGANISM_>_Outside typical range_Non-molecular	-2.401	-25.515	-0.741	-0.741	-12.338	-0.271	MD	259.64	2.01	60.16	0	NS(=O)(=O)c1cc(ccc1Cl)C(F)(F)F	342722	J. Med. Chem., ( 1998), 41, 24, 4885
814	CHEMBL144584	IC50(nM)	=	44000	10	-1	0	0	0	t	0	MD	MD	Leishmania donovani	MD	Leishmania donovani	F	ORGANISM	=	MD	Non-molecular	F_ORGANISM_=_MD_Non-molecular	-1.151	-32.165	-0.741	-0.836	-28.928	-0.57	MD	405.83	3.26	53.51	0	FC(F)(F)c1ccc(Cl)c(c1)S(=O)(=O)N2CCN(CC2)c3ccccn3	320865	J. Med. Chem., ( 1998), 41, 24, 4885
815	CHEMBL145155	IC50(nM)	=	321000	10	-1	0	0	0	v	0	MD	MD	Leishmania donovani	MD	Leishmania donovani	F	ORGANISM	=	Outside typical range	Non-molecular	F_ORGANISM_=_Outside typical range_Non-molecular	-2.121	-45.055	-0.741	-0.734	-31.522	-0.162	MD	342.77	2.29	40.62	0	CN1CCN(CC1)S(=O)(=O)c2cc(ccc2Cl)C(F)(F)F	319626	J. Med. Chem., ( 1998), 41, 24, 4885
816	CHEMBL145681	IC50(nM)	>	450000	10	-1	0	0	0	v	0	MD	MD	Leishmania donovani	MD	Leishmania donovani	F	ORGANISM	>	Outside typical range	Non-molecular	F_ORGANISM_>_Outside typical range_Non-molecular	-2.661	-39.505	-0.741	-1.001	-26.328	-0.271	MD	257.21	1.75	46.17	0	CNS(=O)(=O)c1cc(ccc1F)C(F)(F)F	338966	J. Med. Chem., ( 1998), 41, 24, 4885
817	CHEMBL145739	IC50(nM)	>	450000	10	-1	0	0	0	t	0	MD	MD	Leishmania donovani	MD	Leishmania donovani	F	ORGANISM	>	Outside typical range	Non-molecular	F_ORGANISM_>_Outside typical range_Non-molecular	-2.921	-25.515	-0.741	-1.261	-12.338	-0.271	MD	243.18	1.49	60.16	0	NS(=O)(=O)c1cc(ccc1F)C(F)(F)F	319628	J. Med. Chem., ( 1998), 41, 24, 4885
818	CHEMBL145766	IC50(nM)	>	450000	10	-1	0	0	0	t	0	MD	MD	Leishmania donovani	MD	Leishmania donovani	F	ORGANISM	>	Outside typical range	Non-molecular	F_ORGANISM_>_Outside typical range_Non-molecular	-2.141	-39.505	-0.741	-0.481	-26.328	-0.271	MD	273.66	2.27	46.17	0	CNS(=O)(=O)c1cc(ccc1Cl)C(F)(F)F	308104	J. Med. Chem., ( 1998), 41, 24, 4885
819	CHEMBL342750	IC50(nM)	=	23000	10	-1	0	0	0	t	0	MD	MD	Leishmania donovani	MD	Leishmania donovani	F	ORGANISM	=	MD	Non-molecular	F_ORGANISM_=_MD_Non-molecular	-1.321	-45.055	-0.741	-1.006	-41.818	-0.57	MD	348.39	3.09	40.62	0	FC(F)(F)c1ccc(N2CCCC2)c(c1)S(=O)(=O)N3CCCC3	329845	J. Med. Chem., ( 1998), 41, 24, 4885
820	CHEMBL343690	IC50(nM)	=	115000	10	-1	0	0	0	t	0	MD	MD	Leishmania donovani	MD	Leishmania donovani	F	ORGANISM	=	Outside typical range	Non-molecular	F_ORGANISM_=_Outside typical range_Non-molecular	-1.271	-48.295	-0.741	0.116	-34.762	-0.162	MD	313.73	3.14	37.38	0	FC(F)(F)c1ccc(Cl)c(c1)S(=O)(=O)N2CCCC2	309591	J. Med. Chem., ( 1998), 41, 24, 4885
821	CHEMBL343885	IC50(nM)	=	108000	10	-1	0	0	0	t	0	MD	MD	Leishmania donovani	MD	Leishmania donovani	F	ORGANISM	=	Outside typical range	Non-molecular	F_ORGANISM_=_Outside typical range_Non-molecular	-1.001	-48.295	-0.741	0.386	-34.762	-0.162	MD	325.33	3.41	37.38	0	Fc1ccc(cc1S(=O)(=O)N2CCCCCC2)C(F)(F)F	305554	J. Med. Chem., ( 1998), 41, 24, 4885
822	CHEMBL344275	IC50(nM)	=	418000	10	-1	0	0	0	v	0	MD	MD	Leishmania donovani	MD	Leishmania donovani	F	ORGANISM	=	Outside typical range	Non-molecular	F_ORGANISM_=_Outside typical range_Non-molecular	-1.391	-48.295	-0.741	-0.004	-34.762	-0.162	MD	311.3	3.02	37.38	0	Fc1ccc(cc1S(=O)(=O)N2CCCCC2)C(F)(F)F	343946	J. Med. Chem., ( 1998), 41, 24, 4885
823	CHEMBL357625	IC50(nM)	=	56000	10	-1	0	0	0	t	0	MD	MD	Leishmania donovani	MD	Leishmania donovani	F	ORGANISM	=	MD	Non-molecular	F_ORGANISM_=_MD_Non-molecular	-0.491	-48.295	-0.741	-0.176	-45.058	-0.57	MD	341.78	3.92	37.38	0	FC(F)(F)c1ccc(Cl)c(c1)S(=O)(=O)N2CCCCCC2	324639	J. Med. Chem., ( 1998), 41, 24, 4885
824	CHEMBL358747	IC50(nM)	=	199000	10	-1	0	0	0	t	0	MD	MD	Leishmania donovani	MD	Leishmania donovani	F	ORGANISM	=	Outside typical range	Non-molecular	F_ORGANISM_=_Outside typical range_Non-molecular	-2.631	-45.055	-0.741	-1.244	-31.522	-0.162	MD	326.32	1.78	40.62	0	CN1CCN(CC1)S(=O)(=O)c2cc(ccc2F)C(F)(F)F	328618	J. Med. Chem., ( 1998), 41, 24, 4885
825	CHEMBL359009	IC50(nM)	=	110000	10	-1	0	0	0	t	0	MD	MD	Leishmania donovani	MD	Leishmania donovani	F	ORGANISM	=	Outside typical range	Non-molecular	F_ORGANISM_=_Outside typical range_Non-molecular	-0.881	-48.295	-0.741	0.506	-34.762	-0.162	MD	327.76	3.53	37.38	0	FC(F)(F)c1ccc(Cl)c(c1)S(=O)(=O)N2CCCCC2	310794	J. Med. Chem., ( 1998), 41, 24, 4885
826	CHEMBL359397	IC50(nM)	>	450000	10	-1	0	0	0	t	0	MD	MD	Leishmania donovani	MD	Leishmania donovani	F	ORGANISM	>	Outside typical range	Non-molecular	F_ORGANISM_>_Outside typical range_Non-molecular	-1.661	-32.165	-0.741	-0.001	-18.988	-0.271	MD	389.37	2.75	53.51	0	Fc1ccc(cc1S(=O)(=O)N2CCN(CC2)c3ccccn3)C(F)(F)F	337606	J. Med. Chem., ( 1998), 41, 24, 4885
827	CHEMBL295960	IC50(nM)	=	72500	10	-1	0	0	0	v	0	MD	MD	Leishmania donovani	Amastigotes	Leishmania donovani	F	ORGANISM	=	MD	Non-molecular	F_ORGANISM_=_MD_Non-molecular	-2.048	67.014	-0.423	-2.316	67.242	-0.57	ORYZALIN	346.37	1.78	149.68	0	CCCN(CCC)c1c(cc(cc1[N+](=O)[O-])S(=O)(=O)N)[N+](=O)[O-]	1081011	Bioorg. Med. Chem. Lett., ( 2002), 12, 17, 2395
828	CHEMBL53153	IC50(nM)	=	5410	10	-1	0	0	0	t	0	MD	MD	Leishmania donovani	Amastigotes	Leishmania donovani	F	ORGANISM	=	MD	Non-molecular	F_ORGANISM_=_MD_Non-molecular	0.102	53.024	-0.423	-0.166	53.252	-0.57	MD	422.46	3.93	135.69	0	CCCN(CCC)c1c(cc(cc1[N+](=O)[O-])S(=O)(=O)Nc2ccccc2)[N+](=O)[O-]	1082278	Bioorg. Med. Chem. Lett., ( 2002), 12, 17, 2395
829	CHEMBL55	IC50(nM)	=	2000	10	-1	0	0	0	t	0	MD	MD	Leishmania donovani	Amastigotes	Leishmania donovani	F	ORGANISM	=	MD	Non-molecular	F_ORGANISM_=_MD_Non-molecular	-0.948	35.534	-0.423	-1.216	35.762	-0.57	PENTAMIDINE	340.43	2.88	118.2	0	NC(=N)c1ccc(OCCCCCOc2ccc(cc2)C(=N)N)cc1	1092138	Bioorg. Med. Chem. Lett., ( 2002), 12, 17, 2395
830	CHEMBL80689	IC50(nM)	=	9000	10	-1	0	0	0	t	0	MD	MD	Leishmania donovani	Amastigotes	Leishmania donovani	F	ORGANISM	=	MD	Non-molecular	F_ORGANISM_=_MD_Non-molecular	-0.488	67.014	-0.423	-0.756	67.242	-0.57	MD	402.47	3.34	149.68	0	CCCCCN(CCCCC)c1c(cc(cc1[N+](=O)[O-])S(=O)(=O)N)[N+](=O)[O-]	1097695	Bioorg. Med. Chem. Lett., ( 2002), 12, 17, 2395
831	CHEMBL78502	IC50(nM)	=	20100	10	-1	0	0	0	v	0	MD	MD	Leishmania donovani	Amastigotes	Leishmania donovani	F	ORGANISM	=	MD	Non-molecular	F_ORGANISM_=_MD_Non-molecular	-1.268	67.014	-0.423	-1.536	67.242	-0.57	MD	374.42	2.56	149.68	0	CCCCN(CCCC)c1c(cc(cc1[N+](=O)[O-])S(=O)(=O)N)[N+](=O)[O-]	1082275	Bioorg. Med. Chem. Lett., ( 2002), 12, 17, 2395
832	CHEMBL78530	IC50(nM)	=	11700	10	-1	0	0	0	t	0	MD	MD	Leishmania donovani	Amastigotes	Leishmania donovani	F	ORGANISM	=	MD	Non-molecular	F_ORGANISM_=_MD_Non-molecular	0.292	67.014	-0.423	0.024	67.242	-0.57	MD	430.53	4.12	149.68	0	CCCCCCN(CCCCCC)c1c(cc(cc1[N+](=O)[O-])S(=O)(=O)N)[N+](=O)[O-]	1088770	Bioorg. Med. Chem. Lett., ( 2002), 12, 17, 2395
833	CHEMBL298794	IC50(nM)	=	56900	10	-1	0	0	0	t	0	MD	MD	Leishmania donovani	Amastigotes	Leishmania donovani	F	ORGANISM	=	MD	Non-molecular	F_ORGANISM_=_MD_Non-molecular	-1.008	53.024	-0.423	-1.276	53.252	-0.57	MD	388.45	2.82	135.69	0	CCCNS(=O)(=O)c1cc(c(N(CCC)CCC)c(c1)[N+](=O)[O-])[N+](=O)[O-]	1092141	Bioorg. Med. Chem. Lett., ( 2002), 12, 17, 2395
834	CHEMBL295960	IC50(nM)	=	44100	10	-1	0	0	0	t	0	MD	MD	Leishmania donovani	Promastigotes	Leishmania donovani	F	ORGANISM	=	MD	Non-molecular	F_ORGANISM_=_MD_Non-molecular	-2.021	58.606	-0.627	-2.316	67.242	-0.57	ORYZALIN	346.37	1.78	149.68	0	CCCN(CCC)c1c(cc(cc1[N+](=O)[O-])S(=O)(=O)N)[N+](=O)[O-]	1081010	Bioorg. Med. Chem. Lett., ( 2002), 12, 17, 2395
835	CHEMBL53153	IC50(nM)	=	14700	10	-1	0	0	0	v	0	MD	MD	Leishmania donovani	Promastigotes	Leishmania donovani	F	ORGANISM	=	MD	Non-molecular	F_ORGANISM_=_MD_Non-molecular	0.129	44.616	-0.627	-0.166	53.252	-0.57	MD	422.46	3.93	135.69	0	CCCN(CCC)c1c(cc(cc1[N+](=O)[O-])S(=O)(=O)Nc2ccccc2)[N+](=O)[O-]	1082277	Bioorg. Med. Chem. Lett., ( 2002), 12, 17, 2395
836	CHEMBL55	IC50(nM)	=	1610	10	-1	0	0	0	t	0	MD	MD	Leishmania donovani	Promastigotes	Leishmania donovani	F	ORGANISM	=	MD	Non-molecular	F_ORGANISM_=_MD_Non-molecular	-0.921	27.126	-0.627	-1.216	35.762	-0.57	PENTAMIDINE	340.43	2.88	118.2	0	NC(=N)c1ccc(OCCCCCOc2ccc(cc2)C(=N)N)cc1	1092137	Bioorg. Med. Chem. Lett., ( 2002), 12, 17, 2395
837	CHEMBL80640	IC50(nM)	>	100000	10	-1	0	0	0	v	0	MD	MD	Leishmania donovani	Promastigotes	Leishmania donovani	F	ORGANISM	>	MD	Non-molecular	F_ORGANISM_>_MD_Non-molecular	-1.371	54.556	-0.627	-1.365	69.233	-0.312	MD	325.33	2.43	145.63	0	CCCN(CCC)c1c(cc(cc1[N+](=O)[O-])C(=N)NO)[N+](=O)[O-]	1088772	Bioorg. Med. Chem. Lett., ( 2002), 12, 17, 2395
838	CHEMBL80689	IC50(nM)	=	8020	10	-1	0	0	0	t	0	MD	MD	Leishmania donovani	Promastigotes	Leishmania donovani	F	ORGANISM	=	MD	Non-molecular	F_ORGANISM_=_MD_Non-molecular	-0.461	58.606	-0.627	-0.756	67.242	-0.57	MD	402.47	3.34	149.68	0	CCCCCN(CCCCC)c1c(cc(cc1[N+](=O)[O-])S(=O)(=O)N)[N+](=O)[O-]	1097694	Bioorg. Med. Chem. Lett., ( 2002), 12, 17, 2395
839	CHEMBL81762	IC50(nM)	=	97100	10	-1	0	0	0	t	0	MD	MD	Leishmania donovani	Promastigotes	Leishmania donovani	F	ORGANISM	=	MD	Non-molecular	F_ORGANISM_=_MD_Non-molecular	-3.051	58.606	-0.627	-3.346	67.242	-0.57	MD	316.3	0.75	149.68	0	NS(=O)(=O)c1cc(c(N2CCCC2)c(c1)[N+](=O)[O-])[N+](=O)[O-]	1072740	Bioorg. Med. Chem. Lett., ( 2002), 12, 17, 2395
840	CHEMBL78502	IC50(nM)	=	17800	10	-1	0	0	0	v	0	MD	MD	Leishmania donovani	Promastigotes	Leishmania donovani	F	ORGANISM	=	MD	Non-molecular	F_ORGANISM_=_MD_Non-molecular	-1.241	58.606	-0.627	-1.536	67.242	-0.57	MD	374.42	2.56	149.68	0	CCCCN(CCCC)c1c(cc(cc1[N+](=O)[O-])S(=O)(=O)N)[N+](=O)[O-]	1082274	Bioorg. Med. Chem. Lett., ( 2002), 12, 17, 2395
841	CHEMBL78530	IC50(nM)	=	12200	10	-1	0	0	0	t	0	MD	MD	Leishmania donovani	Promastigotes	Leishmania donovani	F	ORGANISM	=	MD	Non-molecular	F_ORGANISM_=_MD_Non-molecular	0.319	58.606	-0.627	0.024	67.242	-0.57	MD	430.53	4.12	149.68	0	CCCCCCN(CCCCCC)c1c(cc(cc1[N+](=O)[O-])S(=O)(=O)N)[N+](=O)[O-]	1088769	Bioorg. Med. Chem. Lett., ( 2002), 12, 17, 2395
842	CHEMBL78664	IC50(nM)	>	100000	10	-1	0	0	0	t	0	MD	MD	Leishmania donovani	Promastigotes	Leishmania donovani	F	ORGANISM	>	MD	Non-molecular	F_ORGANISM_>_MD_Non-molecular	-0.801	22.236	-0.627	-0.795	36.913	-0.312	MD	292.3	3	113.31	0	CCCN(CCC)c1c(cc(cc1[N+](=O)[O-])C#N)[N+](=O)[O-]	1101081	Bioorg. Med. Chem. Lett., ( 2002), 12, 17, 2395
843	CHEMBL78983	IC50(nM)	=	89800	10	-1	0	0	0	t	0	MD	MD	Leishmania donovani	Promastigotes	Leishmania donovani	F	ORGANISM	=	MD	Non-molecular	F_ORGANISM_=_MD_Non-molecular	-1.931	15.466	-0.627	-2.226	24.102	-0.57	MD	301.37	1.87	106.54	0	CCCN(CCC)c1ccc(cc1[N+](=O)[O-])S(=O)(=O)N	1082280	Bioorg. Med. Chem. Lett., ( 2002), 12, 17, 2395
844	CHEMBL79168	IC50(nM)	=	69300	10	-1	0	0	0	t	0	MD	MD	Leishmania donovani	Promastigotes	Leishmania donovani	F	ORGANISM	=	MD	Non-molecular	F_ORGANISM_=_MD_Non-molecular	-2.801	58.606	-0.627	-3.096	67.242	-0.57	MD	318.31	1	149.68	0	CCN(CC)c1c(cc(cc1[N+](=O)[O-])S(=O)(=O)N)[N+](=O)[O-]	1077619	Bioorg. Med. Chem. Lett., ( 2002), 12, 17, 2395
845	CHEMBL75751	IC50(nM)	>	100000	10	-1	0	0	0	t	0	MD	MD	Leishmania donovani	Promastigotes	Leishmania donovani	F	ORGANISM	>	MD	Non-molecular	F_ORGANISM_>_MD_Non-molecular	-3.811	67.836	-0.627	-3.805	82.513	-0.312	MD	332.29	-0.01	158.91	0	NS(=O)(=O)c1cc(c(N2CCOCC2)c(c1)[N+](=O)[O-])[N+](=O)[O-]	1095500	Bioorg. Med. Chem. Lett., ( 2002), 12, 17, 2395
846	CHEMBL298794	IC50(nM)	=	56000	10	-1	0	0	0	v	0	MD	MD	Leishmania donovani	Promastigotes	Leishmania donovani	F	ORGANISM	=	MD	Non-molecular	F_ORGANISM_=_MD_Non-molecular	-0.981	44.616	-0.627	-1.276	53.252	-0.57	MD	388.45	2.82	135.69	0	CCCNS(=O)(=O)c1cc(c(N(CCC)CCC)c(c1)[N+](=O)[O-])[N+](=O)[O-]	1092140	Bioorg. Med. Chem. Lett., ( 2002), 12, 17, 2395
847	CHEMBL310237	IC50(nM)	=	67000	10	-1	0	0	0	t	0	MD	MD	Leishmania donovani	Promastigotes	Leishmania donovani	F	ORGANISM	=	MD	Non-molecular	F_ORGANISM_=_MD_Non-molecular	-2.831	67.396	-0.627	-3.126	76.032	-0.57	MD	304.28	0.97	158.47	0	CCCNc1c(cc(cc1[N+](=O)[O-])S(=O)(=O)N)[N+](=O)[O-]	1098912	Bioorg. Med. Chem. Lett., ( 2002), 12, 17, 2395
848	CHEMBL310500	IC50(nM)	=	76400	10	-1	0	0	0	t	0	MD	MD	Leishmania donovani	Promastigotes	Leishmania donovani	F	ORGANISM	=	MD	Non-molecular	F_ORGANISM_=_MD_Non-molecular	-1.571	41.536	-0.627	-1.866	50.172	-0.57	MD	310.31	2.23	132.61	0	CCCN(CCC)c1c(cc(cc1[N+](=O)[O-])C(=O)N)[N+](=O)[O-]	1075199	Bioorg. Med. Chem. Lett., ( 2002), 12, 17, 2395
849	CHEMBL125	IC50(nM)	=	23710	10	-1	0	0	0	t	0	MD	MD	Leishmania donovani	MD	Leishmania donovani	F	ORGANISM	=	MD	Non-molecular	F_ORGANISM_=_MD_Non-molecular	1.269	-27.085	0.259	1.584	-23.848	0.43	MILTEFOSINE	407.58	5.68	58.59	1	CCCCCCCCCCCCCCCCOP(=O)([O-])OCC[N+](C)(C)C	143480	J. Med. Chem., ( 2003), 46, 5, 755
850	CHEMBL162570	IC50(nM)	=	21960	10	-1	0	0	0	v	0	MD	MD	Leishmania donovani	MD	Leishmania donovani	F	ORGANISM	=	MD	Non-molecular	F_ORGANISM_=_MD_Non-molecular	4.079	-17.855	1.259	4.394	-14.618	1.43	MD	571.82	8.49	67.82	2	CCCCCCCCCCCCCCCC=C1CCC(CC1)OCCOP(=O)([O-])OCC[N+]2(C)CCCCC2	143482	J. Med. Chem., ( 2003), 46, 5, 755
851	CHEMBL163668	IC50(nM)	=	2880	10	-1	0	0	0	t	0	MD	MD	Leishmania donovani	MD	Leishmania donovani	F	ORGANISM	=	MD	Non-molecular	F_ORGANISM_=_MD_Non-molecular	1.899	-27.085	0.259	2.214	-23.848	0.43	MD	471.66	6.31	58.59	1	C[N+](C)(C)CCOP(=O)([O-])OCCCCCCCCCCCC12CC3CC(CC(C3)C1)C2	144522	J. Med. Chem., ( 2003), 46, 5, 755
852	CHEMBL163962	IC50(nM)	=	8250	10	-1	0	0	0	t	0	MD	MD	Leishmania donovani	MD	Leishmania donovani	F	ORGANISM	=	MD	Non-molecular	F_ORGANISM_=_MD_Non-molecular	0.959	-17.855	0.259	1.274	-14.618	0.43	MD	459.61	5.37	67.82	1	C[N+]1(CCOP(=O)([O-])OCCCCCCCCCCC=C2CCCCC2)CCOCC1	143484	J. Med. Chem., ( 2003), 46, 5, 755
853	CHEMBL164580	IC50(nM)	>	100000	10	-1	0	0	0	t	0	MD	MD	Leishmania donovani	MD	Leishmania donovani	F	ORGANISM	>	MD	Non-molecular	F_ORGANISM_>_MD_Non-molecular	-3.101	-8.625	-0.741	-2.485	0.653	-0.312	MD	351.38	1.31	77.05	0	C[N+]1(CCOP(=O)([O-])OCCOC2CCCCC2)CCOCC1	107085	J. Med. Chem., ( 2003), 46, 5, 755
854	CHEMBL164588	IC50(nM)	=	8700	10	-1	0	0	0	t	0	MD	MD	Leishmania donovani	MD	Leishmania donovani	F	ORGANISM	=	MD	Non-molecular	F_ORGANISM_=_MD_Non-molecular	2.109	-27.085	0.259	2.424	-23.848	0.43	MD	457.64	6.52	58.59	1	C[N+]1(CCOP(=O)([O-])OCCCCCCCCCCC=C2CCCCC2)CCCCC1	126231	J. Med. Chem., ( 2003), 46, 5, 755
855	CHEMBL164620	IC50(nM)	=	5410	10	-1	0	0	0	v	0	MD	MD	Leishmania donovani	MD	Leishmania donovani	F	ORGANISM	=	MD	Non-molecular	F_ORGANISM_=_MD_Non-molecular	2.599	-27.085	1.259	2.914	-23.848	1.43	MD	509.71	7.01	58.59	2	C[N+]1(CCOP(=O)([O-])OCCCCCCCCCCC=C2C3CC4CC(CC2C4)C3)CCCCC1	123545	J. Med. Chem., ( 2003), 46, 5, 755
856	CHEMBL164709	IC50(nM)	=	10300	10	-1	0	0	0	t	0	MD	MD	Leishmania donovani	MD	Leishmania donovani	F	ORGANISM	=	MD	Non-molecular	F_ORGANISM_=_MD_Non-molecular	1.269	-27.085	0.259	1.584	-23.848	0.43	MD	419.59	5.68	58.59	1	C[N+](C)(C)CCOP(=O)([O-])OCCCCCCCCCCCC1CCCCC1	142198	J. Med. Chem., ( 2003), 46, 5, 755
857	CHEMBL164726	IC50(nM)	>	100000	10	-1	0	0	0	v	0	MD	MD	Leishmania donovani	MD	Leishmania donovani	F	ORGANISM	>	MD	Non-molecular	F_ORGANISM_>_MD_Non-molecular	-2.211	-8.625	-0.741	-1.595	0.653	-0.312	MD	395.39	2.2	77.05	0	C[N+]1(CCOP(=O)([O-])OCCOc2ccc3ccccc3c2)CCOCC1	119740	J. Med. Chem., ( 2003), 46, 5, 755
858	CHEMBL164859	IC50(nM)	=	22000	10	-1	0	0	0	t	0	MD	MD	Leishmania donovani	MD	Leishmania donovani	F	ORGANISM	=	MD	Non-molecular	F_ORGANISM_=_MD_Non-molecular	2.519	-17.855	1.259	2.834	-14.618	1.43	MD	515.72	6.93	67.82	2	CCCCCCCCCCCC=C1CCC(CC1)OCCOP(=O)([O-])OCC[N+]2(C)CCCCC2	134952	J. Med. Chem., ( 2003), 46, 5, 755
859	CHEMBL164863	IC50(nM)	>	100000	10	-1	0	0	0	t	0	MD	MD	Leishmania donovani	MD	Leishmania donovani	F	ORGANISM	>	MD	Non-molecular	F_ORGANISM_>_MD_Non-molecular	-2.871	-17.855	-0.741	-2.255	-8.577	-0.312	MD	309.34	1.54	67.82	0	C[N+](C)(C)CCOP(=O)([O-])OCCOC1CCCCC1	137316	J. Med. Chem., ( 2003), 46, 5, 755
860	CHEMBL164900	IC50(nM)	=	5090	10	-1	0	0	0	t	0	MD	MD	Leishmania donovani	MD	Leishmania donovani	F	ORGANISM	=	MD	Non-molecular	F_ORGANISM_=_MD_Non-molecular	1.449	-17.855	1.259	1.764	-14.618	1.43	MD	511.68	5.86	67.82	2	C[N+]1(CCOP(=O)([O-])OCCCCCCCCCCC=C2C3CC4CC(CC2C4)C3)CCOCC1	128624	J. Med. Chem., ( 2003), 46, 5, 755
861	CHEMBL165097	IC50(nM)	>	100000	10	-1	0	0	0	t	0	MD	MD	Leishmania donovani	MD	Leishmania donovani	F	ORGANISM	>	MD	Non-molecular	F_ORGANISM_>_MD_Non-molecular	-1.151	-27.085	-0.741	-0.535	-17.807	-0.312	MD	333.41	3.26	58.59	0	C[N+](C)(C)CCOP(=O)([O-])OCCCCC=C1CCCCC1	109437	J. Med. Chem., ( 2003), 46, 5, 755
862	CHEMBL165114	IC50(nM)	=	7080	10	-1	0	0	0	v	0	MD	MD	Leishmania donovani	MD	Leishmania donovani	F	ORGANISM	=	MD	Non-molecular	F_ORGANISM_=_MD_Non-molecular	1.589	-17.855	0.259	1.904	-14.618	0.43	MD	475.65	6	67.82	1	CCCCCCCCCCCC=C1CCC(CC1)OCCOP(=O)([O-])OCC[N+](C)(C)C	131271	J. Med. Chem., ( 2003), 46, 5, 755
863	CHEMBL165221	IC50(nM)	=	3910	10	-1	0	0	0	t	0	MD	MD	Leishmania donovani	MD	Leishmania donovani	F	ORGANISM	=	MD	Non-molecular	F_ORGANISM_=_MD_Non-molecular	2.369	-17.855	1.259	2.684	-14.618	1.43	MD	503.71	6.78	67.82	2	CCCCCCCCCCCCCC=C1CCC(CC1)OCCOP(=O)([O-])OCC[N+](C)(C)C	128620	J. Med. Chem., ( 2003), 46, 5, 755
864	CHEMBL165411	IC50(nM)	>	100000	10	-1	0	0	0	t	0	MD	MD	Leishmania donovani	MD	Leishmania donovani	F	ORGANISM	>	MD	Non-molecular	F_ORGANISM_>_MD_Non-molecular	-1.381	-17.855	-0.741	-0.765	-8.577	-0.312	MD	375.45	3.03	67.82	0	C[N+]1(CCOP(=O)([O-])OCCCCC=C2CCCCC2)CCOCC1	126229	J. Med. Chem., ( 2003), 46, 5, 755
865	CHEMBL165555	IC50(nM)	=	50670	10	-1	0	0	0	t	0	MD	MD	Leishmania donovani	MD	Leishmania donovani	F	ORGANISM	=	MD	Non-molecular	F_ORGANISM_=_MD_Non-molecular	1.359	-8.625	1.259	1.674	-5.388	1.43	MD	517.69	5.77	77.05	2	CCCCCCCCCCCC=C1CCC(CC1)OCCOP(=O)([O-])OCC[N+]2(C)CCOCC2	137318	J. Med. Chem., ( 2003), 46, 5, 755
866	CHEMBL165562	IC50(nM)	=	2400	10	-1	0	0	0	t	0	MD	MD	Leishmania donovani	MD	Leishmania donovani	F	ORGANISM	=	MD	Non-molecular	F_ORGANISM_=_MD_Non-molecular	1.189	-27.085	0.259	1.504	-23.848	0.43	MD	417.57	5.6	58.59	1	C[N+](C)(C)CCOP(=O)([O-])OCCCCCCCCCCC=C1CCCCC1	144520	J. Med. Chem., ( 2003), 46, 5, 755
867	CHEMBL165632	IC50(nM)	=	45100	10	-1	0	0	0	v	0	MD	MD	Leishmania donovani	MD	Leishmania donovani	F	ORGANISM	=	MD	Non-molecular	F_ORGANISM_=_MD_Non-molecular	3.149	-17.855	1.259	3.464	-14.618	1.43	MD	531.76	7.56	67.82	2	CCCCCCCCCCCCCCCC=C1CCC(CC1)OCCOP(=O)([O-])OCC[N+](C)(C)C	123543	J. Med. Chem., ( 2003), 46, 5, 755
868	CHEMBL165668	IC50(nM)	>	100000	10	-1	0	0	0	v	0	MD	MD	Leishmania donovani	MD	Leishmania donovani	F	ORGANISM	>	MD	Non-molecular	F_ORGANISM_>_MD_Non-molecular	-0.231	-27.085	-0.741	0.385	-17.807	-0.312	MD	373.47	4.18	58.59	0	C[N+]1(CCOP(=O)([O-])OCCCCC=C2CCCCC2)CCCCC1	121053	J. Med. Chem., ( 2003), 46, 5, 755
869	CHEMBL165807	IC50(nM)	>	100000	10	-1	0	0	0	t	0	MD	MD	Leishmania donovani	MD	Leishmania donovani	F	ORGANISM	>	MD	Non-molecular	F_ORGANISM_>_MD_Non-molecular	-3.371	-8.625	-0.741	-2.755	0.653	-0.312	MD	345.33	1.04	77.05	0	C[N+]1(CCOP(=O)([O-])OCCOC2CCCCC2)CCOCC1	128626	J. Med. Chem., ( 2003), 46, 5, 755
870	CHEMBL166020	IC50(nM)	>	100000	10	-1	0	0	0	t	0	MD	MD	Leishmania donovani	MD	Leishmania donovani	F	ORGANISM	>	MD	Non-molecular	F_ORGANISM_>_MD_Non-molecular	-1.811	-8.625	-0.741	-1.195	0.653	-0.312	MD	401.44	2.6	77.05	0	C[N+]1(CCOP(=O)([O-])OCCCCCCOc2ccccc2)CCOCC1	132590	J. Med. Chem., ( 2003), 46, 5, 755
871	CHEMBL166026	IC50(nM)	>	100000	10	-1	0	0	0	t	0	MD	MD	Leishmania donovani	MD	Leishmania donovani	F	ORGANISM	>	MD	Non-molecular	F_ORGANISM_>_MD_Non-molecular	0.259	-27.085	-0.741	0.875	-17.807	-0.312	MD	425.55	4.67	58.59	0	C[N+]1(CCOP(=O)([O-])OCCCCC=C2C3CC4CC(CC2C4)C3)CCCCC1	117400	J. Med. Chem., ( 2003), 46, 5, 755
872	CHEMBL166069	IC50(nM)	>	100000	10	-1	0	0	0	v	0	MD	MD	Leishmania donovani	MD	Leishmania donovani	F	ORGANISM	>	MD	Non-molecular	F_ORGANISM_>_MD_Non-molecular	-0.911	-17.855	-0.741	-0.295	-8.577	-0.312	MD	435.5	3.5	67.82	0	C[N+]1(CCOP(=O)([O-])Oc2ccc(cc2)C34CC5CC(CC(C5)C3)C4)CCOCC1	110823	J. Med. Chem., ( 2003), 46, 5, 755
873	CHEMBL166092	IC50(nM)	=	3160	10	-1	0	0	0	t	0	MD	MD	Leishmania donovani	MD	Leishmania donovani	F	ORGANISM	=	MD	Non-molecular	F_ORGANISM_=_MD_Non-molecular	1.679	-27.085	0.259	1.994	-23.848	0.43	MD	469.65	6.09	58.59	1	C[N+](C)(C)CCOP(=O)([O-])OCCCCCCCCCCC=C1C2CC3CC(CC1C3)C2	109439	J. Med. Chem., ( 2003), 46, 5, 755
874	CHEMBL166182	IC50(nM)	=	16220	10	-1	0	0	0	t	0	MD	MD	Leishmania donovani	MD	Leishmania donovani	F	ORGANISM	=	MD	Non-molecular	F_ORGANISM_=_MD_Non-molecular	2.919	-8.625	1.259	3.234	-5.388	1.43	MD	573.8	7.33	77.05	2	CCCCCCCCCCCCCCCC=C1CCC(CC1)OCCOP(=O)([O-])OCC[N+]2(C)CCOCC2	114814	J. Med. Chem., ( 2003), 46, 5, 755
875	CHEMBL166198	IC50(nM)	=	38600	10	-1	0	0	0	t	0	MD	MD	Leishmania donovani	MD	Leishmania donovani	F	ORGANISM	=	MD	Non-molecular	F_ORGANISM_=_MD_Non-molecular	2.139	-8.625	1.259	2.454	-5.388	1.43	MD	545.74	6.55	77.05	2	CCCCCCCCCCCCCC=C1CCC(CC1)OCCOP(=O)([O-])OCC[N+]2(C)CCOCC2	142196	J. Med. Chem., ( 2003), 46, 5, 755
876	CHEMBL166314	IC50(nM)	=	4020	10	-1	0	0	0	v	0	MD	MD	Leishmania donovani	MD	Leishmania donovani	F	ORGANISM	=	MD	Non-molecular	F_ORGANISM_=_MD_Non-molecular	-0.441	-27.085	-0.741	-0.126	-23.848	-0.57	MD	387.5	3.97	58.59	0	C[N+](C)(C)CCOP(=O)([O-])OCCCCCC12CC3CC(CC(C3)C1)C2	108119	J. Med. Chem., ( 2003), 46, 5, 755
877	CHEMBL451548	IC50(nM)	>	100000	10	-1	0	0	0	t	0	MD	MD	Leishmania donovani	MD	Leishmania donovani	F	ORGANISM	>	MD	Non-molecular	F_ORGANISM_>_MD_Non-molecular	-2.001	-27.085	-0.741	-1.385	-17.807	-0.312	MD	331.39	2.41	58.59	0	C[N+](C)(C)CCOP(=O)([O-])OCC12CC3CC(CC(C3)C1)C2	138725	J. Med. Chem., ( 2003), 46, 5, 755
878	CHEMBL435661	IC50(nM)	=	4990	10	-1	0	0	0	t	0	MD	MD	Leishmania donovani	MD	Leishmania donovani	F	ORGANISM	=	MD	Non-molecular	F_ORGANISM_=_MD_Non-molecular	-0.661	-27.085	-0.741	-0.346	-23.848	-0.57	MD	385.49	3.75	58.59	0	C[N+](C)(C)CCOP(=O)([O-])OCCCCC=C1C2CC3CC(CC1C3)C2	140910	J. Med. Chem., ( 2003), 46, 5, 755
879	CHEMBL423980	IC50(nM)	=	9490	10	-1	0	0	0	t	0	MD	MD	Leishmania donovani	MD	Leishmania donovani	F	ORGANISM	=	MD	Non-molecular	F_ORGANISM_=_MD_Non-molecular	1.669	-17.855	0.259	1.984	-14.618	0.43	MD	477.67	6.08	67.82	1	CCCCCCCCCCCCC1CCC(CC1)OCCOP(=O)([O-])OCC[N+](C)(C)C	126233	J. Med. Chem., ( 2003), 46, 5, 755
880	CHEMBL349612	IC50(nM)	=	29700	10	-1	0	0	0	t	0	MD	MD	Leishmania donovani	MD	Leishmania donovani	F	ORGANISM	=	MD	Non-molecular	F_ORGANISM_=_MD_Non-molecular	3.299	-17.855	1.259	3.614	-14.618	1.43	MD	543.77	7.71	67.82	2	CCCCCCCCCCCCCC=C1CCC(CC1)OCCOP(=O)([O-])OCC[N+]2(C)CCCCC2	128622	J. Med. Chem., ( 2003), 46, 5, 755
881	CHEMBL349670	IC50(nM)	>	100000	10	-1	0	0	0	t	0	MD	MD	Leishmania donovani	MD	Leishmania donovani	F	ORGANISM	>	MD	Non-molecular	F_ORGANISM_>_MD_Non-molecular	-1.981	-17.855	-0.741	-1.365	-8.577	-0.312	MD	353.36	2.43	67.82	0	C[N+](C)(C)CCOP(=O)([O-])OCCOc1ccc2ccccc2c1	109441	J. Med. Chem., ( 2003), 46, 5, 755
882	CHEMBL350506	IC50(nM)	>	100000	10	-1	0	0	0	t	0	MD	MD	Leishmania donovani	MD	Leishmania donovani	F	ORGANISM	>	MD	Non-molecular	F_ORGANISM_>_MD_Non-molecular	-1.941	-17.855	-0.741	-1.325	-8.577	-0.312	MD	349.41	2.47	67.82	0	C[N+]1(CCOP(=O)([O-])OCCOC2CCCCC2)CCCCC1	113552	J. Med. Chem., ( 2003), 46, 5, 755
883	CHEMBL350785	IC50(nM)	>	100000	10	-1	0	0	0	v	0	MD	MD	Leishmania donovani	MD	Leishmania donovani	F	ORGANISM	>	MD	Non-molecular	F_ORGANISM_>_MD_Non-molecular	-1.581	-17.855	-0.741	-0.965	-8.577	-0.312	MD	359.4	2.83	67.82	0	C[N+](C)(C)CCOP(=O)([O-])OCCCCCCOc1ccccc1	129974	J. Med. Chem., ( 2003), 46, 5, 755
884	CHEMBL350978	IC50(nM)	=	23650	10	-1	0	0	0	v	0	MD	MD	Leishmania donovani	MD	Leishmania donovani	F	ORGANISM	=	MD	Non-molecular	F_ORGANISM_=_MD_Non-molecular	2.449	-17.855	1.259	2.764	-14.618	1.43	MD	505.72	6.86	67.82	2	CCCCCCCCCCCCCCC1CCC(CC1)OCCOP(=O)([O-])OCC[N+](C)(C)C	110825	J. Med. Chem., ( 2003), 46, 5, 755
885	CHEMBL351276	IC50(nM)	=	46850	10	-1	0	0	0	t	0	MD	MD	Leishmania donovani	MD	Leishmania donovani	F	ORGANISM	=	MD	Non-molecular	F_ORGANISM_=_MD_Non-molecular	-0.891	-17.855	-0.741	-0.576	-14.618	-0.57	MD	427.52	3.52	67.82	0	C[N+]1(CCOP(=O)([O-])OCCCCC=C2C3CC4CC(CC2C4)C3)CCOCC1	116106	J. Med. Chem., ( 2003), 46, 5, 755
886	CHEMBL351420	IC50(nM)	>	100000	10	-1	0	0	0	t	0	MD	MD	Leishmania donovani	MD	Leishmania donovani	F	ORGANISM	>	MD	Non-molecular	F_ORGANISM_>_MD_Non-molecular	-3.141	-17.855	-0.741	-2.525	-8.577	-0.312	MD	303.3	1.27	67.82	0	C[N+](C)(C)CCOP(=O)([O-])OCCOC1CCCCC1	129972	J. Med. Chem., ( 2003), 46, 5, 755
887	CHEMBL113666	IC50(nM)	>	48000	10	-1	0	0	0	t	0	MD	MD	Leishmania donovani	MD	Leishmania donovani	F	ORGANISM	>	MD	Non-molecular	F_ORGANISM_>_MD_Non-molecular	0.509	58.295	1.259	1.125	67.573	1.688	MD	627.58	4.92	143.97	2	CC(=O)O[C@H](COP(=O)(OCc1ccccc1)OCc2ccccc2)[C@@H](OC(=O)C)C(=O)N(OCc3ccccc3)C(=O)C	476761	J. Med. Chem., ( 2004), 47, 13, 3427
888	CHEMBL113708	IC50(nM)	>	105000	10	-1	0	0	0	t	0	MD	MD	Leishmania donovani	MD	Leishmania donovani	F	ORGANISM	>	Outside typical range	Non-molecular	F_ORGANISM_>_Outside typical range_Non-molecular	-3.821	-22.455	-0.741	-2.161	-9.278	-0.271	MD	258.27	0.59	63.22	0	O=C1OC[C@@H](OC2CCCO2)[C@H]1OC3CCCO3	483063	J. Med. Chem., ( 2004), 47, 13, 3427
889	CHEMBL113843	IC50(nM)	>	101000	10	-1	0	0	0	v	0	MD	MD	Leishmania donovani	MD	Leishmania donovani	F	ORGANISM	>	Outside typical range	Non-molecular	F_ORGANISM_>_Outside typical range_Non-molecular	-1.801	-40.915	-0.741	-0.141	-27.738	-0.271	MD	296.39	2.61	44.76	0	CC1(C)OC[C@H](CSCC(=O)OCc2ccccc2)O1	509267	J. Med. Chem., ( 2004), 47, 13, 3427
890	CHEMBL114160	IC50(nM)	>	94000	10	-1	0	0	0	t	0	MD	MD	Leishmania donovani	MD	Leishmania donovani	F	ORGANISM	>	MD	Non-molecular	F_ORGANISM_>_MD_Non-molecular	-4.491	20.805	-0.741	-3.875	30.083	-0.312	MD	305.33	-0.08	106.48	0	OCC[C@@H](OC1CCCO1)[C@@H](OC2CCCO2)C(=O)NO	481848	J. Med. Chem., ( 2004), 47, 13, 3427
891	CHEMBL114416	IC50(nM)	=	33000	10	-1	0	0	0	t	0	MD	MD	Leishmania donovani	MD	Leishmania donovani	F	ORGANISM	=	MD	Non-molecular	F_ORGANISM_=_MD_Non-molecular	-0.901	37.875	0.259	-0.586	41.112	0.43	MD	501.47	3.51	123.55	1	O[C@H](COP(=O)(OCc1ccccc1)OCc2ccccc2)[C@@H](O)C(=O)NOCc3ccccc3	497008	J. Med. Chem., ( 2004), 47, 13, 3427
892	CHEMBL114616	IC50(nM)	>	56000	10	-1	0	0	0	t	0	MD	MD	Leishmania donovani	MD	Leishmania donovani	F	ORGANISM	>	MD	Non-molecular	F_ORGANISM_>_MD_Non-molecular	-0.011	22.685	0.259	0.605	31.963	0.688	MD	532.55	4.4	108.36	1	O[C@H](COP(=O)(OCc1ccccc1)OCc2ccccc2)C[S+]([O-])CC(=O)OCc3ccccc3	488901	J. Med. Chem., ( 2004), 47, 13, 3427
893	CHEMBL116018	IC50(nM)	>	130000	10	-1	0	0	0	t	0	MD	MD	Leishmania donovani	MD	Leishmania donovani	F	ORGANISM	>	Outside typical range	Non-molecular	F_ORGANISM_>_Outside typical range_Non-molecular	-7.091	70.875	0.259	-5.431	84.052	0.729	MD	231.1	-2.68	156.55	1	ONC(=O)[C@H](O)[C@H](O)COP(=O)(O)O	497003	J. Med. Chem., ( 2004), 47, 13, 3427
894	CHEMBL116390	IC50(nM)	>	17000	10	-1	0	0	0	v	0	MD	MD	Leishmania donovani	MD	Leishmania donovani	F	ORGANISM	>	MD	Non-molecular	F_ORGANISM_>_MD_Non-molecular	0.249	50.015	0.259	0.865	59.293	0.688	MD	585.55	4.66	135.69	1	CC(=O)O[C@H](COP(=O)(OCc1ccccc1)OCc2ccccc2)[C@@H](OC(=O)C)C(=O)NOCc3ccccc3	474469	J. Med. Chem., ( 2004), 47, 13, 3427
895	CHEMBL116916	IC50(nM)	>	99000	10	-1	0	0	0	t	0	MD	MD	Leishmania donovani	MD	Leishmania donovani	F	ORGANISM	>	MD	Non-molecular	F_ORGANISM_>_MD_Non-molecular	-5.551	61.755	-0.741	-4.935	71.033	-0.312	MD	304.21	-1.14	147.43	0	CC(=O)O[C@H](COP(=O)(O)O)C[S+]([O-])CC(=O)O	511594	J. Med. Chem., ( 2004), 47, 13, 3427
896	CHEMBL117442	IC50(nM)	>	199000	10	-1	0	0	0	t	0	MD	MD	Leishmania donovani	MD	Leishmania donovani	F	ORGANISM	>	Outside typical range	Non-molecular	F_ORGANISM_>_Outside typical range_Non-molecular	-7.201	24.345	-0.741	-5.541	37.522	-0.271	MD	151.12	-2.79	110.02	0	OC[C@@H](O)[C@@H](O)C(=O)NO	506707	J. Med. Chem., ( 2004), 47, 13, 3427
897	CHEMBL117534	IC50(nM)	>	55000	10	-1	0	0	0	t	0	MD	MD	Leishmania donovani	MD	Leishmania donovani	F	ORGANISM	>	MD	Non-molecular	F_ORGANISM_>_MD_Non-molecular	0.899	15.875	1.259	1.515	25.153	1.688	MD	541.54	5.31	101.55	2	CC1(C)O[C@H](COP(=O)(OCc2ccccc2)OCc3ccccc3)[C@@H](O1)C(=O)NOCc4ccccc4	508057	J. Med. Chem., ( 2004), 47, 13, 3427
898	CHEMBL117535	IC50(nM)	=	30000	10	-1	0	0	0	t	0	MD	MD	Leishmania donovani	MD	Leishmania donovani	F	ORGANISM	=	MD	Non-molecular	F_ORGANISM_=_MD_Non-molecular	-3.661	-8.655	-0.741	-3.346	-5.418	-0.57	MD	281.31	0.75	77.02	0	CC1(C)O[C@H](CO)[C@@H](O1)C(=O)NOCc2ccccc2	506712	J. Med. Chem., ( 2004), 47, 13, 3427
899	CHEMBL117876	IC50(nM)	=	28000	10	-1	0	0	0	v	0	MD	MD	Leishmania donovani	MD	Leishmania donovani	F	ORGANISM	=	MD	Non-molecular	F_ORGANISM_=_MD_Non-molecular	1.539	11.685	1.259	1.854	14.922	1.43	MD	558.59	5.95	97.36	2	CC(=O)O[C@H](COP(=O)(OCc1ccccc1)OCc2ccccc2)CSCC(=O)OCc3ccccc3	491339	J. Med. Chem., ( 2004), 47, 13, 3427
900	CHEMBL420687	IC50(nM)	=	23000	10	-1	0	0	0	t	0	MD	MD	Leishmania donovani	MD	Leishmania donovani	F	ORGANISM	=	MD	Non-molecular	F_ORGANISM_=_MD_Non-molecular	0.969	5.615	1.259	1.284	8.852	1.43	MD	516.55	5.38	91.29	2	O[C@H](COP(=O)(OCc1ccccc1)OCc2ccccc2)CSCC(=O)OCc3ccccc3	510453	J. Med. Chem., ( 2004), 47, 13, 3427
901	CHEMBL323922	IC50(nM)	>	139000	10	-1	0	0	0	v	0	MD	MD	Leishmania donovani	MD	Leishmania donovani	F	ORGANISM	>	Outside typical range	Non-molecular	F_ORGANISM_>_Outside typical range_Non-molecular	-7.111	64.635	-0.741	-5.451	77.812	-0.271	MD	215.1	-2.7	150.31	0	NC(=O)[C@H](O)[C@H](O)COP(=O)(O)O	509262	J. Med. Chem., ( 2004), 47, 13, 3427
902	CHEMBL324609	IC50(nM)	>	111000	10	-1	0	0	0	t	0	MD	MD	Leishmania donovani	MD	Leishmania donovani	F	ORGANISM	>	Outside typical range	Non-molecular	F_ORGANISM_>_Outside typical range_Non-molecular	-5.291	48.875	-0.741	-3.631	62.052	-0.271	MD	271.16	-0.88	134.55	0	CC1(C)O[C@H](COP(=O)(O)O)[C@@H](O1)C(=O)NO	481843	J. Med. Chem., ( 2004), 47, 13, 3427
903	CHEMBL325268	IC50(nM)	>	117000	10	-1	0	0	0	t	0	MD	MD	Leishmania donovani	MD	Leishmania donovani	F	ORGANISM	>	Outside typical range	Non-molecular	F_ORGANISM_>_Outside typical range_Non-molecular	-3.591	-18.915	-0.741	-1.931	-5.738	-0.271	MD	256.32	0.82	66.76	0	OC[C@@H](O)CSCC(=O)OCc1ccccc1	499396	J. Med. Chem., ( 2004), 47, 13, 3427
904	CHEMBL325269	IC50(nM)	=	27000	10	-1	0	0	0	t	0	MD	MD	Leishmania donovani	MD	Leishmania donovani	F	ORGANISM	=	MD	Non-molecular	F_ORGANISM_=_MD_Non-molecular	0.559	28.755	0.259	0.874	31.992	0.43	MD	574.59	4.97	114.43	1	CC(=O)O[C@H](COP(=O)(OCc1ccccc1)OCc2ccccc2)C[S+]([O-])CC(=O)OCc3ccccc3	511586	J. Med. Chem., ( 2004), 47, 13, 3427
905	CHEMBL334040	IC50(nM)	>	190000	10	-1	0	0	0	t	0	MD	MD	Leishmania donovani	MD	Leishmania donovani	F	ORGANISM	>	Outside typical range	Non-molecular	F_ORGANISM_>_Outside typical range_Non-molecular	-4.351	-40.915	-0.741	-2.691	-27.738	-0.271	MD	158.15	0.06	44.76	0	CC1(C)O[C@@H]2COC(=O)[C@@H]2O1	504326	J. Med. Chem., ( 2004), 47, 13, 3427
906	CHEMBL177872	IC50(nM)	=	54000	10	-1	0	0	0	t	0	MD	MD	Leishmania donovani	MD	Leishmania donovani	F	ORGANISM	=	MD	Non-molecular	F_ORGANISM_=_MD_Non-molecular	-0.321	-38.195	-0.741	-0.006	-34.958	-0.57	MD	339.4	4.09	47.48	0	CCN1N=CC2=C3N(C=Cc4ccccc34)\C(=N\c5ccccc5)\N=C12	987660	Bioorg. Med. Chem. Lett., ( 2001), 11, 8, 977
907	CHEMBL172782	IC50(nM)	=	56000	10	-1	0	0	0	v	0	MD	MD	Leishmania donovani	MD	Leishmania donovani	F	ORGANISM	=	MD	Non-molecular	F_ORGANISM_=_MD_Non-molecular	-1.081	-22.695	-0.741	-0.766	-19.458	-0.57	MD	290.32	3.33	62.98	0	COC(=O)\C(=C\c1ccc(\C=C\c2ccccn2)cc1)\C#N	1007114	Bioorg. Med. Chem. Lett., ( 2001), 11, 8, 977
908	CHEMBL175127	IC50(nM)	=	47000	10	-1	0	0	0	t	0	MD	MD	Leishmania donovani	MD	Leishmania donovani	F	ORGANISM	=	MD	Non-molecular	F_ORGANISM_=_MD_Non-molecular	-0.691	-22.695	-0.741	-0.376	-19.458	-0.57	MD	304.35	3.72	62.98	0	CCOC(=O)\C(=C\c1ccc(\C=C\c2ccccn2)cc1)\C#N	1017427	Bioorg. Med. Chem. Lett., ( 2001), 11, 8, 977
909	CHEMBL353318	IC50(nM)	<	21000	10	-1	0	0	0	t	0	MD	MD	Leishmania donovani	MD	Leishmania donovani	F	ORGANISM	<	MD	Non-molecular	F_ORGANISM_<_MD_Non-molecular	-3.311	56.305	0.259	-2.425	42.834	0.182	MD	496.52	1.1	141.98	1	COC(=O)N[C@@H]([C@H](O)[C@@H](C)c1c(C)nc2N(C)c3ncn(Cc4ccccc4)c3C(=O)n12)C(=O)OC	1013333	Bioorg. Med. Chem. Lett., ( 2001), 11, 8, 977
910	CHEMBL3143659	IC50(nM)	=	69000	10	-1	0	0	0	t	0	MD	MD	Leishmania donovani	MD	Leishmania donovani	F	ORGANISM	=	MD	Non-molecular	F_ORGANISM_=_MD_Non-molecular	-2.961	44.655	-0.741	-2.646	47.892	-0.57	MD	432.44	1.45	130.33	0	OC[C@H]1O[C@H](C[C@@H]1O)N2C(=O)NC(=O)c3nc(c4ccccc4)c(nc23)c5ccccc5	1003274	Bioorg. Med. Chem. Lett., ( 2001), 11, 8, 977
911	CHEMBL68285	IC50(ug.mL-1)	=	80	20.8	-1	0	1	1	t	0.82	MD	MD	Leishmania donovani	MD	Leishmania donovani	F	ORGANISM	=	Outside typical range	Non-molecular	F_ORGANISM_=_Outside typical range_Non-molecular	-1.021	-21.995	-0.741	0.366	-8.462	-0.162	MD	351.4	3.39	63.68	0	COc1ccc(cc1)C(=O)C(=O)c2ccccc2C(=O)N3CCCCC3	806008	Bioorg. Med. Chem. Lett., ( 2001), 11, 16, 2123
912	CHEMBL68287	IC50(ug.mL-1)	>=	100	20.8	-1	0	1	1	t	0.82	MD	MD	Leishmania donovani	MD	Leishmania donovani	F	ORGANISM	>=	Outside typical range	Non-molecular	F_ORGANISM_>=_Outside typical range_Non-molecular	-0.651	-29.835	-0.741	0.79	4.277	0	MD	367.45	3.76	55.84	0	COc1ccc(CC(=O)c2ccccc2C(=O)N3CCCCC3)cc1OC	808659	Bioorg. Med. Chem. Lett., ( 2001), 11, 16, 2123
913	CHEMBL68360	IC50(ug.mL-1)	=	62	20.8	-1	0	1	1	v	0.82	MD	MD	Leishmania donovani	MD	Leishmania donovani	F	ORGANISM	=	Outside typical range	Non-molecular	F_ORGANISM_=_Outside typical range_Non-molecular	-1.301	-3.615	-0.741	0.086	9.918	-0.162	MD	344.36	3.11	82.06	0	COc1ccc(CCc2cc(OC(=O)C)cc(OC)c2C(=O)O)cc1	824235	Bioorg. Med. Chem. Lett., ( 2001), 11, 16, 2123
914	CHEMBL68362	IC50(ug.mL-1)	>=	100	20.8	-1	0	1	1	t	0.82	MD	MD	Leishmania donovani	MD	Leishmania donovani	F	ORGANISM	>=	Outside typical range	Non-molecular	F_ORGANISM_>=_Outside typical range_Non-molecular	-2.161	-32.325	-0.741	-0.72	1.787	0	MD	294.31	2.25	53.35	0	CN1N=C(Cc2ccc3OCOc3c2)c4ccccc4C1=O	792918	Bioorg. Med. Chem. Lett., ( 2001), 11, 16, 2123
915	CHEMBL70227	IC50(ug.mL-1)	>=	100	20.8	-1	0	1	1	t	0.82	MD	MD	Leishmania donovani	MD	Leishmania donovani	F	ORGANISM	>=	Outside typical range	Non-molecular	F_ORGANISM_>=_Outside typical range_Non-molecular	-2.231	-22.155	-0.741	-0.79	11.957	0	MD	354.41	2.18	63.52	0	COc1cc(CC2(O)N3CCN=C3c4ccccc24)cc(OC)c1OC	815989	Bioorg. Med. Chem. Lett., ( 2001), 11, 16, 2123
916	CHEMBL293674	IC50(ug.mL-1)	>=	100	20.8	-1	0	1	1	v	0.82	MD	MD	Leishmania donovani	MD	Leishmania donovani	F	ORGANISM	>=	Outside typical range	Non-molecular	F_ORGANISM_>=_Outside typical range_Non-molecular	-1.881	-41.555	-0.741	-0.44	-7.443	0	MD	280.33	2.53	44.12	0	COc1ccc(CC2=NN(C)C(=O)c3ccccc23)cc1	815986	Bioorg. Med. Chem. Lett., ( 2001), 11, 16, 2123
917	CHEMBL66013	IC50(ug.mL-1)	>=	100	20.8	-1	0	1	1	t	0.82	MD	MD	Leishmania donovani	MD	Leishmania donovani	F	ORGANISM	>=	Outside typical range	Non-molecular	F_ORGANISM_>=_Outside typical range_Non-molecular	-0.461	-44.105	-0.741	0.98	-9.993	0	MD	322.41	3.95	41.57	0	COc1ccc(\C=C\2/N(NC(C)(C)C)C(=O)c3ccccc23)cc1	797350	Bioorg. Med. Chem. Lett., ( 2001), 11, 16, 2123
918	CHEMBL66347	IC50(ug.mL-1)	=	28	20.8	-1	0	1	1	t	0.82	MD	MD	Leishmania donovani	MD	Leishmania donovani	F	ORGANISM	=	MD	Non-molecular	F_ORGANISM_=_MD_Non-molecular	-0.381	-31.225	-0.741	-0.066	-27.988	-0.57	MD	355.82	4.03	54.45	0	Clc1ccc(cc1)C(=O)C(=O)c2ccccc2C(=O)N3CCCCC3	822961	Bioorg. Med. Chem. Lett., ( 2001), 11, 16, 2123
919	CHEMBL66432	IC50(ug.mL-1)	>=	100	20.8	-1	0	1	1	t	0.82	MD	MD	Leishmania donovani	MD	Leishmania donovani	F	ORGANISM	>=	Outside typical range	Non-molecular	F_ORGANISM_>=_Outside typical range_Non-molecular	-1.481	-30.435	-0.741	-0.04	3.677	0	MD	266.3	2.93	55.24	0	COc1ccc(Cc2nnc(O)c3ccccc23)cc1	826689	Bioorg. Med. Chem. Lett., ( 2001), 11, 16, 2123
920	CHEMBL66433	IC50(ug.mL-1)	>=	100	20.8	-1	0	1	1	t	0.82	MD	MD	Leishmania donovani	MD	Leishmania donovani	F	ORGANISM	>=	Outside typical range	Non-molecular	F_ORGANISM_>=_Outside typical range_Non-molecular	-1.761	-21.205	-0.741	-0.32	12.907	0	MD	280.28	2.65	64.47	0	Oc1nnc(Cc2ccc3OCOc3c2)c4ccccc14	805934	Bioorg. Med. Chem. Lett., ( 2001), 11, 16, 2123
921	CHEMBL66573	IC50(ug.mL-1)	=	60	20.8	-1	0	1	1	t	0.82	MD	MD	Leishmania donovani	MD	Leishmania donovani	F	ORGANISM	=	Outside typical range	Non-molecular	F_ORGANISM_=_Outside typical range_Non-molecular	-2.261	-49.845	-0.741	-0.874	-36.312	-0.162	MD	264.33	2.15	35.83	0	OC1(Cc2ccccc2)N3CCN=C3c4ccccc14	790223	Bioorg. Med. Chem. Lett., ( 2001), 11, 16, 2123
922	CHEMBL66761	IC50(ug.mL-1)	>=	100	20.8	-1	0	1	1	v	0.82	MD	MD	Leishmania donovani	MD	Leishmania donovani	F	ORGANISM	>=	Outside typical range	Non-molecular	F_ORGANISM_>=_Outside typical range_Non-molecular	-1.901	-39.925	-0.741	-0.46	-5.813	0	MD	236.27	2.51	45.75	0	O=C1NN=C(Cc2ccccc2)c3ccccc13	812353	Bioorg. Med. Chem. Lett., ( 2001), 11, 16, 2123
923	CHEMBL66816	IC50(ug.mL-1)	=	45	20.8	-1	0	1	1	t	0.82	MD	MD	Leishmania donovani	MD	Leishmania donovani	F	ORGANISM	=	MD	Non-molecular	F_ORGANISM_=_MD_Non-molecular	-1.871	-49.845	-0.741	-1.556	-46.608	-0.57	MD	278.36	2.54	35.83	0	OC1(Cc2ccccc2)N3CCCN=C3c4ccccc14	802149	Bioorg. Med. Chem. Lett., ( 2001), 11, 16, 2123
924	CHEMBL66917	IC50(ug.mL-1)	>=	100	20.8	-1	0	1	1	t	0.82	MD	MD	Leishmania donovani	MD	Leishmania donovani	F	ORGANISM	>=	Outside typical range	Non-molecular	F_ORGANISM_>=_Outside typical range_Non-molecular	-1.221	-46.985	-0.741	0.22	-12.873	0	MD	258.32	3.19	38.69	0	COc1ccc(CCc2cc(O)cc(OC)c2)cc1	804639	Bioorg. Med. Chem. Lett., ( 2001), 11, 16, 2123
925	CHEMBL67004	IC50(ug.mL-1)	>=	100	20.8	-1	0	1	1	t	0.82	MD	MD	Leishmania donovani	MD	Leishmania donovani	F	ORGANISM	>=	Outside typical range	Non-molecular	F_ORGANISM_>=_Outside typical range_Non-molecular	-0.021	-48.295	-0.741	1.42	-14.183	0	MD	341.84	4.39	37.38	0	Clc1ccc(CC(=O)c2ccccc2C(=O)N3CCCCC3)cc1	824238	Bioorg. Med. Chem. Lett., ( 2001), 11, 16, 2123
926	CHEMBL67005	IC50(ug.mL-1)	>=	100	20.8	-1	0	1	1	t	0.82	MD	MD	Leishmania donovani	MD	Leishmania donovani	F	ORGANISM	>=	Outside typical range	Non-molecular	F_ORGANISM_>=_Outside typical range_Non-molecular	-1.411	-21.995	-0.741	0.03	12.117	0	MD	337.38	3	63.68	0	COc1ccc(cc1)C(=O)C(=O)c2ccccc2C(=O)N3CCCC3	797412	Bioorg. Med. Chem. Lett., ( 2001), 11, 16, 2123
927	CHEMBL67100	IC50(ug.mL-1)	>=	100	20.8	-1	0	1	1	v	0.82	MD	MD	Leishmania donovani	MD	Leishmania donovani	F	ORGANISM	>=	Outside typical range	Non-molecular	F_ORGANISM_>=_Outside typical range_Non-molecular	-1.051	-50.145	-0.741	0.39	-16.033	0	MD	252.27	3.36	35.53	0	COc1ccc(\C=C\2/OC(=O)c3ccccc23)cc1	819695	Bioorg. Med. Chem. Lett., ( 2001), 11, 16, 2123
928	CHEMBL67126	IC50(ug.mL-1)	>=	100	20.8	-1	0	1	1	t	0.82	MD	MD	Leishmania donovani	MD	Leishmania donovani	F	ORGANISM	>=	Outside typical range	Non-molecular	F_ORGANISM_>=_Outside typical range_Non-molecular	-1.871	-32.325	-0.741	-0.43	1.787	0	MD	310.35	2.54	53.35	0	COc1ccc(CC2=NN(C)C(=O)c3ccccc23)cc1OC	798449	Bioorg. Med. Chem. Lett., ( 2001), 11, 16, 2123
929	CHEMBL67182	IC50(ug.mL-1)	=	52	20.8	-1	0	1	1	v	0.82	MD	MD	Leishmania donovani	MD	Leishmania donovani	F	ORGANISM	=	Outside typical range	Non-molecular	F_ORGANISM_=_Outside typical range_Non-molecular	-1.011	-3.535	-0.741	0.376	9.998	-0.162	MD	411.45	3.4	82.14	0	COc1cc(cc(OC)c1OC)C(=O)C(=O)c2ccccc2C(=O)N3CCCCC3	822958	Bioorg. Med. Chem. Lett., ( 2001), 11, 16, 2123
930	CHEMBL67190	IC50(ug.mL-1)	>=	100	20.8	-1	0	1	1	t	0.82	MD	MD	Leishmania donovani	MD	Leishmania donovani	F	ORGANISM	>=	Outside typical range	Non-molecular	F_ORGANISM_>=_Outside typical range_Non-molecular	-1.431	-20.685	-0.741	0.01	13.427	0	MD	316.35	2.98	64.99	0	COC(=O)c1c(CCc2ccc(OC)cc2)cc(O)cc1OC	816050	Bioorg. Med. Chem. Lett., ( 2001), 11, 16, 2123
931	CHEMBL67356	IC50(ug.mL-1)	>=	100	20.8	-1	0	1	1	t	0.82	MD	MD	Leishmania donovani	MD	Leishmania donovani	F	ORGANISM	>=	Outside typical range	Non-molecular	F_ORGANISM_>=_Outside typical range_Non-molecular	-1.861	-40.615	-0.741	-0.42	-6.503	0	MD	308.38	2.55	45.06	0	COc1ccc(CC2(O)N3CCCN=C3c4ccccc24)cc1	825427	Bioorg. Med. Chem. Lett., ( 2001), 11, 16, 2123
932	CHEMBL67365	IC50(ug.mL-1)	=	45	20.8	-1	0	1	1	t	0.82	MD	MD	Leishmania donovani	MD	Leishmania donovani	F	ORGANISM	=	MD	Non-molecular	F_ORGANISM_=_MD_Non-molecular	-1.051	-59.375	-0.741	-0.736	-56.138	-0.57	MD	222.24	3.36	26.3	0	O=C1O\C(=C/c2ccccc2)\c3ccccc13	806005	Bioorg. Med. Chem. Lett., ( 2001), 11, 16, 2123
933	CHEMBL67399	IC50(ug.mL-1)	=	7	20.8	-1	1	1	1	t	0.82	MD	MD	Leishmania donovani	MD	Leishmania donovani	F	ORGANISM	=	MD	Non-molecular	F_ORGANISM_=_MD_Non-molecular	-0.591	-26.675	-0.741	-0.276	-23.438	-0.57	MD	369.46	3.82	59	0	COc1ccc(CCc2cc(O)cc(OC)c2C(=O)N3CCCCC3)cc1	811163	Bioorg. Med. Chem. Lett., ( 2001), 11, 16, 2123
934	CHEMBL67419	IC50(ug.mL-1)	=	75	20.8	-1	0	1	1	t	0.82	MD	MD	Leishmania donovani	MD	Leishmania donovani	F	ORGANISM	=	Outside typical range	Non-molecular	F_ORGANISM_=_Outside typical range_Non-molecular	-1.171	-21.995	-0.741	0.216	-8.462	-0.162	MD	339.39	3.24	63.68	0	CCN(CC)C(=O)c1ccccc1C(=O)C(=O)c2ccc(OC)cc2	807285	Bioorg. Med. Chem. Lett., ( 2001), 11, 16, 2123
935	CHEMBL67457	IC50(ug.mL-1)	=	64	20.8	-1	0	1	1	v	0.82	MD	MD	Leishmania donovani	MD	Leishmania donovani	F	ORGANISM	=	Outside typical range	Non-molecular	F_ORGANISM_=_Outside typical range_Non-molecular	-1.231	-50.785	-0.741	0.156	-37.252	-0.162	MD	284.75	3.18	34.89	0	CN1N=C(Cc2ccc(Cl)cc2)c3ccccc3C1=O	820739	Bioorg. Med. Chem. Lett., ( 2001), 11, 16, 2123
936	CHEMBL67685	IC50(ug.mL-1)	=	20	20.8	-1	1	1	1	t	0.82	MD	MD	Leishmania donovani	MD	Leishmania donovani	F	ORGANISM	=	MD	Non-molecular	F_ORGANISM_=_MD_Non-molecular	-0.651	-20.605	-0.741	-0.336	-17.368	-0.57	MD	397.47	3.76	65.07	0	COc1cc(CC(=O)c2ccccc2C(=O)N3CCCCC3)cc(OC)c1OC	825497	Bioorg. Med. Chem. Lett., ( 2001), 11, 16, 2123
937	CHEMBL68178	IC50(ug.mL-1)	=	32	20.8	-1	0	1	1	t	0.82	MD	MD	Leishmania donovani	MD	Leishmania donovani	F	ORGANISM	=	MD	Non-molecular	F_ORGANISM_=_MD_Non-molecular	-1.521	-9.685	-0.741	-1.206	-6.448	-0.57	ISONOTHOLAENIC ACID	302.33	2.89	75.99	0	COc1ccc(CCc2cc(O)cc(OC)c2C(=O)O)cc1	820766	Bioorg. Med. Chem. Lett., ( 2001), 11, 16, 2123
938	CHEMBL68230	IC50(ug.mL-1)	>=	100	20.8	-1	0	1	1	v	0.82	MD	MD	Leishmania donovani	MD	Leishmania donovani	F	ORGANISM	>=	Outside typical range	Non-molecular	F_ORGANISM_>=_Outside typical range_Non-molecular	-1.471	-21.205	-0.741	-0.03	12.907	0	MD	296.33	2.94	64.47	0	COc1ccc(Cc2nnc(O)c3ccccc23)cc1OC	799748	Bioorg. Med. Chem. Lett., ( 2001), 11, 16, 2123
939	CHEMBL65260	IC50(ug.mL-1)	>=	100	20.8	-1	0	1	1	t	0.82	MD	MD	Leishmania donovani	MD	Leishmania donovani	F	ORGANISM	>=	Outside typical range	Non-molecular	F_ORGANISM_>=_Outside typical range_Non-molecular	-2.241	-31.385	-0.741	-0.8	2.727	0	MD	324.38	2.17	54.29	0	COc1ccc(CC2(O)N3CCN=C3c4ccccc24)cc1OC	819654	Bioorg. Med. Chem. Lett., ( 2001), 11, 16, 2123
940	CHEMBL65846	IC50(ug.mL-1)	>=	100	20.8	-1	0	1	1	t	0.82	MD	MD	Leishmania donovani	MD	Leishmania donovani	F	ORGANISM	>=	Outside typical range	Non-molecular	F_ORGANISM_>=_Outside typical range_Non-molecular	-2.531	-31.385	-0.741	-1.09	2.727	0	MD	308.34	1.88	54.29	0	OC1(Cc2ccc3OCOc3c2)N4CCN=C4c5ccccc15	797356	Bioorg. Med. Chem. Lett., ( 2001), 11, 16, 2123
941	CHEMBL63479	IC50(ug.mL-1)	>=	100	20.8	-1	0	1	1	t	0.82	MD	MD	Leishmania donovani	MD	Leishmania donovani	F	ORGANISM	>=	Outside typical range	Non-molecular	F_ORGANISM_>=_Outside typical range_Non-molecular	-2.141	-31.385	-0.741	-0.7	2.727	0	MD	322.36	2.27	54.29	0	OC1(Cc2ccc3OCOc3c2)N4CCCN=C4c5ccccc15	811166	Bioorg. Med. Chem. Lett., ( 2001), 11, 16, 2123
942	CHEMBL63840	IC50(ug.mL-1)	>=	100	20.8	-1	0	1	1	v	0.82	MD	MD	Leishmania donovani	MD	Leishmania donovani	F	ORGANISM	>=	Outside typical range	Non-molecular	F_ORGANISM_>=_Outside typical range_Non-molecular	-2.251	-40.615	-0.741	-0.81	-6.503	0	MD	294.35	2.16	45.06	0	COc1ccc(CC2(O)N3CCN=C3c4ccccc24)cc1	797353	Bioorg. Med. Chem. Lett., ( 2001), 11, 16, 2123
943	CHEMBL63976	IC50(ug.mL-1)	>=	100	20.8	-1	0	1	1	t	0.82	MD	MD	Leishmania donovani	MD	Leishmania donovani	F	ORGANISM	>=	Outside typical range	Non-molecular	F_ORGANISM_>=_Outside typical range_Non-molecular	-0.831	-39.665	-0.741	0.61	-5.553	0	MD	270.72	3.58	46.01	0	Oc1nnc(Cc2ccc(Cl)cc2)c3ccccc13	805937	Bioorg. Med. Chem. Lett., ( 2001), 11, 16, 2123
944	CHEMBL415017	IC50(ug.mL-1)	>=	100	20.8	-1	0	1	1	t	0.82	MD	MD	Leishmania donovani	MD	Leishmania donovani	F	ORGANISM	>=	Outside typical range	Non-molecular	F_ORGANISM_>=_Outside typical range_Non-molecular	-1.841	-22.155	-0.741	-0.4	11.957	0	MD	368.43	2.57	63.52	0	COc1cc(CC2(O)N3CCCN=C3c4ccccc24)cc(OC)c1OC	812437	Bioorg. Med. Chem. Lett., ( 2001), 11, 16, 2123
945	CHEMBL55	IC50(ug.mL-1)	=	1.3	20.8	-1	1	1	1	t	0.82	MD	MD	Leishmania donovani	MD	Leishmania donovani	F	ORGANISM	=	MD	Non-molecular	F_ORGANISM_=_MD_Non-molecular	-1.531	32.525	-0.741	-1.216	35.762	-0.57	PENTAMIDINE	340.43	2.88	118.2	0	NC(=N)c1ccc(OCCCCCOc2ccc(cc2)C(=N)N)cc1	796299	Bioorg. Med. Chem. Lett., ( 2001), 11, 16, 2123
946	CHEMBL302007	IC50(ug.mL-1)	>=	100	20.8	-1	0	1	1	t	0.82	MD	MD	Leishmania donovani	MD	Leishmania donovani	F	ORGANISM	>=	Outside typical range	Non-molecular	F_ORGANISM_>=_Outside typical range_Non-molecular	-1.611	-49.845	-0.741	-0.17	-15.733	0	MD	298.77	2.8	35.83	0	OC1(Cc2ccc(Cl)cc2)N3CCN=C3c4ccccc14	813644	Bioorg. Med. Chem. Lett., ( 2001), 11, 16, 2123
947	CHEMBL302143	IC50(ug.mL-1)	>=	100	20.8	-1	0	1	1	v	0.82	MD	MD	Leishmania donovani	MD	Leishmania donovani	F	ORGANISM	>=	Outside typical range	Non-molecular	F_ORGANISM_>=_Outside typical range_Non-molecular	-0.941	-29.835	-0.741	0.5	4.277	0	MD	351.4	3.47	55.84	0	O=C(Cc1ccc2OCOc2c1)c3ccccc3C(=O)N4CCCCC4	821797	Bioorg. Med. Chem. Lett., ( 2001), 11, 16, 2123
948	CHEMBL302151	IC50(ug.mL-1)	>=	100	20.8	-1	0	1	1	t	0.82	MD	MD	Leishmania donovani	MD	Leishmania donovani	F	ORGANISM	>=	Outside typical range	Non-molecular	F_ORGANISM_>=_Outside typical range_Non-molecular	-1.301	-12.765	-0.741	0.14	21.347	0	MD	365.39	3.11	72.91	0	O=C(N1CCCCC1)c2ccccc2C(=O)C(=O)c3ccc4OCOc4c3	794017	Bioorg. Med. Chem. Lett., ( 2001), 11, 16, 2123
949	CHEMBL302338	IC50(ug.mL-1)	>=	100	20.8	-1	0	1	1	t	0.82	MD	MD	Leishmania donovani	MD	Leishmania donovani	F	ORGANISM	>=	Outside typical range	Non-molecular	F_ORGANISM_>=_Outside typical range_Non-molecular	-1.041	-40.915	-0.741	0.4	-6.803	0	MD	282.3	3.37	44.76	0	COc1ccc(\C=C\2/OC(=O)c3ccccc23)cc1OC	817441	Bioorg. Med. Chem. Lett., ( 2001), 11, 16, 2123
950	CHEMBL302563	IC50(ug.mL-1)	=	75	20.8	-1	0	1	1	v	0.82	MD	MD	Leishmania donovani	MD	Leishmania donovani	F	ORGANISM	=	Outside typical range	Non-molecular	F_ORGANISM_=_Outside typical range_Non-molecular	-1.031	-31.225	-0.741	0.356	-17.692	-0.162	MD	321.38	3.38	54.45	0	O=C(N1CCCCC1)c2ccccc2C(=O)C(=O)c3ccccc3	797409	Bioorg. Med. Chem. Lett., ( 2001), 11, 16, 2123
951	CHEMBL302755	IC50(ug.mL-1)	>=	100	20.8	-1	0	1	1	t	0.82	MD	MD	Leishmania donovani	MD	Leishmania donovani	F	ORGANISM	>=	Outside typical range	Non-molecular	F_ORGANISM_>=_Outside typical range_Non-molecular	-1.851	-31.385	-0.741	-0.41	2.727	0	MD	338.41	2.56	54.29	0	COc1ccc(CC2(O)N3CCCN=C3c4ccccc24)cc1OC	792921	Bioorg. Med. Chem. Lett., ( 2001), 11, 16, 2123
952	CHEMBL303106	IC50(ug.mL-1)	>=	100	20.8	-1	0	1	1	v	0.82	MD	MD	Leishmania donovani	MD	Leishmania donovani	F	ORGANISM	>=	Outside typical range	Non-molecular	F_ORGANISM_>=_Outside typical range_Non-molecular	-1.011	-12.765	-0.741	0.43	21.347	0	MD	381.43	3.4	72.91	0	COc1ccc(cc1OC)C(=O)C(=O)c2ccccc2C(=O)N3CCCCC3	791775	Bioorg. Med. Chem. Lett., ( 2001), 11, 16, 2123
953	CHEMBL303459	IC50(ug.mL-1)	>=	100	20.8	-1	0	1	1	t	0.82	MD	MD	Leishmania donovani	MD	Leishmania donovani	F	ORGANISM	>=	Outside typical range	Non-molecular	F_ORGANISM_>=_Outside typical range_Non-molecular	-1.031	-31.685	-0.741	0.41	2.427	0	MD	312.32	3.38	53.99	0	COc1cc(\C=C\2/OC(=O)c3ccccc23)cc(OC)c1OC	818529	Bioorg. Med. Chem. Lett., ( 2001), 11, 16, 2123
954	CHEMBL304127	IC50(ug.mL-1)	>=	100	20.8	-1	0	1	1	t	0.82	MD	MD	Leishmania donovani	MD	Leishmania donovani	F	ORGANISM	>=	Outside typical range	Non-molecular	F_ORGANISM_>=_Outside typical range_Non-molecular	-0.661	-39.065	-0.741	0.78	-4.953	0	MD	337.42	3.75	46.61	0	COc1ccc(CC(=O)c2ccccc2C(=O)N3CCCCC3)cc1	809922	Bioorg. Med. Chem. Lett., ( 2001), 11, 16, 2123
955	CHEMBL304381	IC50(ug.mL-1)	>=	100	20.8	-1	0	1	1	t	0.82	MD	MD	Leishmania donovani	MD	Leishmania donovani	F	ORGANISM	>=	Outside typical range	Non-molecular	F_ORGANISM_>=_Outside typical range_Non-molecular	-1.571	-23.875	-0.741	-0.13	10.237	0	MD	340.42	2.84	61.8	0	COc1ccc(CC2(O)N(NC(C)(C)C)C(=O)c3ccccc23)cc1	800806	Bioorg. Med. Chem. Lett., ( 2001), 11, 16, 2123
956	CHEMBL304747	IC50(ug.mL-1)	>=	100	20.8	-1	0	1	1	v	0.82	MD	MD	Leishmania donovani	MD	Leishmania donovani	F	ORGANISM	>=	Outside typical range	Non-molecular	F_ORGANISM_>=_Outside typical range_Non-molecular	-1.891	-50.785	-0.741	-0.45	-16.673	0	MD	250.3	2.52	34.89	0	CN1N=C(Cc2ccccc2)c3ccccc3C1=O	826692	Bioorg. Med. Chem. Lett., ( 2001), 11, 16, 2123
957	CHEMBL304786	IC50(ug.mL-1)	=	52	20.8	-1	0	1	1	t	0.82	MD	MD	Leishmania donovani	MD	Leishmania donovani	F	ORGANISM	=	Outside typical range	Non-molecular	F_ORGANISM_=_Outside typical range_Non-molecular	-0.401	-59.375	-0.741	0.986	-45.842	-0.162	MD	256.69	4.01	26.3	0	Clc1ccc(\C=C\2/OC(=O)c3ccccc23)cc1	823015	Bioorg. Med. Chem. Lett., ( 2001), 11, 16, 2123
958	CHEMBL304992	IC50(ug.mL-1)	>=	100	20.8	-1	0	1	1	t	0.82	MD	MD	Leishmania donovani	MD	Leishmania donovani	F	ORGANISM	>=	Outside typical range	Non-molecular	F_ORGANISM_>=_Outside typical range_Non-molecular	-0.671	-48.295	-0.741	0.77	-14.183	0	MD	307.39	3.74	37.38	0	O=C(Cc1ccccc1)c2ccccc2C(=O)N3CCCCC3	800913	Bioorg. Med. Chem. Lett., ( 2001), 11, 16, 2123
959	CHEMBL306469	IC50(ug.mL-1)	>=	100	20.8	-1	0	1	1	t	0.82	MD	MD	Leishmania donovani	MD	Leishmania donovani	F	ORGANISM	>=	Outside typical range	Non-molecular	F_ORGANISM_>=_Outside typical range_Non-molecular	-1.221	-49.845	-0.741	0.22	-15.733	0	MD	312.8	3.19	35.83	0	OC1(Cc2ccc(Cl)cc2)N3CCCN=C3c4ccccc14	806011	Bioorg. Med. Chem. Lett., ( 2001), 11, 16, 2123
960	CHEMBL307116	IC50(ug.mL-1)	>=	100	20.8	-1	0	1	1	t	0.82	MD	MD	Leishmania donovani	MD	Leishmania donovani	F	ORGANISM	>=	Outside typical range	Non-molecular	F_ORGANISM_>=_Outside typical range_Non-molecular	-1.331	-40.915	-0.741	0.11	-6.803	0	MD	266.25	3.08	44.76	0	O=C1O\C(=C/c2ccc3OCOc3c2)\c4ccccc14	819698	Bioorg. Med. Chem. Lett., ( 2001), 11, 16, 2123
961	CHEMBL307117	IC50(ug.mL-1)	>=	100	20.8	-1	0	1	1	v	0.82	MD	MD	Leishmania donovani	MD	Leishmania donovani	F	ORGANISM	>=	Outside typical range	Non-molecular	F_ORGANISM_>=_Outside typical range_Non-molecular	-1.461	-11.975	-0.741	-0.02	22.137	0	MD	326.35	2.95	73.7	0	COc1cc(Cc2nnc(O)c3ccccc23)cc(OC)c1OC	799751	Bioorg. Med. Chem. Lett., ( 2001), 11, 16, 2123
962	CHEMBL308666	IC50(ug.mL-1)	>=	100	20.8	-1	0	1	1	t	0.82	MD	MD	Leishmania donovani	MD	Leishmania donovani	F	ORGANISM	>=	Outside typical range	Non-molecular	F_ORGANISM_>=_Outside typical range_Non-molecular	-1.861	-23.095	-0.741	-0.42	11.017	0	MD	340.38	2.55	62.58	0	COc1cc(CC2=NN(C)C(=O)c3ccccc23)cc(OC)c1OC	824171	Bioorg. Med. Chem. Lett., ( 2001), 11, 16, 2123
963	CHEMBL291613	IC50(nM)	=	4200	10	-1	0	0	0	t	0	MD	MD	Leishmania donovani	MD	Leishmania donovani	F	ORGANISM	=	MD	Non-molecular	F_ORGANISM_=_MD_Non-molecular	-0.751	56.265	-0.741	-0.436	59.502	-0.57	MD	390.49	3.66	141.94	0	Cc1c(C)c(ccc1N=C(N)N)c2oc(cc2)c3ccc(N=C(N)N)c(C)c3C	620469	Bioorg. Med. Chem. Lett., ( 2003), 13, 12, 2065
964	CHEMBL292081	IC50(nM)	=	11200	10	-1	0	0	0	t	0	MD	MD	Leishmania donovani	MD	Leishmania donovani	F	ORGANISM	=	MD	Non-molecular	F_ORGANISM_=_MD_Non-molecular	-1.191	74.725	-0.741	-0.876	77.962	-0.57	MD	422.49	3.22	160.4	0	CCOc1cc(ccc1N=C(N)N)c2oc(cc2)c3ccc(N=C(N)N)c(OCC)c3	625270	Bioorg. Med. Chem. Lett., ( 2003), 13, 12, 2065
965	CHEMBL298369	IC50(nM)	=	3300	10	-1	0	0	0	v	0	MD	MD	Leishmania donovani	MD	Leishmania donovani	F	ORGANISM	=	MD	Non-molecular	F_ORGANISM_=_MD_Non-molecular	-0.571	51.265	0.259	-0.256	54.502	0.43	MD	362.44	3.84	136.94	1	Cc1cc(NC(=N)N)ccc1c2oc(cc2)c3ccc(NC(=N)N)cc3C	595281	Bioorg. Med. Chem. Lett., ( 2003), 13, 12, 2065
966	CHEMBL65001	IC50(nM)	=	22600	10	-1	0	0	0	t	0	MD	MD	Leishmania donovani	MD	Leishmania donovani	F	ORGANISM	=	MD	Non-molecular	F_ORGANISM_=_MD_Non-molecular	-0.541	56.265	-0.741	-0.226	59.502	-0.57	MD	426.57	3.87	141.94	0	CSc1cc(ccc1N=C(N)N)c2oc(cc2)c3ccc(N=C(N)N)c(SC)c3	612512	Bioorg. Med. Chem. Lett., ( 2003), 13, 12, 2065
967	CHEMBL65147	IC50(nM)	=	510	10	-1	0	0	0	t	0	MD	MD	Leishmania donovani	MD	Leishmania donovani	F	ORGANISM	=	MD	Non-molecular	F_ORGANISM_=_MD_Non-molecular	3.179	25.005	1.259	3.494	28.242	1.43	MD	527.42	7.59	110.68	2	Clc1cc(ccc1NC(=N)c2ccccn2)c3oc(cc3)c4ccc(NC(=N)c5ccccn5)c(Cl)c4	619427	Bioorg. Med. Chem. Lett., ( 2003), 13, 12, 2065
968	CHEMBL24057	IC50(nM)	=	2700	10	-1	0	0	0	t	0	MD	MD	Leishmania donovani	MD	Leishmania donovani	F	ORGANISM	=	MD	Non-molecular	F_ORGANISM_=_MD_Non-molecular	-1.231	27.205	-0.741	-0.916	30.442	-0.57	FURAMIDINE	304.35	3.18	112.88	0	NC(=N)c1ccc(cc1)c2oc(cc2)c3ccc(cc3)C(=N)N	622785	Bioorg. Med. Chem. Lett., ( 2003), 13, 12, 2065
969	CHEMBL62528	IC50(nM)	=	9650	10	-1	0	0	0	v	0	MD	MD	Leishmania donovani	MD	Leishmania donovani	F	ORGANISM	=	MD	Non-molecular	F_ORGANISM_=_MD_Non-molecular	0.389	69.725	0.259	0.704	72.962	0.43	MD	450.54	4.8	155.4	1	CC(C)Oc1cc(NC(=N)N)ccc1c2oc(cc2)c3ccc(NC(=N)N)cc3OC(C)C	629366	Bioorg. Med. Chem. Lett., ( 2003), 13, 12, 2065
970	CHEMBL62575	IC50(nM)	=	290	10	-1	0	0	0	t	0	MD	MD	Leishmania donovani	MD	Leishmania donovani	F	ORGANISM	=	MD	Non-molecular	F_ORGANISM_=_MD_Non-molecular	1.079	48.465	1.259	1.394	51.702	1.43	MD	518.58	5.49	134.14	2	COc1cc(ccc1\N=C(/N)\c2ccccn2)c3oc(cc3)c4ccc(\N=C(/N)\c5ccccn5)c(OC)c4	621468	Bioorg. Med. Chem. Lett., ( 2003), 13, 12, 2065
971	CHEMBL63034	IC50(nM)	=	1140	10	-1	0	0	0	t	0	MD	MD	Leishmania donovani	MD	Leishmania donovani	F	ORGANISM	=	MD	Non-molecular	F_ORGANISM_=_MD_Non-molecular	2.299	30.005	1.259	2.614	33.242	1.43	MD	514.63	6.71	115.68	2	Cc1c(C)c(ccc1\N=C(/N)\c2ccccn2)c3oc(cc3)c4ccc(\N=C(/N)\c5ccccn5)c(C)c4C	630431	Bioorg. Med. Chem. Lett., ( 2003), 13, 12, 2065
972	CHEMBL63819	IC50(nM)	=	14500	10	-1	0	0	0	t	0	MD	MD	Leishmania donovani	MD	Leishmania donovani	F	ORGANISM	=	MD	Non-molecular	F_ORGANISM_=_MD_Non-molecular	-1.971	74.725	-0.741	-1.656	77.962	-0.57	MD	394.44	2.44	160.4	0	COc1cc(ccc1N=C(N)N)c2oc(cc2)c3ccc(N=C(N)N)c(OC)c3	607691	Bioorg. Med. Chem. Lett., ( 2003), 13, 12, 2065
973	CHEMBL52210	IC50(nM)	=	550	10	-1	0	0	0	v	0	MD	MD	Leishmania donovani	MD	Leishmania donovani	F	ORGANISM	=	MD	Non-molecular	F_ORGANISM_=_MD_Non-molecular	1.869	25.005	0.259	2.184	28.242	0.43	MD	458.53	6.28	110.68	1	N=C(Nc1ccc(cc1)c2oc(cc2)c3ccc(NC(=N)c4ccccn4)cc3)c5ccccn5	608984	Bioorg. Med. Chem. Lett., ( 2003), 13, 12, 2065
974	CHEMBL50440	IC50(nM)	=	10900	10	-1	0	0	0	t	0	MD	MD	Leishmania donovani	MD	Leishmania donovani	F	ORGANISM	=	MD	Non-molecular	F_ORGANISM_=_MD_Non-molecular	-1.191	51.265	0.259	-0.876	54.502	0.43	MD	334.38	3.22	136.94	1	NC(=N)Nc1ccc(cc1)c2oc(cc2)c3ccc(NC(=N)N)cc3	609125	Bioorg. Med. Chem. Lett., ( 2003), 13, 12, 2065
975	CHEMBL48621	IC50(nM)	>	100000	10	-1	0	0	0	v	0	MD	MD	Leishmania donovani	MD	Leishmania donovani	F	ORGANISM	>	MD	Non-molecular	F_ORGANISM_>_MD_Non-molecular	3.079	-0.775	0.259	3.695	8.503	0.688	MD	456.55	7.49	84.9	1	N=C(Nc1ccc(cc1)c2oc(cc2)c3ccc(NC(=N)c4ccccc4)cc3)c5ccccc5	625437	Bioorg. Med. Chem. Lett., ( 2003), 13, 12, 2065
976	CHEMBL48856	IC50(nM)	=	660	10	-1	0	0	0	t	0	MD	MD	Leishmania donovani	MD	Leishmania donovani	F	ORGANISM	=	MD	Non-molecular	F_ORGANISM_=_MD_Non-molecular	3.179	25.005	1.259	3.494	28.242	1.43	MD	527.42	7.59	110.68	2	Clc1cc(NC(=N)c2ccccn2)ccc1c3oc(cc3)c4ccc(NC(=N)c5ccccn5)cc4Cl	611262	Bioorg. Med. Chem. Lett., ( 2003), 13, 12, 2065
977	CHEMBL49128	IC50(nM)	=	100	10	-1	0	0	0	t	0	MD	MD	Leishmania donovani	MD	Leishmania donovani	F	ORGANISM	=	MD	Non-molecular	F_ORGANISM_=_MD_Non-molecular	1.889	43.465	1.259	2.204	46.702	1.43	MD	518.58	6.3	129.14	2	COc1cc(NC(=N)c2ccccn2)ccc1c3oc(cc3)c4ccc(NC(=N)c5ccccn5)cc4OC	616504	Bioorg. Med. Chem. Lett., ( 2003), 13, 12, 2065
978	CHEMBL49627	IC50(nM)	=	14800	10	-1	0	0	0	v	0	MD	MD	Leishmania donovani	MD	Leishmania donovani	F	ORGANISM	=	MD	Non-molecular	F_ORGANISM_=_MD_Non-molecular	0.849	51.265	1.259	1.164	54.502	1.43	MD	470.38	5.26	136.94	2	NC(=N)Nc1ccc(c2oc(cc2)c3ccc(NC(=N)N)cc3C(F)(F)F)c(c1)C(F)(F)F	609131	Bioorg. Med. Chem. Lett., ( 2003), 13, 12, 2065
979	CHEMBL45843	IC50(nM)	=	6200	10	-1	0	0	0	t	0	MD	MD	Leishmania donovani	MD	Leishmania donovani	F	ORGANISM	=	MD	Non-molecular	F_ORGANISM_=_MD_Non-molecular	0.119	51.265	0.259	0.434	54.502	0.43	MD	403.27	4.53	136.94	1	NC(=N)Nc1ccc(c(Cl)c1)c2oc(cc2)c3ccc(NC(=N)N)cc3Cl	596681	Bioorg. Med. Chem. Lett., ( 2003), 13, 12, 2065
980	CHEMBL46010	IC50(nM)	=	18700	10	-1	0	0	0	t	0	MD	MD	Leishmania donovani	MD	Leishmania donovani	F	ORGANISM	=	MD	Non-molecular	F_ORGANISM_=_MD_Non-molecular	-1.171	69.725	0.259	-0.856	72.962	0.43	MD	394.44	3.24	155.4	1	COc1cc(NC(=N)N)ccc1c2oc(cc2)c3ccc(NC(=N)N)cc3OC	630569	Bioorg. Med. Chem. Lett., ( 2003), 13, 12, 2065
981	CHEMBL416108	IC50(nM)	=	380	10	-1	0	0	0	t	0	MD	MD	Leishmania donovani	MD	Leishmania donovani	F	ORGANISM	=	MD	Non-molecular	F_ORGANISM_=_MD_Non-molecular	2.489	25.005	0.259	2.804	28.242	0.43	MD	486.58	6.9	110.68	1	Cc1cc(NC(=N)c2ccccn2)ccc1c3oc(cc3)c4ccc(NC(=N)c5ccccn5)cc4C	610021	Bioorg. Med. Chem. Lett., ( 2003), 13, 12, 2065
982	CHEMBL55	IC50(nM)	=	2600	10	-1	0	0	0	v	0	MD	MD	Leishmania donovani	MD	Leishmania donovani	F	ORGANISM	=	MD	Non-molecular	F_ORGANISM_=_MD_Non-molecular	-1.531	32.525	-0.741	-1.216	35.762	-0.57	PENTAMIDINE	340.43	2.88	118.2	0	NC(=N)c1ccc(OCCCCCOc2ccc(cc2)C(=N)N)cc1	592679	Bioorg. Med. Chem. Lett., ( 2003), 13, 12, 2065
983	CHEMBL413331	IC50(nM)	>	50000	10	-1	0	0	0	t	0	MD	MD	Leishmania donovani	MD	Leishmania donovani	F	ORGANISM	>	MD	Non-molecular	F_ORGANISM_>_MD_Non-molecular	-0.281	53.765	-0.741	0.335	63.043	-0.312	MD	403.27	4.13	139.44	0	NC(=N)Nc1ccc(cc1Cl)c2oc(cc2)c3ccc(N=C(N)N)c(Cl)c3	607697	Bioorg. Med. Chem. Lett., ( 2003), 13, 12, 2065
984	CHEMBL304666	IC50(nM)	=	350	10	-1	0	0	0	t	0	MD	MD	Leishmania donovani	MD	Leishmania donovani	F	ORGANISM	=	MD	Non-molecular	F_ORGANISM_=_MD_Non-molecular	2.509	30.005	1.259	2.824	33.242	1.43	MD	550.71	6.92	115.68	2	CSc1cc(ccc1\N=C(/N)\c2ccccn2)c3oc(cc3)c4ccc(\N=C(/N)\c5ccccn5)c(SC)c4	595287	Bioorg. Med. Chem. Lett., ( 2003), 13, 12, 2065
985	CHEMBL291613	IC50(nM)	>	19000	10	-1	0	0	0	t	0	MD	MD	Leishmania donovani	MD	Leishmania donovani	F	ORGANISM	>	MD	Non-molecular	F_ORGANISM_>_MD_Non-molecular	-0.751	56.265	-0.741	-0.135	65.543	-0.312	MD	390.49	3.66	141.94	0	Cc1c(C)c(ccc1N=C(N)N)c2oc(cc2)c3ccc(N=C(N)N)c(C)c3C	620470	Bioorg. Med. Chem. Lett., ( 2003), 13, 12, 2065
986	CHEMBL292081	IC50(nM)	>	40000	10	-1	0	0	0	t	0	MD	MD	Leishmania donovani	MD	Leishmania donovani	F	ORGANISM	>	MD	Non-molecular	F_ORGANISM_>_MD_Non-molecular	-1.191	74.725	-0.741	-0.575	84.003	-0.312	MD	422.49	3.22	160.4	0	CCOc1cc(ccc1N=C(N)N)c2oc(cc2)c3ccc(N=C(N)N)c(OCC)c3	625271	Bioorg. Med. Chem. Lett., ( 2003), 13, 12, 2065
987	CHEMBL298369	IC50(nM)	>	6000	10	-1	0	0	0	v	0	MD	MD	Leishmania donovani	MD	Leishmania donovani	F	ORGANISM	>	MD	Non-molecular	F_ORGANISM_>_MD_Non-molecular	-0.571	51.265	0.259	0.045	60.543	0.688	MD	362.44	3.84	136.94	1	Cc1cc(NC(=N)N)ccc1c2oc(cc2)c3ccc(NC(=N)N)cc3C	595282	Bioorg. Med. Chem. Lett., ( 2003), 13, 12, 2065
988	CHEMBL65001	IC50(nM)	>	19000	10	-1	0	0	0	t	0	MD	MD	Leishmania donovani	MD	Leishmania donovani	F	ORGANISM	>	MD	Non-molecular	F_ORGANISM_>_MD_Non-molecular	-0.541	56.265	-0.741	0.075	65.543	-0.312	MD	426.57	3.87	141.94	0	CSc1cc(ccc1N=C(N)N)c2oc(cc2)c3ccc(N=C(N)N)c(SC)c3	612513	Bioorg. Med. Chem. Lett., ( 2003), 13, 12, 2065
989	CHEMBL62528	IC50(nM)	>	6000	10	-1	0	0	0	t	0	MD	MD	Leishmania donovani	MD	Leishmania donovani	F	ORGANISM	>	MD	Non-molecular	F_ORGANISM_>_MD_Non-molecular	0.389	69.725	0.259	1.005	79.003	0.688	MD	450.54	4.8	155.4	1	CC(C)Oc1cc(NC(=N)N)ccc1c2oc(cc2)c3ccc(NC(=N)N)cc3OC(C)C	629367	Bioorg. Med. Chem. Lett., ( 2003), 13, 12, 2065
990	CHEMBL62575	IC50(nM)	=	160	10	-1	0	0	0	t	0	MD	MD	Leishmania donovani	MD	Leishmania donovani	F	ORGANISM	=	MD	Non-molecular	F_ORGANISM_=_MD_Non-molecular	1.079	48.465	1.259	1.394	51.702	1.43	MD	518.58	5.49	134.14	2	COc1cc(ccc1\N=C(/N)\c2ccccn2)c3oc(cc3)c4ccc(\N=C(/N)\c5ccccn5)c(OC)c4	621469	Bioorg. Med. Chem. Lett., ( 2003), 13, 12, 2065
991	CHEMBL63034	IC50(nM)	=	3600	10	-1	0	0	0	t	0	MD	MD	Leishmania donovani	MD	Leishmania donovani	F	ORGANISM	=	MD	Non-molecular	F_ORGANISM_=_MD_Non-molecular	2.299	30.005	1.259	2.614	33.242	1.43	MD	514.63	6.71	115.68	2	Cc1c(C)c(ccc1\N=C(/N)\c2ccccn2)c3oc(cc3)c4ccc(\N=C(/N)\c5ccccn5)c(C)c4C	630432	Bioorg. Med. Chem. Lett., ( 2003), 13, 12, 2065
992	CHEMBL63819	IC50(nM)	>	29000	10	-1	0	0	0	t	0	MD	MD	Leishmania donovani	MD	Leishmania donovani	F	ORGANISM	>	MD	Non-molecular	F_ORGANISM_>_MD_Non-molecular	-1.971	74.725	-0.741	-1.355	84.003	-0.312	MD	394.44	2.44	160.4	0	COc1cc(ccc1N=C(N)N)c2oc(cc2)c3ccc(N=C(N)N)c(OC)c3	607692	Bioorg. Med. Chem. Lett., ( 2003), 13, 12, 2065
993	CHEMBL125	IC50(nM)	=	1000	10	-1	0	0	0	v	0	MD	MD	Leishmania donovani	MD	Leishmania donovani	F	ORGANISM	=	MD	Non-molecular	F_ORGANISM_=_MD_Non-molecular	1.269	-27.085	0.259	1.584	-23.848	0.43	MILTEFOSINE	407.58	5.68	58.59	1	CCCCCCCCCCCCCCCCOP(=O)([O-])OCC[N+](C)(C)C	592685	Bioorg. Med. Chem. Lett., ( 2003), 13, 12, 2065
994	CHEMBL52210	IC50(nM)	=	1450	10	-1	0	0	0	t	0	MD	MD	Leishmania donovani	MD	Leishmania donovani	F	ORGANISM	=	MD	Non-molecular	F_ORGANISM_=_MD_Non-molecular	1.869	25.005	0.259	2.184	28.242	0.43	MD	458.53	6.28	110.68	1	N=C(Nc1ccc(cc1)c2oc(cc2)c3ccc(NC(=N)c4ccccn4)cc3)c5ccccn5	608985	Bioorg. Med. Chem. Lett., ( 2003), 13, 12, 2065
995	CHEMBL50440	IC50(nM)	>	24000	10	-1	0	0	0	v	0	MD	MD	Leishmania donovani	MD	Leishmania donovani	F	ORGANISM	>	MD	Non-molecular	F_ORGANISM_>_MD_Non-molecular	-1.191	51.265	0.259	-0.575	60.543	0.688	MD	334.38	3.22	136.94	1	NC(=N)Nc1ccc(cc1)c2oc(cc2)c3ccc(NC(=N)N)cc3	609126	Bioorg. Med. Chem. Lett., ( 2003), 13, 12, 2065
996	CHEMBL48621	IC50(nM)	>	8000	10	-1	0	0	0	t	0	MD	MD	Leishmania donovani	MD	Leishmania donovani	F	ORGANISM	>	MD	Non-molecular	F_ORGANISM_>_MD_Non-molecular	3.079	-0.775	0.259	3.695	8.503	0.688	MD	456.55	7.49	84.9	1	N=C(Nc1ccc(cc1)c2oc(cc2)c3ccc(NC(=N)c4ccccc4)cc3)c5ccccc5	625438	Bioorg. Med. Chem. Lett., ( 2003), 13, 12, 2065
997	CHEMBL48856	IC50(nM)	=	130	10	-1	0	0	0	t	0	MD	MD	Leishmania donovani	MD	Leishmania donovani	F	ORGANISM	=	MD	Non-molecular	F_ORGANISM_=_MD_Non-molecular	3.179	25.005	1.259	3.494	28.242	1.43	MD	527.42	7.59	110.68	2	Clc1cc(NC(=N)c2ccccn2)ccc1c3oc(cc3)c4ccc(NC(=N)c5ccccn5)cc4Cl	611263	Bioorg. Med. Chem. Lett., ( 2003), 13, 12, 2065
998	CHEMBL49128	IC50(nM)	=	480	10	-1	0	0	0	t	0	MD	MD	Leishmania donovani	MD	Leishmania donovani	F	ORGANISM	=	MD	Non-molecular	F_ORGANISM_=_MD_Non-molecular	1.889	43.465	1.259	2.204	46.702	1.43	MD	518.58	6.3	129.14	2	COc1cc(NC(=N)c2ccccn2)ccc1c3oc(cc3)c4ccc(NC(=N)c5ccccn5)cc4OC	616505	Bioorg. Med. Chem. Lett., ( 2003), 13, 12, 2065
999	CHEMBL49627	IC50(nM)	>	5600	10	-1	0	0	0	t	0	MD	MD	Leishmania donovani	MD	Leishmania donovani	F	ORGANISM	>	MD	Non-molecular	F_ORGANISM_>_MD_Non-molecular	0.849	51.265	1.259	1.465	60.543	1.688	MD	470.38	5.26	136.94	2	NC(=N)Nc1ccc(c2oc(cc2)c3ccc(NC(=N)N)cc3C(F)(F)F)c(c1)C(F)(F)F	609132	Bioorg. Med. Chem. Lett., ( 2003), 13, 12, 2065
1000	CHEMBL45843	IC50(nM)	>	6800	10	-1	0	0	0	t	0	MD	MD	Leishmania donovani	MD	Leishmania donovani	F	ORGANISM	>	MD	Non-molecular	F_ORGANISM_>_MD_Non-molecular	0.119	51.265	0.259	0.735	60.543	0.688	MD	403.27	4.53	136.94	1	NC(=N)Nc1ccc(c(Cl)c1)c2oc(cc2)c3ccc(NC(=N)N)cc3Cl	596682	Bioorg. Med. Chem. Lett., ( 2003), 13, 12, 2065
1001	CHEMBL46010	IC50(nM)	=	5200	10	-1	0	0	0	v	0	MD	MD	Leishmania donovani	MD	Leishmania donovani	F	ORGANISM	=	MD	Non-molecular	F_ORGANISM_=_MD_Non-molecular	-1.171	69.725	0.259	-0.856	72.962	0.43	MD	394.44	3.24	155.4	1	COc1cc(NC(=N)N)ccc1c2oc(cc2)c3ccc(NC(=N)N)cc3OC	630570	Bioorg. Med. Chem. Lett., ( 2003), 13, 12, 2065
1002	CHEMBL416108	IC50(nM)	=	600	10	-1	0	0	0	t	0	MD	MD	Leishmania donovani	MD	Leishmania donovani	F	ORGANISM	=	MD	Non-molecular	F_ORGANISM_=_MD_Non-molecular	2.489	25.005	0.259	2.804	28.242	0.43	MD	486.58	6.9	110.68	1	Cc1cc(NC(=N)c2ccccn2)ccc1c3oc(cc3)c4ccc(NC(=N)c5ccccn5)cc4C	610022	Bioorg. Med. Chem. Lett., ( 2003), 13, 12, 2065
1003	CHEMBL55	IC50(nM)	=	9300	10	-1	0	0	0	t	0	MD	MD	Leishmania donovani	MD	Leishmania donovani	F	ORGANISM	=	MD	Non-molecular	F_ORGANISM_=_MD_Non-molecular	-1.531	32.525	-0.741	-1.216	35.762	-0.57	PENTAMIDINE	340.43	2.88	118.2	0	NC(=N)c1ccc(OCCCCCOc2ccc(cc2)C(=N)N)cc1	592680	Bioorg. Med. Chem. Lett., ( 2003), 13, 12, 2065
1004	CHEMBL413331	IC50(nM)	>	6300	10	-1	0	0	0	v	0	MD	MD	Leishmania donovani	MD	Leishmania donovani	F	ORGANISM	>	MD	Non-molecular	F_ORGANISM_>_MD_Non-molecular	-0.281	53.765	-0.741	0.335	63.043	-0.312	MD	403.27	4.13	139.44	0	NC(=N)Nc1ccc(cc1Cl)c2oc(cc2)c3ccc(N=C(N)N)c(Cl)c3	607698	Bioorg. Med. Chem. Lett., ( 2003), 13, 12, 2065
1005	CHEMBL304666	IC50(nM)	=	150	10	-1	0	0	0	t	0	MD	MD	Leishmania donovani	MD	Leishmania donovani	F	ORGANISM	=	MD	Non-molecular	F_ORGANISM_=_MD_Non-molecular	2.509	30.005	1.259	2.824	33.242	1.43	MD	550.71	6.92	115.68	2	CSc1cc(ccc1\N=C(/N)\c2ccccn2)c3oc(cc3)c4ccc(\N=C(/N)\c5ccccn5)c(SC)c4	595288	Bioorg. Med. Chem. Lett., ( 2003), 13, 12, 2065
1006	CHEMBL295960	IC50(nM)	=	65000	10	-1	0	0	0	v	0	MD	MD	Leishmania donovani	Amastigotes	Leishmania donovani	F	ORGANISM	=	MD	Non-molecular	F_ORGANISM_=_MD_Non-molecular	-2.048	67.014	-0.423	-2.316	67.242	-0.57	ORYZALIN	346.37	1.78	149.68	0	CCCN(CCC)c1c(cc(cc1[N+](=O)[O-])S(=O)(=O)N)[N+](=O)[O-]	459891	J. Med. Chem., ( 2004), 47, 7, 1823
1007	CHEMBL296401	IC50(nM)	>	100000	10	-1	0	0	0	t	0	MD	MD	Leishmania donovani	Amastigotes	Leishmania donovani	F	ORGANISM	>	MD	Non-molecular	F_ORGANISM_>_MD_Non-molecular	-1.448	44.234	-0.423	-1.415	50.503	-0.312	MD	374.42	2.38	126.9	0	CCCN(CCC)c1c(cc(cc1[N+](=O)[O-])S(=O)(=O)N(C)C)[N+](=O)[O-]	441334	J. Med. Chem., ( 2004), 47, 7, 1823
1008	CHEMBL298362	IC50(nM)	=	43000	10	-1	0	0	0	t	0	MD	MD	Leishmania donovani	Amastigotes	Leishmania donovani	F	ORGANISM	=	MD	Non-molecular	F_ORGANISM_=_MD_Non-molecular	-1.258	53.024	-0.423	-1.526	53.252	-0.57	MD	386.43	2.57	135.69	0	CCCN(CCC)c1c(cc(cc1[N+](=O)[O-])S(=O)(=O)NC2CC2)[N+](=O)[O-]	433628	J. Med. Chem., ( 2004), 47, 7, 1823
1009	CHEMBL54551	IC50(nM)	=	43000	10	-1	0	0	0	t	0	MD	MD	Leishmania donovani	Amastigotes	Leishmania donovani	F	ORGANISM	=	MD	Non-molecular	F_ORGANISM_=_MD_Non-molecular	0.282	-33.256	-0.423	0.014	-33.028	-0.57	MD	332.47	4.11	49.41	0	CCCN(CCC)c1ccc(cc1)S(=O)(=O)Nc2ccccc2	453276	J. Med. Chem., ( 2004), 47, 7, 1823
1010	CHEMBL54952	IC50(nM)	=	32000	10	-1	0	0	0	t	0	MD	MD	Leishmania donovani	Amastigotes	Leishmania donovani	F	ORGANISM	=	MD	Non-molecular	F_ORGANISM_=_MD_Non-molecular	0.112	62.254	-0.423	-0.156	62.482	-0.57	MD	452.49	3.94	144.92	0	CCCN(CCC)c1c(cc(cc1[N+](=O)[O-])S(=O)(=O)Nc2ccc(OC)cc2)[N+](=O)[O-]	473262	J. Med. Chem., ( 2004), 47, 7, 1823
1011	CHEMBL55225	IC50(nM)	=	2600	10	-1	0	0	0	v	0	MD	MD	Leishmania donovani	Amastigotes	Leishmania donovani	F	ORGANISM	=	MD	Non-molecular	F_ORGANISM_=_MD_Non-molecular	0.882	53.024	-0.423	0.614	53.252	-0.57	MD	450.52	4.71	135.69	0	CCCCN(CCCC)c1c(cc(cc1[N+](=O)[O-])S(=O)(=O)Nc2ccccc2)[N+](=O)[O-]	454676	J. Med. Chem., ( 2004), 47, 7, 1823
1012	CHEMBL53586	IC50(nM)	>	100000	10	-1	0	0	0	t	0	MD	MD	Leishmania donovani	Amastigotes	Leishmania donovani	F	ORGANISM	>	MD	Non-molecular	F_ORGANISM_>_MD_Non-molecular	-1.008	53.024	-0.423	-0.975	59.293	-0.312	MD	388.45	2.82	135.69	0	CCCN(CCC)c1c(cc(cc1[N+](=O)[O-])S(=O)(=O)NC(C)C)[N+](=O)[O-]	469104	J. Med. Chem., ( 2004), 47, 7, 1823
1013	CHEMBL53698	IC50(nM)	=	11000	10	-1	0	0	0	t	0	MD	MD	Leishmania donovani	Amastigotes	Leishmania donovani	F	ORGANISM	=	MD	Non-molecular	F_ORGANISM_=_MD_Non-molecular	-0.678	53.024	-0.423	-0.946	53.252	-0.57	MD	394.41	3.15	135.69	0	CCN(CC)c1c(cc(cc1[N+](=O)[O-])S(=O)(=O)Nc2ccccc2)[N+](=O)[O-]	450732	J. Med. Chem., ( 2004), 47, 7, 1823
1014	CHEMBL54012	IC50(nM)	=	43000	10	-1	0	0	0	t	0	MD	MD	Leishmania donovani	Amastigotes	Leishmania donovani	F	ORGANISM	=	MD	Non-molecular	F_ORGANISM_=_MD_Non-molecular	-0.228	53.024	-0.423	-0.496	53.252	-0.57	MD	416.5	3.6	135.69	0	CCCCCNS(=O)(=O)c1cc(c(N(CCC)CCC)c(c1)[N+](=O)[O-])[N+](=O)[O-]	461190	J. Med. Chem., ( 2004), 47, 7, 1823
1015	CHEMBL54078	IC50(nM)	>	100000	10	-1	0	0	0	t	0	MD	MD	Leishmania donovani	Amastigotes	Leishmania donovani	F	ORGANISM	>	MD	Non-molecular	F_ORGANISM_>_MD_Non-molecular	2.452	44.234	1.577	2.485	50.503	1.688	MD	514.69	6.28	126.9	2	CCCCCCN(CCCCCC)S(=O)(=O)c1cc(c(N(CCC)CCC)c(c1)[N+](=O)[O-])[N+](=O)[O-]	441342	J. Med. Chem., ( 2004), 47, 7, 1823
1016	CHEMBL54094	IC50(nM)	=	60000	10	-1	0	0	0	t	0	MD	MD	Leishmania donovani	Amastigotes	Leishmania donovani	F	ORGANISM	=	MD	Non-molecular	F_ORGANISM_=_MD_Non-molecular	-0.498	65.914	-0.423	-0.766	66.142	-0.57	MD	423.45	3.33	148.58	0	CCCN(CCC)c1c(cc(cc1[N+](=O)[O-])S(=O)(=O)Nc2ccccn2)[N+](=O)[O-]	456082	J. Med. Chem., ( 2004), 47, 7, 1823
1017	CHEMBL52127	IC50(nM)	=	26000	10	-1	0	0	0	v	0	MD	MD	Leishmania donovani	Amastigotes	Leishmania donovani	F	ORGANISM	=	MD	Non-molecular	F_ORGANISM_=_MD_Non-molecular	0.162	53.024	-0.423	-0.106	53.252	-0.57	MD	430.53	3.99	135.69	0	CCCCCCNS(=O)(=O)c1cc(c(N(CCC)CCC)c(c1)[N+](=O)[O-])[N+](=O)[O-]	448164	J. Med. Chem., ( 2004), 47, 7, 1823
1018	CHEMBL52182	IC50(nM)	=	32000	10	-1	0	0	0	t	0	MD	MD	Leishmania donovani	Amastigotes	Leishmania donovani	F	ORGANISM	=	MD	Non-molecular	F_ORGANISM_=_MD_Non-molecular	0.412	53.024	-0.423	0.144	53.252	-0.57	MD	436.49	4.24	135.69	0	CCCN(CCC)c1c(cc(cc1[N+](=O)[O-])S(=O)(=O)Nc2ccc(C)cc2)[N+](=O)[O-]	437387	J. Med. Chem., ( 2004), 47, 7, 1823
1019	CHEMBL52478	IC50(nM)	>	100000	10	-1	0	0	0	v	0	MD	MD	Leishmania donovani	Amastigotes	Leishmania donovani	F	ORGANISM	>	MD	Non-molecular	F_ORGANISM_>_MD_Non-molecular	1.832	44.234	0.577	1.865	50.503	0.688	MD	498.56	5.66	126.9	1	CCCN(CCC)c1c(cc(cc1[N+](=O)[O-])S(=O)(=O)N(c2ccccc2)c3ccccc3)[N+](=O)[O-]	452020	J. Med. Chem., ( 2004), 47, 7, 1823
1020	CHEMBL52597	IC50(nM)	=	23000	10	-1	0	0	0	t	0	MD	MD	Leishmania donovani	Amastigotes	Leishmania donovani	F	ORGANISM	=	MD	Non-molecular	F_ORGANISM_=_MD_Non-molecular	0.412	53.024	-0.423	0.144	53.252	-0.57	MD	436.49	4.24	135.69	0	CCCN(CCC)c1c(cc(cc1[N+](=O)[O-])S(=O)(=O)Nc2cccc(C)c2)[N+](=O)[O-]	457212	J. Med. Chem., ( 2004), 47, 7, 1823
1021	CHEMBL52905	IC50(nM)	=	48000	10	-1	0	0	0	t	0	MD	MD	Leishmania donovani	Amastigotes	Leishmania donovani	F	ORGANISM	=	MD	Non-molecular	F_ORGANISM_=_MD_Non-molecular	0.892	44.234	-0.423	0.624	44.462	-0.57	MD	458.58	4.72	126.9	0	CCCCN(CCCC)S(=O)(=O)c1cc(c(N(CCC)CCC)c(c1)[N+](=O)[O-])[N+](=O)[O-]	446885	J. Med. Chem., ( 2004), 47, 7, 1823
1022	CHEMBL53033	IC50(nM)	=	5500	10	-1	0	0	0	v	0	MD	MD	Leishmania donovani	Amastigotes	Leishmania donovani	F	ORGANISM	=	MD	Non-molecular	F_ORGANISM_=_MD_Non-molecular	0.752	53.024	-0.423	0.484	53.252	-0.57	MD	456.91	4.58	135.69	0	CCCN(CCC)c1c(cc(cc1[N+](=O)[O-])S(=O)(=O)Nc2cccc(Cl)c2)[N+](=O)[O-]	461183	J. Med. Chem., ( 2004), 47, 7, 1823
1023	CHEMBL53153	IC50(nM)	=	5000	10	-1	0	0	0	t	0	MD	MD	Leishmania donovani	Amastigotes	Leishmania donovani	F	ORGANISM	=	MD	Non-molecular	F_ORGANISM_=_MD_Non-molecular	0.102	53.024	-0.423	-0.166	53.252	-0.57	MD	422.46	3.93	135.69	0	CCCN(CCC)c1c(cc(cc1[N+](=O)[O-])S(=O)(=O)Nc2ccccc2)[N+](=O)[O-]	456072	J. Med. Chem., ( 2004), 47, 7, 1823
1024	CHEMBL53263	IC50(nM)	>	100000	10	-1	0	0	0	t	0	MD	MD	Leishmania donovani	Amastigotes	Leishmania donovani	F	ORGANISM	>	MD	Non-molecular	F_ORGANISM_>_MD_Non-molecular	-1.788	53.024	-0.423	-1.755	59.293	-0.312	MD	360.39	2.04	135.69	0	CCCN(CCC)c1c(cc(cc1[N+](=O)[O-])S(=O)(=O)NC)[N+](=O)[O-]	438792	J. Med. Chem., ( 2004), 47, 7, 1823
1025	CHEMBL53423	IC50(nM)	>	100000	10	-1	0	0	0	t	0	MD	MD	Leishmania donovani	Amastigotes	Leishmania donovani	F	ORGANISM	>	MD	Non-molecular	F_ORGANISM_>_MD_Non-molecular	-1.398	53.024	-0.423	-1.365	59.293	-0.312	MD	374.42	2.43	135.69	0	CCCN(CCC)c1c(cc(cc1[N+](=O)[O-])S(=O)(=O)NCC)[N+](=O)[O-]	441338	J. Med. Chem., ( 2004), 47, 7, 1823
1026	CHEMBL51330	IC50(nM)	=	55000	10	-1	0	0	0	t	0	MD	MD	Leishmania donovani	Amastigotes	Leishmania donovani	F	ORGANISM	=	MD	Non-molecular	F_ORGANISM_=_MD_Non-molecular	0.112	44.234	-0.423	-0.156	44.462	-0.57	MD	430.53	3.94	126.9	0	CCCN(CCC)c1c(cc(cc1[N+](=O)[O-])S(=O)(=O)N(CCC)CCC)[N+](=O)[O-]	437394	J. Med. Chem., ( 2004), 47, 7, 1823
1027	CHEMBL51746	IC50(nM)	=	5000	10	-1	0	0	0	t	0	MD	MD	Leishmania donovani	Amastigotes	Leishmania donovani	F	ORGANISM	=	MD	Non-molecular	F_ORGANISM_=_MD_Non-molecular	1.412	53.024	0.577	1.144	53.252	0.43	MD	491.35	5.24	135.69	1	CCCN(CCC)c1c(cc(cc1[N+](=O)[O-])S(=O)(=O)Nc2ccc(Cl)c(Cl)c2)[N+](=O)[O-]	459895	J. Med. Chem., ( 2004), 47, 7, 1823
1028	CHEMBL51916	IC50(nM)	=	47000	10	-1	0	0	0	v	0	MD	MD	Leishmania donovani	Amastigotes	Leishmania donovani	F	ORGANISM	=	MD	Non-molecular	F_ORGANISM_=_MD_Non-molecular	-0.918	44.234	-0.423	-1.186	44.462	-0.57	MD	400.46	2.91	126.9	0	CCCN(CCC)c1c(cc(cc1[N+](=O)[O-])S(=O)(=O)N2CCCC2)[N+](=O)[O-]	453272	J. Med. Chem., ( 2004), 47, 7, 1823
1029	CHEMBL52017	IC50(nM)	>	100000	10	-1	0	0	0	t	0	MD	MD	Leishmania donovani	Amastigotes	Leishmania donovani	F	ORGANISM	>	MD	Non-molecular	F_ORGANISM_>_MD_Non-molecular	-1.678	53.464	-0.423	-1.645	59.733	-0.312	MD	416.46	2.15	136.13	0	CCCN(CCC)c1c(cc(cc1[N+](=O)[O-])S(=O)(=O)N2CCOCC2)[N+](=O)[O-]	454673	J. Med. Chem., ( 2004), 47, 7, 1823
1030	CHEMBL431345	IC50(nM)	=	50000	10	-1	0	0	0	t	0	MD	MD	Leishmania donovani	Amastigotes	Leishmania donovani	F	ORGANISM	=	MD	Non-molecular	F_ORGANISM_=_MD_Non-molecular	-0.478	53.024	-0.423	-0.746	53.252	-0.57	MD	414.48	3.35	135.69	0	CCCN(CCC)c1c(cc(cc1[N+](=O)[O-])S(=O)(=O)NC2CCCC2)[N+](=O)[O-]	454664	J. Med. Chem., ( 2004), 47, 7, 1823
1031	CHEMBL55	IC50(nM)	=	2000	10	-1	0	0	0	t	0	MD	MD	Leishmania donovani	Amastigotes	Leishmania donovani	F	ORGANISM	=	MD	Non-molecular	F_ORGANISM_=_MD_Non-molecular	-0.948	35.534	-0.423	-1.216	35.762	-0.57	PENTAMIDINE	340.43	2.88	118.2	0	NC(=N)c1ccc(OCCCCCOc2ccc(cc2)C(=N)N)cc1	436278	J. Med. Chem., ( 2004), 47, 7, 1823
1032	CHEMBL298397	IC50(nM)	=	21000	10	-1	0	0	0	t	0	MD	MD	Leishmania donovani	Amastigotes	Leishmania donovani	F	ORGANISM	=	MD	Non-molecular	F_ORGANISM_=_MD_Non-molecular	0.122	44.234	-0.423	-0.146	44.462	-0.57	MD	436.49	3.95	126.9	0	CCCN(CCC)c1c(cc(cc1[N+](=O)[O-])S(=O)(=O)N(C)c2ccccc2)[N+](=O)[O-]	457219	J. Med. Chem., ( 2004), 47, 7, 1823
1033	CHEMBL298557	IC50(nM)	=	13000	10	-1	0	0	0	v	0	MD	MD	Leishmania donovani	Amastigotes	Leishmania donovani	F	ORGANISM	=	MD	Non-molecular	F_ORGANISM_=_MD_Non-molecular	0.752	53.024	-0.423	0.484	53.252	-0.57	MD	456.91	4.58	135.69	0	CCCN(CCC)c1c(cc(cc1[N+](=O)[O-])S(=O)(=O)Nc2ccc(Cl)cc2)[N+](=O)[O-]	462396	J. Med. Chem., ( 2004), 47, 7, 1823
1034	CHEMBL298564	IC50(nM)	=	3700	10	-1	0	0	0	t	0	MD	MD	Leishmania donovani	Amastigotes	Leishmania donovani	F	ORGANISM	=	MD	Non-molecular	F_ORGANISM_=_MD_Non-molecular	1.412	53.024	0.577	1.144	53.252	0.43	MD	491.35	5.24	135.69	1	CCCN(CCC)c1c(cc(cc1[N+](=O)[O-])S(=O)(=O)Nc2cc(Cl)cc(Cl)c2)[N+](=O)[O-]	470502	J. Med. Chem., ( 2004), 47, 7, 1823
1035	CHEMBL298774	IC50(nM)	=	8100	10	-1	0	0	0	t	0	MD	MD	Leishmania donovani	Amastigotes	Leishmania donovani	F	ORGANISM	=	MD	Non-molecular	F_ORGANISM_=_MD_Non-molecular	0.112	62.254	-0.423	-0.156	62.482	-0.57	MD	452.49	3.94	144.92	0	CCCN(CCC)c1c(cc(cc1[N+](=O)[O-])S(=O)(=O)Nc2cccc(OC)c2)[N+](=O)[O-]	436271	J. Med. Chem., ( 2004), 47, 7, 1823
1036	CHEMBL298794	IC50(nM)	=	54000	10	-1	0	0	0	t	0	MD	MD	Leishmania donovani	Amastigotes	Leishmania donovani	F	ORGANISM	=	MD	Non-molecular	F_ORGANISM_=_MD_Non-molecular	-1.008	53.024	-0.423	-1.276	53.252	-0.57	MD	388.45	2.82	135.69	0	CCCNS(=O)(=O)c1cc(c(N(CCC)CCC)c(c1)[N+](=O)[O-])[N+](=O)[O-]	434847	J. Med. Chem., ( 2004), 47, 7, 1823
1037	CHEMBL299079	IC50(nM)	=	27000	10	-1	0	0	0	v	0	MD	MD	Leishmania donovani	Amastigotes	Leishmania donovani	F	ORGANISM	=	MD	Non-molecular	F_ORGANISM_=_MD_Non-molecular	-0.668	44.234	-0.423	-0.936	44.462	-0.57	MD	402.47	3.16	126.9	0	CCCN(CCC)c1c(cc(cc1[N+](=O)[O-])S(=O)(=O)N(CC)CC)[N+](=O)[O-]	463689	J. Med. Chem., ( 2004), 47, 7, 1823
1038	CHEMBL299414	IC50(nM)	=	50000	10	-1	0	0	0	t	0	MD	MD	Leishmania donovani	Amastigotes	Leishmania donovani	F	ORGANISM	=	MD	Non-molecular	F_ORGANISM_=_MD_Non-molecular	-0.618	53.024	-0.423	-0.886	53.252	-0.57	MD	402.47	3.21	135.69	0	CCCCNS(=O)(=O)c1cc(c(N(CCC)CCC)c(c1)[N+](=O)[O-])[N+](=O)[O-]	466347	J. Med. Chem., ( 2004), 47, 7, 1823
1039	CHEMBL55	IC50(ug.mL-1)	=	450	20.8	-1	0	1	1	t	0.82	MD	MD	Leishmania donovani	MD	Leishmania donovani	F	ORGANISM	=	Outside typical range	Non-molecular	F_ORGANISM_=_Outside typical range_Non-molecular	-1.531	32.525	-0.741	-0.144	46.058	-0.162	PENTAMIDINE	340.43	2.88	118.2	0	NC(=N)c1ccc(OCCCCCOc2ccc(cc2)C(=N)N)cc1	485874	Bioorg. Med. Chem. Lett., ( 1999), 9, 18, 2711
1040	CHEMBL273523	IC50(nM)	=	31000	10	-1	0	0	0	t	0	MD	MD	Leishmania donovani	MD	Leishmania donovani	F	ORGANISM	=	MD	Non-molecular	F_ORGANISM_=_MD_Non-molecular	1.239	-50.145	0.259	1.554	-46.908	0.43	MD	350.46	5.65	35.53	1	COc1cc(OC)cc(\C=C\C(=O)c2ccc(cc2)C3CCCCC3)c1	500833	J. Med. Chem., ( 1998), 41, 24, 4819
1041	CHEMBL276473	IC50(nM)	=	16000	10	-1	0	0	0	v	0	MD	MD	Leishmania donovani	MD	Leishmania donovani	F	ORGANISM	=	MD	Non-molecular	F_ORGANISM_=_MD_Non-molecular	-1.121	-48.375	-0.741	-0.806	-45.138	-0.57	4'-HYDROXYCHALCONE	224.26	3.29	37.3	0	Oc1ccc(cc1)C(=O)\C=C\c2ccccc2	491540	J. Med. Chem., ( 1998), 41, 24, 4819
1042	CHEMBL264038	IC50(nM)	=	9700	10	-1	0	0	0	t	0	MD	MD	Leishmania donovani	MD	Leishmania donovani	F	ORGANISM	=	MD	Non-molecular	F_ORGANISM_=_MD_Non-molecular	-0.661	-40.915	-0.741	-0.346	-37.678	-0.57	MD	316.33	3.75	44.76	0	COc1ccc(C(=O)\C=C\c2cccc(F)c2)c(OC)c1OC	497197	J. Med. Chem., ( 1998), 41, 24, 4819
1043	CHEMBL58124	IC50(nM)	=	15000	10	-1	0	0	0	t	0	MD	MD	Leishmania donovani	MD	Leishmania donovani	F	ORGANISM	=	MD	Non-molecular	F_ORGANISM_=_MD_Non-molecular	-0.661	-40.915	-0.741	-0.346	-37.678	-0.57	MD	316.33	3.75	44.76	0	COc1ccc(C(=O)\C=C\c2ccccc2F)c(OC)c1OC	475764	J. Med. Chem., ( 1998), 41, 24, 4819
1044	CHEMBL136132	IC50(nM)	=	6300	10	-1	0	0	0	t	0	MD	MD	Leishmania donovani	MD	Leishmania donovani	F	ORGANISM	=	MD	Non-molecular	F_ORGANISM_=_MD_Non-molecular	0.509	-40.915	-0.741	0.824	-37.678	-0.57	MD	367.23	4.92	44.76	0	COc1ccc(C(=O)\C=C\c2ccc(Cl)cc2Cl)c(OC)c1OC	500831	J. Med. Chem., ( 1998), 41, 24, 4819
1045	CHEMBL137883	IC50(nM)	=	27000	10	-1	0	0	0	v	0	MD	MD	Leishmania donovani	MD	Leishmania donovani	F	ORGANISM	=	MD	Non-molecular	F_ORGANISM_=_MD_Non-molecular	-0.531	-50.145	-0.741	-0.216	-46.908	-0.57	MD	304.29	3.88	35.53	0	COc1ccc(C(=O)\C=C\c2ccc(F)cc2F)c(OC)c1	486665	J. Med. Chem., ( 1998), 41, 24, 4819
1046	CHEMBL137913	IC50(nM)	=	79000	10	-1	0	0	0	t	0	MD	MD	Leishmania donovani	MD	Leishmania donovani	F	ORGANISM	=	MD	Non-molecular	F_ORGANISM_=_MD_Non-molecular	-1.061	-45.135	-0.741	-0.746	-41.898	-0.57	MD	267.33	3.35	40.54	0	CN(C)c1ccc(\C=C\C(=O)c2ccc(O)cc2)cc1	499569	J. Med. Chem., ( 1998), 41, 24, 4819
1047	CHEMBL138314	IC50(nM)	=	106000	10	-1	0	0	0	t	0	MD	MD	Leishmania donovani	MD	Leishmania donovani	F	ORGANISM	=	Outside typical range	Non-molecular	F_ORGANISM_=_Outside typical range_Non-molecular	-0.811	-50.145	-0.741	0.576	-36.612	-0.162	4,4'-DIMETHOXYCHALCONE	268.31	3.6	35.53	0	COc1ccc(\C=C\C(=O)c2ccc(OC)cc2)cc1	490263	J. Med. Chem., ( 1998), 41, 24, 4819
1048	CHEMBL138618	IC50(nM)	=	95000	10	-1	0	0	0	t	0	MD	MD	Leishmania donovani	MD	Leishmania donovani	F	ORGANISM	=	MD	Non-molecular	F_ORGANISM_=_MD_Non-molecular	0.369	-40.915	-0.741	0.684	-37.678	-0.57	MD	340.42	4.78	44.76	0	CCCCOc1ccc(cc1)C(=O)\C=C\c2ccc(OC)cc2OC	478133	J. Med. Chem., ( 1998), 41, 24, 4819
1049	CHEMBL139702	IC50(nM)	=	13000	10	-1	0	0	0	v	0	MD	MD	Leishmania donovani	MD	Leishmania donovani	F	ORGANISM	=	MD	Non-molecular	F_ORGANISM_=_MD_Non-molecular	0.059	-18.915	-0.741	0.374	-15.678	-0.57	LICOAGROCHACONE A	338.4	4.47	66.76	0	COc1cc(O)c(cc1\C=C\C(=O)c2ccc(O)cc2)C(C)(C)C=C	478129	J. Med. Chem., ( 1998), 41, 24, 4819
1050	CHEMBL141530	IC50(nM)	=	68000	10	-1	0	0	0	t	0	MD	MD	Leishmania donovani	MD	Leishmania donovani	F	ORGANISM	=	MD	Non-molecular	F_ORGANISM_=_MD_Non-molecular	-1.411	-18.915	-0.741	-1.096	-15.678	-0.57	ECHINATIN	270.28	3	66.76	0	COc1cc(O)ccc1\C=C\C(=O)c2ccc(O)cc2	490261	J. Med. Chem., ( 1998), 41, 24, 4819
1051	CHEMBL141664	IC50(nM)	=	49000	10	-1	0	0	0	t	0	MD	MD	Leishmania donovani	MD	Leishmania donovani	F	ORGANISM	=	MD	Non-molecular	F_ORGANISM_=_MD_Non-molecular	-0.251	-40.915	-0.741	0.064	-37.678	-0.57	MD	324.38	4.16	44.76	0	COc1cccc(\C=C\C(=O)c2ccc(OCC=C)cc2)c1OC	505763	J. Med. Chem., ( 1998), 41, 24, 4819
1052	CHEMBL141780	IC50(nM)	=	16000	10	-1	0	0	0	t	0	MD	MD	Leishmania donovani	MD	Leishmania donovani	F	ORGANISM	=	MD	Non-molecular	F_ORGANISM_=_MD_Non-molecular	-0.901	-7.005	-0.741	-0.586	-3.768	-0.57	MD	313.31	3.51	78.67	0	COc1cc(OC)cc(\C=C\C(=O)c2ccc(cc2)[N+](=O)[O-])c1	494993	J. Med. Chem., ( 1998), 41, 24, 4819
1053	CHEMBL141932	IC50(nM)	=	7200	10	-1	0	0	0	v	0	MD	MD	Leishmania donovani	MD	Leishmania donovani	F	ORGANISM	=	MD	Non-molecular	F_ORGANISM_=_MD_Non-molecular	0.369	-40.915	-0.741	0.684	-37.678	-0.57	MD	340.42	4.78	44.76	0	CCCCOc1ccccc1C(=O)\C=C\c2cc(OC)cc(OC)c2	505767	J. Med. Chem., ( 1998), 41, 24, 4819
1054	CHEMBL142458	IC50(nM)	=	81000	10	-1	0	0	0	t	0	MD	MD	Leishmania donovani	MD	Leishmania donovani	F	ORGANISM	=	MD	Non-molecular	F_ORGANISM_=_MD_Non-molecular	-0.251	-40.915	-0.741	0.064	-37.678	-0.57	MD	324.38	4.16	44.76	0	COc1cccc(OC)c1\C=C\C(=O)c2ccc(OCC=C)cc2	492662	J. Med. Chem., ( 1998), 41, 24, 4819
1055	CHEMBL142493	IC50(nM)	=	89000	10	-1	0	0	0	t	0	MD	MD	Leishmania donovani	MD	Leishmania donovani	F	ORGANISM	=	MD	Non-molecular	F_ORGANISM_=_MD_Non-molecular	-1.101	-29.915	-0.741	-0.786	-26.678	-0.57	MD	284.31	3.31	55.76	0	COc1cccc(\C=C\C(=O)c2ccc(O)cc2)c1OC	506888	J. Med. Chem., ( 1998), 41, 24, 4819
1056	CHEMBL142569	IC50(nM)	=	5900	10	-1	0	0	0	t	0	MD	MD	Leishmania donovani	MD	Leishmania donovani	F	ORGANISM	=	MD	Non-molecular	F_ORGANISM_=_MD_Non-molecular	-0.891	2.225	-0.741	-0.576	5.462	-0.57	MD	343.34	3.52	87.9	0	COc1ccc(C(=O)\C=C\c2ccccc2[N+](=O)[O-])c(OC)c1OC	486675	J. Med. Chem., ( 1998), 41, 24, 4819
1057	CHEMBL142625	IC50(nM)	=	82000	10	-1	0	0	0	v	0	MD	MD	Leishmania donovani	MD	Leishmania donovani	F	ORGANISM	=	MD	Non-molecular	F_ORGANISM_=_MD_Non-molecular	-1.101	-29.915	-0.741	-0.786	-26.678	-0.57	MD	284.31	3.31	55.76	0	COc1cccc(OC)c1\C=C\C(=O)c2ccc(O)cc2	487936	J. Med. Chem., ( 1998), 41, 24, 4819
1058	CHEMBL142839	IC50(nM)	=	30000	10	-1	0	0	0	t	0	MD	MD	Leishmania donovani	MD	Leishmania donovani	F	ORGANISM	=	MD	Non-molecular	F_ORGANISM_=_MD_Non-molecular	-0.701	-62.125	-0.741	-0.386	-58.888	-0.57	MD	294.4	3.71	23.55	0	CN(C)c1ccc(\C=C\C(=O)c2ccc(cc2)N(C)C)cc1	479425	J. Med. Chem., ( 1998), 41, 24, 4819
1059	CHEMBL142854	IC50(nM)	=	26000	10	-1	0	0	0	t	0	MD	MD	Leishmania donovani	MD	Leishmania donovani	F	ORGANISM	=	MD	Non-molecular	F_ORGANISM_=_MD_Non-molecular	-0.531	-50.145	-0.741	-0.216	-46.908	-0.57	MD	304.29	3.88	35.53	0	COc1ccc(\C=C\C(=O)c2ccc(F)cc2F)c(OC)c1	484445	J. Med. Chem., ( 1998), 41, 24, 4819
1060	CHEMBL143265	IC50(nM)	=	35000	10	-1	0	0	0	t	0	MD	MD	Leishmania donovani	MD	Leishmania donovani	F	ORGANISM	=	MD	Non-molecular	F_ORGANISM_=_MD_Non-molecular	-1.101	-29.915	-0.741	-0.786	-26.678	-0.57	MD	284.31	3.31	55.76	0	COc1ccc(\C=C\C(=O)c2ccccc2O)c(OC)c1	509416	J. Med. Chem., ( 1998), 41, 24, 4819
1061	CHEMBL144022	IC50(nM)	=	49000	10	-1	0	0	0	v	0	MD	MD	Leishmania donovani	MD	Leishmania donovani	F	ORGANISM	=	MD	Non-molecular	F_ORGANISM_=_MD_Non-molecular	-1.051	-35.905	-0.741	-0.736	-32.668	-0.57	MD	297.35	3.36	49.77	0	COc1cc(O)ccc1\C=C\C(=O)c2ccc(cc2)N(C)C	483191	J. Med. Chem., ( 1998), 41, 24, 4819
1062	CHEMBL144046	IC50(nM)	=	3800	10	-1	0	0	0	t	0	MD	MD	Leishmania donovani	MD	Leishmania donovani	F	ORGANISM	=	MD	Non-molecular	F_ORGANISM_=_MD_Non-molecular	-1.101	-29.915	-0.741	-0.786	-26.678	-0.57	MD	284.31	3.31	55.76	0	COc1cc(OC)cc(\C=C\C(=O)c2ccccc2O)c1	479423	J. Med. Chem., ( 1998), 41, 24, 4819
1063	CHEMBL144090	IC50(nM)	=	12000	10	-1	0	0	0	t	0	MD	MD	Leishmania donovani	MD	Leishmania donovani	F	ORGANISM	=	MD	Non-molecular	F_ORGANISM_=_MD_Non-molecular	-1.101	-29.915	-0.741	-0.786	-26.678	-0.57	MD	284.31	3.31	55.76	0	COc1cc(OC)cc(\C=C\C(=O)c2ccc(O)cc2)c1	478139	J. Med. Chem., ( 1998), 41, 24, 4819
1064	CHEMBL144152	IC50(nM)	=	3500	10	-1	0	0	0	t	0	MD	MD	Leishmania donovani	MD	Leishmania donovani	F	ORGANISM	=	MD	Non-molecular	F_ORGANISM_=_MD_Non-molecular	-0.671	-50.145	-0.741	-0.356	-46.908	-0.57	MD	286.3	3.74	35.53	0	COc1cc(OC)cc(\C=C\C(=O)c2ccccc2F)c1	511785	J. Med. Chem., ( 1998), 41, 24, 4819
1065	CHEMBL144173	IC50(nM)	=	7800	10	-1	0	0	0	v	0	MD	MD	Leishmania donovani	MD	Leishmania donovani	F	ORGANISM	=	MD	Non-molecular	F_ORGANISM_=_MD_Non-molecular	0.499	-50.145	-0.741	0.814	-46.908	-0.57	MD	337.2	4.91	35.53	0	COc1ccc(OC)c(c1)C(=O)\C=C\c2ccc(Cl)cc2Cl	497195	J. Med. Chem., ( 1998), 41, 24, 4819
1066	CHEMBL144300	IC50(nM)	=	3700	10	-1	0	0	0	t	0	MD	MD	Leishmania donovani	MD	Leishmania donovani	F	ORGANISM	=	MD	Non-molecular	F_ORGANISM_=_MD_Non-molecular	-1.101	-29.915	-0.741	-0.786	-26.678	-0.57	MD	284.31	3.31	55.76	0	COc1cc(OC)cc(\C=C\C(=O)c2cccc(O)c2)c1	491542	J. Med. Chem., ( 1998), 41, 24, 4819
1067	CHEMBL144465	IC50(nM)	=	14000	10	-1	0	0	0	t	0	MD	MD	Leishmania donovani	MD	Leishmania donovani	F	ORGANISM	=	MD	Non-molecular	F_ORGANISM_=_MD_Non-molecular	-0.051	-50.145	-0.741	0.264	-46.908	-0.57	MD	347.21	4.36	35.53	0	COc1ccc(\C=C\C(=O)c2ccccc2Br)c(OC)c1	491544	J. Med. Chem., ( 1998), 41, 24, 4819
1068	CHEMBL144467	IC50(nM)	=	16000	10	-1	0	0	0	t	0	MD	MD	Leishmania donovani	MD	Leishmania donovani	F	ORGANISM	=	MD	Non-molecular	F_ORGANISM_=_MD_Non-molecular	-1.101	-20.685	-0.741	-0.786	-17.448	-0.57	MD	314.34	3.31	64.99	0	COc1cc(OC)c(\C=C\C(=O)c2ccc(O)cc2)cc1OC	494991	J. Med. Chem., ( 1998), 41, 24, 4819
1069	CHEMBL144585	IC50(nM)	=	136000	10	-1	0	0	0	v	0	MD	MD	Leishmania donovani	MD	Leishmania donovani	F	ORGANISM	=	Outside typical range	Non-molecular	F_ORGANISM_=_Outside typical range_Non-molecular	1.149	-40.915	0.259	2.536	-27.382	0.838	MD	368.47	5.56	44.76	1	CCCCCCOc1ccc(cc1)C(=O)\C=C\c2ccc(OC)cc2OC	493828	J. Med. Chem., ( 1998), 41, 24, 4819
1070	CHEMBL144626	IC50(nM)	=	15000	10	-1	0	0	0	t	0	MD	MD	Leishmania donovani	MD	Leishmania donovani	F	ORGANISM	=	MD	Non-molecular	F_ORGANISM_=_MD_Non-molecular	-0.811	-50.145	-0.741	-0.496	-46.908	-0.57	MD	268.31	3.6	35.53	0	COc1ccc(\C=C\C(=O)c2ccccc2)c(OC)c1	486667	J. Med. Chem., ( 1998), 41, 24, 4819
1071	CHEMBL144634	IC50(nM)	=	41000	10	-1	0	0	0	t	0	MD	MD	Leishmania donovani	MD	Leishmania donovani	F	ORGANISM	=	MD	Non-molecular	F_ORGANISM_=_MD_Non-molecular	-0.241	-31.685	-0.741	0.074	-28.448	-0.57	MD	354.4	4.17	53.99	0	COc1cc(\C=C\C(=O)c2ccc(OCC=C)cc2)cc(OC)c1OC	480740	J. Med. Chem., ( 1998), 41, 24, 4819
1072	CHEMBL144676	IC50(nM)	=	16000	10	-1	0	0	0	t	0	MD	MD	Leishmania donovani	MD	Leishmania donovani	F	ORGANISM	=	MD	Non-molecular	F_ORGANISM_=_MD_Non-molecular	-0.051	-50.145	-0.741	0.264	-46.908	-0.57	MD	347.21	4.36	35.53	0	COc1ccc(\C=C\C(=O)c2cccc(Br)c2)c(OC)c1	504498	J. Med. Chem., ( 1998), 41, 24, 4819
1073	CHEMBL144686	IC50(nM)	=	16000	10	-1	0	0	0	v	0	MD	MD	Leishmania donovani	MD	Leishmania donovani	F	ORGANISM	=	MD	Non-molecular	F_ORGANISM_=_MD_Non-molecular	-1.701	1.315	-0.741	-1.386	4.552	-0.57	HOMOBUTEIN	286.28	2.71	86.99	0	COc1cc(\C=C\C(=O)c2ccc(O)cc2O)ccc1O	481995	J. Med. Chem., ( 1998), 41, 24, 4819
1074	CHEMBL144721	IC50(nM)	=	16000	10	-1	0	0	0	t	0	MD	MD	Leishmania donovani	MD	Leishmania donovani	F	ORGANISM	=	MD	Non-molecular	F_ORGANISM_=_MD_Non-molecular	-0.801	-40.915	-0.741	-0.486	-37.678	-0.57	MD	298.34	3.61	44.76	0	COc1ccc(\C=C\C(=O)c2ccccc2OC)c(OC)c1	484441	J. Med. Chem., ( 1998), 41, 24, 4819
1075	CHEMBL144826	IC50(nM)	=	104000	10	-1	0	0	0	t	0	MD	MD	Leishmania donovani	MD	Leishmania donovani	F	ORGANISM	=	Outside typical range	Non-molecular	F_ORGANISM_=_Outside typical range_Non-molecular	0.369	-40.915	-0.741	1.756	-27.382	-0.162	MD	340.42	4.78	44.76	0	CCCCOc1ccc(cc1)C(=O)\C=C\c2c(OC)cccc2OC	478135	J. Med. Chem., ( 1998), 41, 24, 4819
1076	CHEMBL144861	IC50(nM)	=	20000	10	-1	0	0	0	t	0	MD	MD	Leishmania donovani	MD	Leishmania donovani	F	ORGANISM	=	MD	Non-molecular	F_ORGANISM_=_MD_Non-molecular	0.369	-40.915	-0.741	0.684	-37.678	-0.57	MD	340.42	4.78	44.76	0	CCCCOc1cccc(c1)C(=O)\C=C\c2ccc(OC)cc2OC	478141	J. Med. Chem., ( 1998), 41, 24, 4819
1077	CHEMBL144875	IC50(nM)	=	16000	10	-1	0	0	0	v	0	MD	MD	Leishmania donovani	MD	Leishmania donovani	F	ORGANISM	=	MD	Non-molecular	F_ORGANISM_=_MD_Non-molecular	-0.531	-50.145	-0.741	-0.216	-46.908	-0.57	MD	304.29	3.88	35.53	0	COc1ccc(C(=O)\C=C\c2ccc(F)c(F)c2)c(OC)c1	478131	J. Med. Chem., ( 1998), 41, 24, 4819
1078	CHEMBL144931	IC50(nM)	=	18000	10	-1	0	0	0	t	0	MD	MD	Leishmania donovani	MD	Leishmania donovani	F	ORGANISM	=	MD	Non-molecular	F_ORGANISM_=_MD_Non-molecular	-0.801	-40.915	-0.741	-0.486	-37.678	-0.57	MD	298.34	3.61	44.76	0	COc1cccc(c1)C(=O)\C=C\c2ccc(OC)cc2OC	503408	J. Med. Chem., ( 1998), 41, 24, 4819
1079	CHEMBL144947	IC50(nM)	=	26000	10	-1	0	0	0	t	0	MD	MD	Leishmania donovani	MD	Leishmania donovani	F	ORGANISM	=	MD	Non-molecular	F_ORGANISM_=_MD_Non-molecular	0.379	-31.685	-0.741	0.694	-28.448	-0.57	MD	370.45	4.79	53.99	0	CCCCOc1ccccc1\C=C\C(=O)c2ccc(OC)c(OC)c2OC	502096	J. Med. Chem., ( 1998), 41, 24, 4819
1080	CHEMBL144962	IC50(nM)	=	26000	10	-1	0	0	0	t	0	MD	MD	Leishmania donovani	MD	Leishmania donovani	F	ORGANISM	=	MD	Non-molecular	F_ORGANISM_=_MD_Non-molecular	-1.011	17.675	-0.741	-0.696	20.912	-0.57	MD	298.25	3.4	103.35	0	[O-][N+](=O)c1ccc(\C=C\C(=O)c2ccc(cc2)[N+](=O)[O-])cc1	503410	J. Med. Chem., ( 1998), 41, 24, 4819
1081	CHEMBL145117	IC50(nM)	=	8700	10	-1	0	0	0	v	0	MD	MD	Leishmania donovani	MD	Leishmania donovani	F	ORGANISM	=	MD	Non-molecular	F_ORGANISM_=_MD_Non-molecular	0.989	-31.685	0.259	1.304	-28.448	0.43	MD	390.44	5.4	53.99	1	COc1ccc(C(=O)\C=C\c2cccc(Oc3ccccc3)c2)c(OC)c1OC	481997	J. Med. Chem., ( 1998), 41, 24, 4819
1082	CHEMBL145184	IC50(nM)	=	21000	10	-1	0	0	0	t	0	MD	MD	Leishmania donovani	MD	Leishmania donovani	F	ORGANISM	=	MD	Non-molecular	F_ORGANISM_=_MD_Non-molecular	-0.601	-40.915	-0.741	-0.286	-37.678	-0.57	MD	356.44	3.81	44.76	0	COc1ccc(C(=O)\C=C\c2ccc(cc2)[N+](C)(C)C)c(OC)c1OC	490267	J. Med. Chem., ( 1998), 41, 24, 4819
1083	CHEMBL145203	IC50(nM)	=	20000	10	-1	0	0	0	t	0	MD	MD	Leishmania donovani	MD	Leishmania donovani	F	ORGANISM	=	MD	Non-molecular	F_ORGANISM_=_MD_Non-molecular	-0.741	-37.675	-0.741	-0.426	-34.438	-0.57	MD	341.41	3.67	48	0	COc1ccc(C(=O)\C=C\c2cccc(c2)N(C)C)c(OC)c1OC	489029	J. Med. Chem., ( 1998), 41, 24, 4819
1084	CHEMBL145495	IC50(nM)	=	15000	10	-1	0	0	0	t	0	MD	MD	Leishmania donovani	MD	Leishmania donovani	F	ORGANISM	=	MD	Non-molecular	F_ORGANISM_=_MD_Non-molecular	-0.691	-68.605	-0.741	-0.376	-65.368	-0.57	MD	226.25	3.72	17.07	0	Fc1ccc(cc1)C(=O)\C=C\c2ccccc2	475762	J. Med. Chem., ( 1998), 41, 24, 4819
1085	CHEMBL145561	IC50(nM)	=	9300	10	-1	0	0	0	v	0	MD	MD	Leishmania donovani	MD	Leishmania donovani	F	ORGANISM	=	MD	Non-molecular	F_ORGANISM_=_MD_Non-molecular	-1.101	-20.685	-0.741	-0.786	-17.448	-0.57	MD	314.34	3.31	64.99	0	COc1ccc(C(=O)\C=C\c2ccccc2O)c(OC)c1OC	481993	J. Med. Chem., ( 1998), 41, 24, 4819
1086	CHEMBL145634	IC50(nM)	=	42000	10	-1	0	0	0	t	0	MD	MD	Leishmania donovani	MD	Leishmania donovani	F	ORGANISM	=	MD	Non-molecular	F_ORGANISM_=_MD_Non-molecular	1.099	-59.375	0.259	1.414	-56.138	0.43	MD	318.35	5.51	26.3	1	Fc1ccc(cc1)C(=O)\C=C\c2ccc(Oc3ccccc3)cc2	509418	J. Med. Chem., ( 1998), 41, 24, 4819
1087	CHEMBL145643	IC50(nM)	=	8600	10	-1	0	0	0	t	0	MD	MD	Leishmania donovani	MD	Leishmania donovani	F	ORGANISM	=	MD	Non-molecular	F_ORGANISM_=_MD_Non-molecular	-0.901	-7.005	-0.741	-0.586	-3.768	-0.57	MD	313.31	3.51	78.67	0	COc1ccc(\C=C\C(=O)c2cccc(c2)[N+](=O)[O-])c(OC)c1	487938	J. Med. Chem., ( 1998), 41, 24, 4819
1088	CHEMBL145666	IC50(nM)	=	106000	10	-1	0	0	0	t	0	MD	MD	Leishmania donovani	MD	Leishmania donovani	F	ORGANISM	=	Outside typical range	Non-molecular	F_ORGANISM_=_Outside typical range_Non-molecular	-1.101	-20.685	-0.741	0.286	-7.152	-0.162	MD	314.34	3.31	64.99	0	COc1cc(OC)c(\C=C\C(=O)c2ccc(O)cc2)c(OC)c1	475760	J. Med. Chem., ( 1998), 41, 24, 4819
1089	CHEMBL145682	IC50(nM)	=	8600	10	-1	0	0	0	v	0	MD	MD	Leishmania donovani	MD	Leishmania donovani	F	ORGANISM	=	MD	Non-molecular	F_ORGANISM_=_MD_Non-molecular	-0.931	-17.125	-0.741	-0.616	-13.888	-0.57	MD	323.35	3.48	68.55	0	COc1ccc(C(=O)\C=C\c2ccc(cc2)C#N)c(OC)c1OC	481999	J. Med. Chem., ( 1998), 41, 24, 4819
1090	CHEMBL145720	IC50(nM)	=	9700	10	-1	0	0	0	t	0	MD	MD	Leishmania donovani	MD	Leishmania donovani	F	ORGANISM	=	MD	Non-molecular	F_ORGANISM_=_MD_Non-molecular	0.719	-18.915	0.259	1.034	-15.678	0.43	MD	354.45	5.13	66.76	1	CCCCCCc1cc(\C=C\C(=O)c2ccc(O)cc2)c(OC)cc1O	493830	J. Med. Chem., ( 1998), 41, 24, 4819
1091	CHEMBL145758	IC50(nM)	=	3400	10	-1	0	0	0	t	0	MD	MD	Leishmania donovani	MD	Leishmania donovani	F	ORGANISM	=	MD	Non-molecular	F_ORGANISM_=_MD_Non-molecular	-0.901	-7.005	-0.741	-0.586	-3.768	-0.57	MD	313.31	3.51	78.67	0	COc1cc(OC)cc(\C=C\C(=O)c2ccccc2[N+](=O)[O-])c1	480742	J. Med. Chem., ( 1998), 41, 24, 4819
1092	CHEMBL145927	IC50(nM)	=	83000	10	-1	0	0	0	t	0	MD	MD	Leishmania donovani	MD	Leishmania donovani	F	ORGANISM	=	MD	Non-molecular	F_ORGANISM_=_MD_Non-molecular	-1.421	-28.145	-0.741	-1.106	-24.908	-0.57	4,4'-DIHYDROXYCHALCONE	240.26	2.99	57.53	0	Oc1ccc(\C=C\C(=O)c2ccc(O)cc2)cc1	490265	J. Med. Chem., ( 1998), 41, 24, 4819
1093	CHEMBL145951	IC50(nM)	=	35000	10	-1	0	0	0	v	0	MD	MD	Leishmania donovani	MD	Leishmania donovani	F	ORGANISM	=	MD	Non-molecular	F_ORGANISM_=_MD_Non-molecular	0.369	-40.915	-0.741	0.684	-37.678	-0.57	MD	340.42	4.78	44.76	0	CCCCOc1ccc(cc1)C(=O)\C=C\c2cc(OC)cc(OC)c2	485539	J. Med. Chem., ( 1998), 41, 24, 4819
1094	CHEMBL146493	IC50(nM)	=	5500	10	-1	0	0	0	t	0	MD	MD	Leishmania donovani	MD	Leishmania donovani	F	ORGANISM	=	MD	Non-molecular	F_ORGANISM_=_MD_Non-molecular	-0.671	-50.145	-0.741	-0.356	-46.908	-0.57	MD	286.3	3.74	35.53	0	COc1cc(OC)cc(\C=C\C(=O)c2cccc(F)c2)c1	487940	J. Med. Chem., ( 1998), 41, 24, 4819
1095	CHEMBL146779	IC50(nM)	=	60000	10	-1	0	0	0	t	0	MD	MD	Leishmania donovani	MD	Leishmania donovani	F	ORGANISM	=	MD	Non-molecular	F_ORGANISM_=_MD_Non-molecular	-0.251	-40.915	-0.741	0.064	-37.678	-0.57	MD	324.38	4.16	44.76	0	COc1ccc(\C=C\C(=O)c2ccc(OCC=C)cc2)cc1OC	504500	J. Med. Chem., ( 1998), 41, 24, 4819
1096	CHEMBL146780	IC50(nM)	=	73000	10	-1	0	0	0	t	0	MD	MD	Leishmania donovani	MD	Leishmania donovani	F	ORGANISM	=	MD	Non-molecular	F_ORGANISM_=_MD_Non-molecular	-0.251	-40.915	-0.741	0.064	-37.678	-0.57	MD	324.38	4.16	44.76	0	COc1ccc(OC)c(\C=C\C(=O)c2ccc(OCC=C)cc2)c1	506886	J. Med. Chem., ( 1998), 41, 24, 4819
1097	CHEMBL147801	IC50(nM)	=	62000	10	-1	0	0	0	v	0	MD	MD	Leishmania donovani	MD	Leishmania donovani	F	ORGANISM	=	MD	Non-molecular	F_ORGANISM_=_MD_Non-molecular	1.129	-59.375	0.259	1.444	-56.138	0.43	MD	308.42	5.54	26.3	1	CCCCCCOc1ccc(cc1)C(=O)\C=C\c2ccccc2	489025	J. Med. Chem., ( 1998), 41, 24, 4819
1098	CHEMBL147887	IC50(nM)	=	26000	10	-1	0	0	0	t	0	MD	MD	Leishmania donovani	MD	Leishmania donovani	F	ORGANISM	=	MD	Non-molecular	F_ORGANISM_=_MD_Non-molecular	-0.451	-18.915	-0.741	-0.136	-15.678	-0.57	MD	312.37	3.96	66.76	0	CCCc1cc(\C=C\C(=O)c2ccc(O)cc2)c(OC)cc1O	505761	J. Med. Chem., ( 1998), 41, 24, 4819
1099	CHEMBL148216	IC50(nM)	=	8300	10	-1	0	0	0	t	0	MD	MD	Leishmania donovani	MD	Leishmania donovani	F	ORGANISM	=	MD	Non-molecular	F_ORGANISM_=_MD_Non-molecular	-0.781	-22.455	-0.741	-0.466	-19.218	-0.57	MD	358.39	3.63	63.22	0	COc1cc(OC)cc(\C=C\C(=O)c2ccc(OC)c(OC)c2OC)c1	493832	J. Med. Chem., ( 1998), 41, 24, 4819
1100	CHEMBL148266	IC50(nM)	=	19000	10	-1	0	0	0	t	0	MD	MD	Leishmania donovani	MD	Leishmania donovani	F	ORGANISM	=	MD	Non-molecular	F_ORGANISM_=_MD_Non-molecular	1.879	-40.915	0.259	2.194	-37.678	0.43	MD	408.54	6.29	44.76	1	CCCCCCc1c(OC)cc(\C=C\C(=O)c2ccc(OCC=C)cc2)cc1OC	498310	J. Med. Chem., ( 1998), 41, 24, 4819
1101	CHEMBL148394	IC50(nM)	=	27000	10	-1	0	0	0	v	0	MD	MD	Leishmania donovani	MD	Leishmania donovani	F	ORGANISM	=	MD	Non-molecular	F_ORGANISM_=_MD_Non-molecular	1.359	-68.605	0.259	1.674	-65.368	0.43	MD	308.4	5.77	17.07	1	Fc1ccc(\C=C\C(=O)c2ccc(cc2)C3CCCCC3)cc1	486671	J. Med. Chem., ( 1998), 41, 24, 4819
1102	CHEMBL128000	IC50(nM)	=	66000	10	-1	0	0	0	t	0	MD	MD	Leishmania donovani	MD	Leishmania donovani	F	ORGANISM	=	MD	Non-molecular	F_ORGANISM_=_MD_Non-molecular	-2.001	12.315	-0.741	-1.686	15.552	-0.57	BUTEIN	272.26	2.41	97.99	0	Oc1ccc(C(=O)\C=C\c2ccc(O)c(O)c2)c(O)c1	492660	J. Med. Chem., ( 1998), 41, 24, 4819
1103	CHEMBL434066	IC50(nM)	=	48000	10	-1	0	0	0	t	0	MD	MD	Leishmania donovani	MD	Leishmania donovani	F	ORGANISM	=	MD	Non-molecular	F_ORGANISM_=_MD_Non-molecular	-1.101	-29.915	-0.741	-0.786	-26.678	-0.57	MD	284.31	3.31	55.76	0	COc1ccc(\C=C\C(=O)c2ccc(O)cc2)c(OC)c1	510600	J. Med. Chem., ( 1998), 41, 24, 4819
1104	CHEMBL439624	IC50(nM)	=	5800	10	-1	0	0	0	t	0	MD	MD	Leishmania donovani	MD	Leishmania donovani	F	ORGANISM	=	MD	Non-molecular	F_ORGANISM_=_MD_Non-molecular	-0.741	-46.905	-0.741	-0.426	-43.668	-0.57	MD	311.38	3.67	38.77	0	COc1cc(OC)cc(\C=C\C(=O)c2cccc(c2)N(C)C)c1	499571	J. Med. Chem., ( 1998), 41, 24, 4819
1105	CHEMBL445137	IC50(nM)	=	5000	10	-1	0	0	0	v	0	MD	MD	Leishmania donovani	MD	Leishmania donovani	F	ORGANISM	=	MD	Non-molecular	F_ORGANISM_=_MD_Non-molecular	-0.251	-40.915	-0.741	0.064	-37.678	-0.57	MD	324.38	4.16	44.76	0	COc1ccc(\C=C\C(=O)c2ccccc2OCC=C)c(OC)c1	478137	J. Med. Chem., ( 1998), 41, 24, 4819
1106	CHEMBL7976	IC50(nM)	=	20000	10	-1	0	0	0	t	0	MD	MD	Leishmania donovani	MD	Leishmania donovani	F	ORGANISM	=	MD	Non-molecular	F_ORGANISM_=_MD_Non-molecular	-0.831	-68.605	-0.741	-0.516	-65.368	-0.57	CHALCONE	208.26	3.58	17.07	0	O=C(\C=C\c1ccccc1)c2ccccc2	475758	J. Med. Chem., ( 1998), 41, 24, 4819
1107	CHEMBL417873	IC50(nM)	=	15000	10	-1	0	0	0	t	0	MD	MD	Leishmania donovani	MD	Leishmania donovani	F	ORGANISM	=	MD	Non-molecular	F_ORGANISM_=_MD_Non-molecular	-0.551	-68.605	-0.741	-0.236	-65.368	-0.57	MD	244.24	3.86	17.07	0	Fc1ccc(\C=C\C(=O)c2ccc(F)cc2)cc1	486673	J. Med. Chem., ( 1998), 41, 24, 4819
1108	CHEMBL422481	IC50(nM)	=	23000	10	-1	0	0	0	t	0	MD	MD	Leishmania donovani	MD	Leishmania donovani	F	ORGANISM	=	MD	Non-molecular	F_ORGANISM_=_MD_Non-molecular	-1.101	-29.915	-0.741	-0.786	-26.678	-0.57	MD	284.31	3.31	55.76	0	COc1ccc(OC)c(\C=C\C(=O)c2ccc(O)cc2)c1	486669	J. Med. Chem., ( 1998), 41, 24, 4819
1109	CHEMBL422836	IC50(nM)	=	27000	10	-1	0	0	0	v	0	MD	MD	Leishmania donovani	MD	Leishmania donovani	F	ORGANISM	=	MD	Non-molecular	F_ORGANISM_=_MD_Non-molecular	-0.251	-40.915	-0.741	0.064	-37.678	-0.57	MD	324.38	4.16	44.76	0	COc1cc(OC)cc(\C=C\C(=O)c2ccc(OCC=C)cc2)c1	481991	J. Med. Chem., ( 1998), 41, 24, 4819
1110	CHEMBL342108	IC50(nM)	=	17000	10	-1	0	0	0	t	0	MD	MD	Leishmania donovani	MD	Leishmania donovani	F	ORGANISM	=	MD	Non-molecular	F_ORGANISM_=_MD_Non-molecular	-0.891	2.225	-0.741	-0.576	5.462	-0.57	MD	343.34	3.52	87.9	0	COc1ccc(C(=O)\C=C\c2cccc(c2)[N+](=O)[O-])c(OC)c1OC	505769	J. Med. Chem., ( 1998), 41, 24, 4819
1111	CHEMBL356987	IC50(nM)	=	90000	10	-1	0	0	0	t	0	MD	MD	Leishmania donovani	MD	Leishmania donovani	F	ORGANISM	=	MD	Non-molecular	F_ORGANISM_=_MD_Non-molecular	1.099	-40.915	0.259	1.414	-37.678	0.43	MD	380.48	5.51	44.76	1	CCCCc1c(OC)cc(\C=C\C(=O)c2ccc(OCC=C)cc2)cc1OC	506884	J. Med. Chem., ( 1998), 41, 24, 4819
1112	CHEMBL357476	IC50(nM)	=	22000	10	-1	0	0	0	t	0	MD	MD	Leishmania donovani	MD	Leishmania donovani	F	ORGANISM	=	MD	Non-molecular	F_ORGANISM_=_MD_Non-molecular	-1.101	-18.915	-0.741	-0.786	-15.678	-0.57	MD	284.31	3.31	66.76	0	COc1c(C)c(O)ccc1\C=C\C(=O)c2ccc(O)cc2	489023	J. Med. Chem., ( 1998), 41, 24, 4819
1113	CHEMBL357640	IC50(nM)	=	38000	10	-1	0	0	0	v	0	MD	MD	Leishmania donovani	MD	Leishmania donovani	F	ORGANISM	=	MD	Non-molecular	F_ORGANISM_=_MD_Non-molecular	0.869	-40.915	0.259	1.184	-37.678	0.43	MD	376.45	5.28	44.76	1	C=CCOc1ccc(cc1)C(=O)\C=C\c2cc(OCC=C)ccc2OCC=C	492664	J. Med. Chem., ( 1998), 41, 24, 4819
1114	CHEMBL358286	IC50(nM)	=	7300	10	-1	0	0	0	t	0	MD	MD	Leishmania donovani	MD	Leishmania donovani	F	ORGANISM	=	MD	Non-molecular	F_ORGANISM_=_MD_Non-molecular	-0.741	-46.905	-0.741	-0.426	-43.668	-0.57	MD	311.38	3.67	38.77	0	COc1cc(OC)cc(\C=C\C(=O)c2ccccc2N(C)C)c1	485541	J. Med. Chem., ( 1998), 41, 24, 4819
1115	CHEMBL358518	IC50(nM)	=	39000	10	-1	0	0	0	t	0	MD	MD	Leishmania donovani	MD	Leishmania donovani	F	ORGANISM	=	MD	Non-molecular	F_ORGANISM_=_MD_Non-molecular	-1.101	-18.915	-0.741	-0.786	-15.678	-0.57	MD	284.31	3.31	66.76	0	COc1cc(O)cc(C)c1\C=C\C(=O)c2ccc(O)cc2	484443	J. Med. Chem., ( 1998), 41, 24, 4819
1116	CHEMBL269225	IC50(nM)	=	2000	10	-1	0	0	0	t	0	MD	MD	Leishmania donovani	Promastigotes	Leishmania donovani	F	ORGANISM	=	MD	Non-molecular	F_ORGANISM_=_MD_Non-molecular	-1.191	18.406	-0.627	-1.486	27.042	-0.57	MD	381.42	2.61	109.48	0	Cc1ccc(cc1)S(=O)(=O)Nc2nc3nc(cc(O)n3n2)c4ccccc4	1154776	Bioorg. Med. Chem. Lett., ( 1997), 7, 8, 1087
1117	CHEMBL11624	IC50(nM)	=	2000	10	-1	0	0	0	v	0	MD	MD	Leishmania donovani	Promastigotes	Leishmania donovani	F	ORGANISM	=	MD	Non-molecular	F_ORGANISM_=_MD_Non-molecular	-3.611	22.686	-0.627	-3.906	31.322	-0.57	MD	239.26	0.19	113.76	0	Nc1n[nH]c(NS(=O)(=O)c2ccccc2)n1	1173351	Bioorg. Med. Chem. Lett., ( 1997), 7, 8, 1087
1118	CHEMBL11757	IC50(nM)	=	2000	10	-1	0	0	0	t	0	MD	MD	Leishmania donovani	Promastigotes	Leishmania donovani	F	ORGANISM	=	MD	Non-molecular	F_ORGANISM_=_MD_Non-molecular	1.109	-1.824	-0.627	0.814	6.812	-0.57	MD	461.93	4.91	89.25	0	Clc1ccc(cc1)S(=O)(=O)Nc2nc3nc(cc(c4ccccc4)n3n2)c5ccccc5	1177362	Bioorg. Med. Chem. Lett., ( 1997), 7, 8, 1087
1119	CHEMBL11835	IC50(nM)	=	15500	10	-1	0	0	0	t	0	MD	MD	Leishmania donovani	Promastigotes	Leishmania donovani	F	ORGANISM	=	MD	Non-molecular	F_ORGANISM_=_MD_Non-molecular	-1.281	7.146	-0.627	-1.576	15.782	-0.57	MD	303.34	2.52	98.22	0	Cc1ccc2nc(NS(=O)(=O)c3ccc(N)cc3)oc2c1	1145912	Bioorg. Med. Chem. Lett., ( 1997), 7, 8, 1087
1120	CHEMBL11836	IC50(nM)	=	1500	10	-1	0	0	0	t	0	MD	MD	Leishmania donovani	Promastigotes	Leishmania donovani	F	ORGANISM	=	MD	Non-molecular	F_ORGANISM_=_MD_Non-molecular	-1.951	-1.824	-0.627	-2.246	6.812	-0.57	MD	317.37	1.85	89.25	0	Cc1ccc(cc1)S(=O)(=O)Nc2nc3nc(C)cc(C)n3n2	1179844	Bioorg. Med. Chem. Lett., ( 1997), 7, 8, 1087
1121	CHEMBL11875	IC50(nM)	=	6400	10	-1	0	0	0	v	0	MD	MD	Leishmania donovani	Promastigotes	Leishmania donovani	F	ORGANISM	=	MD	Non-molecular	F_ORGANISM_=_MD_Non-molecular	-1.591	7.146	-0.627	-1.886	15.782	-0.57	MD	289.32	2.21	98.22	0	Nc1ccc(cc1)S(=O)(=O)Nc2oc3ccccc3n2	1170773	Bioorg. Med. Chem. Lett., ( 1997), 7, 8, 1087
1122	CHEMBL11886	IC50(nM)	=	10500	10	-1	0	0	0	t	0	MD	MD	Leishmania donovani	Promastigotes	Leishmania donovani	F	ORGANISM	=	MD	Non-molecular	F_ORGANISM_=_MD_Non-molecular	-1.851	9.796	-0.627	-2.146	18.432	-0.57	MD	288.33	1.95	100.87	0	Nc1ccc(cc1)S(=O)(=O)Nc2nc3ccccc3[nH]2	1174590	Bioorg. Med. Chem. Lett., ( 1997), 7, 8, 1087
1123	CHEMBL55	IC50(nM)	=	760	10	-1	0	0	0	t	0	MD	MD	Leishmania donovani	Promastigotes	Leishmania donovani	F	ORGANISM	=	MD	Non-molecular	F_ORGANISM_=_MD_Non-molecular	-0.921	27.126	-0.627	-1.216	35.762	-0.57	PENTAMIDINE	340.43	2.88	118.2	0	NC(=N)c1ccc(OCCCCCOc2ccc(cc2)C(=N)N)cc1	1143323	Bioorg. Med. Chem. Lett., ( 1997), 7, 8, 1087
1124	CHEMBL318630	Inhibition(%)	=	6.9	95	1	0	0	0	t	0.01	MD	MD	Leishmania donovani	MD	Leishmania donovani	F	ORGANISM	=	MD	Non-molecular	F_ORGANISM_=_MD_Non-molecular	0.169	7.275	0.259	0.484	10.512	0.43	MD	529.64	4.58	92.95	1	O=C(CCCc1ccccc1)N2CCC[C@H]2C(=O)N3CCC[C@H]3C(=O)c4cc(COCc5ccccc5)on4	174032	Bioorg. Med. Chem. Lett., ( 2003), 13, 17, 2875
1125	CHEMBL318630	Inhibition(%)	=	100	95	1	1	0	0	v	0.01	MD	MD	Leishmania donovani	MD	Leishmania donovani	F	ORGANISM	=	MD	Non-molecular	F_ORGANISM_=_MD_Non-molecular	0.169	7.275	0.259	0.484	10.512	0.43	MD	529.64	4.58	92.95	1	O=C(CCCc1ccccc1)N2CCC[C@H]2C(=O)N3CCC[C@H]3C(=O)c4cc(COCc5ccccc5)on4	174031	Bioorg. Med. Chem. Lett., ( 2003), 13, 17, 2875
1126	CHEMBL318630	Inhibition(%)	=	0	95	1	0	0	0	t	0.01	MD	MD	Leishmania donovani	MD	Leishmania donovani	F	ORGANISM	=	MD	Non-molecular	F_ORGANISM_=_MD_Non-molecular	0.169	7.275	0.259	0.484	10.512	0.43	MD	529.64	4.58	92.95	1	O=C(CCCc1ccccc1)N2CCC[C@H]2C(=O)N3CCC[C@H]3C(=O)c4cc(COCc5ccccc5)on4	174033	Bioorg. Med. Chem. Lett., ( 2003), 13, 17, 2875
1127	CHEMBL97152	Inhibition(%)	=	1.8	95	1	0	0	0	t	0.01	MD	MD	Leishmania donovani	MD	Leishmania donovani	F	ORGANISM	=	MD	Non-molecular	F_ORGANISM_=_MD_Non-molecular	-0.091	7.275	-0.741	0.224	10.512	-0.57	MD	473.53	4.32	92.95	0	O=C(OCc1ccccc1)N2CCC[C@H]2C(=O)N3CCC[C@H]3C(=O)c4cc(on4)c5ccccc5	155794	Bioorg. Med. Chem. Lett., ( 2003), 13, 17, 2875
1128	CHEMBL97152	Inhibition(%)	=	100	95	1	1	0	0	t	0.01	MD	MD	Leishmania donovani	MD	Leishmania donovani	F	ORGANISM	=	MD	Non-molecular	F_ORGANISM_=_MD_Non-molecular	-0.091	7.275	-0.741	0.224	10.512	-0.57	MD	473.53	4.32	92.95	0	O=C(OCc1ccccc1)N2CCC[C@H]2C(=O)N3CCC[C@H]3C(=O)c4cc(on4)c5ccccc5	155793	Bioorg. Med. Chem. Lett., ( 2003), 13, 17, 2875
1129	CHEMBL97152	Inhibition(%)	=	0	95	1	0	0	0	v	0.01	MD	MD	Leishmania donovani	MD	Leishmania donovani	F	ORGANISM	=	MD	Non-molecular	F_ORGANISM_=_MD_Non-molecular	-0.091	7.275	-0.741	0.224	10.512	-0.57	MD	473.53	4.32	92.95	0	O=C(OCc1ccccc1)N2CCC[C@H]2C(=O)N3CCC[C@H]3C(=O)c4cc(on4)c5ccccc5	155795	Bioorg. Med. Chem. Lett., ( 2003), 13, 17, 2875
1130	CHEMBL292083	Inhibition(%)	>	30	95	1	0	0	0	v	0.01	MD	MD	Leishmania donovani	MD	Leishmania donovani	F	ORGANISM	>	MD	Non-molecular	F_ORGANISM_>_MD_Non-molecular	-0.451	149.735	1.259	0.165	159.013	1.688	MD	719.77	3.96	235.41	2	CCCCOC(=O)CNC(=O)C(CSc1ccc(cc1[N+](=O)[O-])[N+](=O)[O-])NC(=O)CCC(NC(=O)OCc2ccccc2)C(=O)OCCCC	669924	J. Med. Chem., ( 2000), 43, 10, 2072
1131	CHEMBL293169	Inhibition(%)	>	30	95	1	0	0	0	t	0.01	MD	MD	Leishmania donovani	MD	Leishmania donovani	F	ORGANISM	>	MD	Non-molecular	F_ORGANISM_>_MD_Non-molecular	-1.231	149.735	1.259	-0.615	159.013	1.688	MD	691.72	3.18	235.41	2	CCCOC(=O)CNC(=O)C(CSc1ccc(cc1[N+](=O)[O-])[N+](=O)[O-])NC(=O)CCC(NC(=O)OCc2ccccc2)C(=O)OCCC	651453	J. Med. Chem., ( 2000), 43, 10, 2072
1132	CHEMBL66790	Inhibition(%)	>	30	95	1	0	0	0	t	0.01	MD	MD	Leishmania donovani	MD	Leishmania donovani	F	ORGANISM	>	MD	Non-molecular	F_ORGANISM_>_MD_Non-molecular	-2.791	149.735	1.259	-2.175	159.013	1.688	MD	635.61	1.62	235.41	2	COC(=O)CNC(=O)C(CSc1ccc(cc1[N+](=O)[O-])[N+](=O)[O-])NC(=O)CCC(NC(=O)OCc2ccccc2)C(=O)OC	633490	J. Med. Chem., ( 2000), 43, 10, 2072
1133	CHEMBL64890	Inhibition(%)	>	50	95	1	0	0	0	t	0.01	MD	MD	Leishmania donovani	MD	Leishmania donovani	F	ORGANISM	>	MD	Non-molecular	F_ORGANISM_>_MD_Non-molecular	2.669	149.735	2.259	3.285	159.013	2.688	MD	831.99	7.08	235.41	3	CCCCCCCCOC(=O)CNC(=O)C(CSc1ccc(cc1[N+](=O)[O-])[N+](=O)[O-])NC(=O)CCC(NC(=O)OCc2ccccc2)C(=O)OCCCCCCCC	650229	J. Med. Chem., ( 2000), 43, 10, 2072
1134	CHEMBL64892	Inhibition(%)	>	50	95	1	0	0	0	v	0.01	MD	MD	Leishmania donovani	MD	Leishmania donovani	F	ORGANISM	>	MD	Non-molecular	F_ORGANISM_>_MD_Non-molecular	1.109	149.735	2.259	1.725	159.013	2.688	MD	775.88	5.52	235.41	3	CCCCCCOC(=O)CNC(=O)C(CSc1ccc(cc1[N+](=O)[O-])[N+](=O)[O-])NC(=O)CCC(NC(=O)OCc2ccccc2)C(=O)OCCCCCC	656183	J. Med. Chem., ( 2000), 43, 10, 2072
1135	CHEMBL55	Inhibition(%)	=	100	95	1	1	0	0	t	0.01	MD	MD	Leishmania donovani	Promastigotes	Leishmania donovani	F	ORGANISM	=	MD	Non-molecular	F_ORGANISM_=_MD_Non-molecular	-0.921	27.126	-0.627	-1.216	35.762	-0.57	PENTAMIDINE	340.43	2.88	118.2	0	NC(=N)c1ccc(OCCCCCOc2ccc(cc2)C(=N)N)cc1	1048290	Bioorg. Med. Chem. Lett., ( 1997), 7, 6, 651
1136	CHEMBL290540	Inhibition(%)	=	0	95	1	0	0	0	t	0.01	MD	MD	Leishmania donovani	Promastigotes	Leishmania donovani	F	ORGANISM	=	MD	Non-molecular	F_ORGANISM_=_MD_Non-molecular	-3.411	14.576	-0.627	-3.706	23.212	-0.57	MD	255.3	0.39	105.65	0	CCO\C(=C(/C1=NCCN1)\c2nnc(N)s2)\O	1054156	Bioorg. Med. Chem. Lett., ( 1997), 7, 6, 651
1137	CHEMBL290625	Inhibition(%)	=	73	95	1	0	0	0	t	0.01	MD	MD	Leishmania donovani	Promastigotes	Leishmania donovani	F	ORGANISM	=	MD	Non-molecular	F_ORGANISM_=_MD_Non-molecular	-3.021	14.576	-0.627	-3.316	23.212	-0.57	MD	269.33	0.78	105.65	0	CCO\C(=C(/C1=NCCCN1)\c2nnc(N)s2)\O	1052996	Bioorg. Med. Chem. Lett., ( 1997), 7, 6, 651
1138	CHEMBL158335	Inhibition(%)	=	31	95	1	0	0	0	v	0.01	MD	MD	Leishmania donovani	Promastigotes	Leishmania donovani	F	ORGANISM	=	MD	Non-molecular	F_ORGANISM_=_MD_Non-molecular	-0.311	-7.034	-0.627	-0.606	1.602	-0.57	MD	434.32	3.49	84.04	0	CCO\C(=C(/C1=NCCN1)\c2nn3cc(nc3s2)c4ccc(Br)cc4)\O	1061792	Bioorg. Med. Chem. Lett., ( 1997), 7, 6, 651
1139	CHEMBL158461	Inhibition(%)	=	0	95	1	0	0	0	t	0.01	MD	MD	Leishmania donovani	Promastigotes	Leishmania donovani	F	ORGANISM	=	MD	Non-molecular	F_ORGANISM_=_MD_Non-molecular	-1.581	-12.974	-0.627	-1.876	-4.338	-0.57	MD	303.43	2.22	78.1	0	CCOC(=O)C(=C1SCCCS1)c2nnc(N)s2	1064342	Bioorg. Med. Chem. Lett., ( 1997), 7, 6, 651
1140	CHEMBL158887	Inhibition(%)	=	99.3	95	1	1	0	0	t	0.01	MD	MD	Leishmania donovani	Promastigotes	Leishmania donovani	F	ORGANISM	=	MD	Non-molecular	F_ORGANISM_=_MD_Non-molecular	-0.191	-30.434	-0.627	-0.486	-21.798	-0.57	MD	441.49	3.61	60.64	0	Fc1ccc(cc1)N2C(=S)N3CCN4C(=S)N(C(=O)C(=C34)C2=N)c5ccc(F)cc5	1028561	Bioorg. Med. Chem. Lett., ( 1997), 7, 6, 651
1141	CHEMBL159074	Inhibition(%)	=	18	95	1	0	0	0	t	0.01	MD	MD	Leishmania donovani	Promastigotes	Leishmania donovani	F	ORGANISM	=	MD	Non-molecular	F_ORGANISM_=_MD_Non-molecular	-2.011	-15.484	-0.627	-2.306	-6.848	-0.57	MD	242.35	1.79	75.59	0	Nc1nnc(s1)C(=C2SCCS2)C#N	1028614	Bioorg. Med. Chem. Lett., ( 1997), 7, 6, 651
1142	CHEMBL159140	Inhibition(%)	=	99.3	95	1	1	0	0	v	0.01	MD	MD	Leishmania donovani	Promastigotes	Leishmania donovani	F	ORGANISM	=	MD	Non-molecular	F_ORGANISM_=_MD_Non-molecular	-0.461	-30.434	-0.627	-0.756	-21.798	-0.57	MD	405.51	3.34	60.64	0	N=C1N(C(=S)N2CCN3C(=S)N(C(=O)C1=C23)c4ccccc4)c5ccccc5	1029901	Bioorg. Med. Chem. Lett., ( 1997), 7, 6, 651
1143	CHEMBL159239	Inhibition(%)	=	20	95	1	0	0	0	t	0.01	MD	MD	Leishmania donovani	Promastigotes	Leishmania donovani	F	ORGANISM	=	MD	Non-molecular	F_ORGANISM_=_MD_Non-molecular	-2.401	-30.434	-0.627	-2.696	-21.798	-0.57	MD	309.42	1.4	60.64	0	CCN1C(=S)N2CCN3C(=S)N(CC)C(=O)C(=C23)C1=N	1040729	Bioorg. Med. Chem. Lett., ( 1997), 7, 6, 651
1144	CHEMBL160236	Inhibition(%)	=	50	95	1	0	0	0	t	0.01	MD	MD	Leishmania donovani	Promastigotes	Leishmania donovani	F	ORGANISM	=	MD	Non-molecular	F_ORGANISM_=_MD_Non-molecular	-0.301	-37.214	-0.627	-0.596	-28.578	-0.57	MD	442.47	3.5	53.86	0	Fc1ccc(cc1)N2C(=S)N3CCN4C(=S)N(C(=O)C(=C34)C2=O)c5ccc(F)cc5	1033453	Bioorg. Med. Chem. Lett., ( 1997), 7, 6, 651
1145	CHEMBL160406	Inhibition(%)	=	7	95	1	0	0	0	t	0.01	MD	MD	Leishmania donovani	Promastigotes	Leishmania donovani	F	ORGANISM	=	MD	Non-molecular	F_ORGANISM_=_MD_Non-molecular	-2.591	3.706	-0.627	-2.886	12.342	-0.57	MD	401.43	1.21	94.78	0	Cc1ccccc1N2C(=O)N3CCN4C(=O)N(C(=O)C(=C34)C2=N)c5ccccc5C	1055462	Bioorg. Med. Chem. Lett., ( 1997), 7, 6, 651
1146	CHEMBL160407	Inhibition(%)	=	99.2	95	1	1	0	0	v	0.01	MD	MD	Leishmania donovani	Promastigotes	Leishmania donovani	F	ORGANISM	=	MD	Non-molecular	F_ORGANISM_=_MD_Non-molecular	-2.011	-30.434	-0.627	-2.306	-21.798	-0.57	MD	323.45	1.79	60.64	0	CCN1C(=S)N2CCCN3C(=S)N(CC)C(=O)C(=C23)C1=N	1051767	Bioorg. Med. Chem. Lett., ( 1997), 7, 6, 651
1147	CHEMBL160656	Inhibition(%)	=	0	95	1	0	0	0	t	0.01	MD	MD	Leishmania donovani	Promastigotes	Leishmania donovani	F	ORGANISM	=	MD	Non-molecular	F_ORGANISM_=_MD_Non-molecular	-1.971	-12.974	-0.627	-2.266	-4.338	-0.57	MD	289.41	1.83	78.1	0	CCOC(=O)C(=C1SCCS1)c2nnc(N)s2	1029899	Bioorg. Med. Chem. Lett., ( 1997), 7, 6, 651
1148	CHEMBL160813	Inhibition(%)	=	93	95	1	0	0	0	t	0.01	MD	MD	Leishmania donovani	Promastigotes	Leishmania donovani	F	ORGANISM	=	MD	Non-molecular	F_ORGANISM_=_MD_Non-molecular	-2.701	-3.074	-0.627	-2.996	5.562	-0.57	MD	402.41	1.1	88	0	Cc1ccccc1N2C(=O)N3CCN4C(=O)N(C(=O)C(=C34)C2=O)c5ccccc5C	1050573	Bioorg. Med. Chem. Lett., ( 1997), 7, 6, 651
1149	CHEMBL161632	Inhibition(%)	=	58	95	1	0	0	0	t	0.01	MD	MD	Leishmania donovani	Promastigotes	Leishmania donovani	F	ORGANISM	=	MD	Non-molecular	F_ORGANISM_=_MD_Non-molecular	-4.871	-3.074	-0.627	-5.166	5.562	-0.57	MD	292.3	-1.07	88	0	CCN1C(=O)N2CCCN3C(=O)N(CC)C(=O)C(=C23)C1=O	1044591	Bioorg. Med. Chem. Lett., ( 1997), 7, 6, 651
1150	CHEMBL415742	Inhibition(%)	=	76	95	1	0	0	0	v	0.01	MD	MD	Leishmania donovani	Promastigotes	Leishmania donovani	F	ORGANISM	=	MD	Non-molecular	F_ORGANISM_=_MD_Non-molecular	-2.521	-37.214	-0.627	-2.816	-28.578	-0.57	MD	310.4	1.28	53.86	0	CCN1C(=S)N2CCN3C(=S)N(CC)C(=O)C(=C23)C1=O	1051765	Bioorg. Med. Chem. Lett., ( 1997), 7, 6, 651
1151	CHEMBL346108	Inhibition(%)	=	40	95	1	0	0	0	t	0.01	MD	MD	Leishmania donovani	Promastigotes	Leishmania donovani	F	ORGANISM	=	MD	Non-molecular	F_ORGANISM_=_MD_Non-molecular	-0.421	-7.034	-0.627	-0.716	1.602	-0.57	MD	389.87	3.38	84.04	0	CCO\C(=C(/C1=NCCN1)\c2nn3cc(nc3s2)c4ccc(Cl)cc4)\O	1059165	Bioorg. Med. Chem. Lett., ( 1997), 7, 6, 651
[truncated: 144,700 more rows]

## Sheet: CUTOFF
c0 = Property(Units)	cutoff(c0)	d(c0)	n(c0)	n(f(vij)=1)	f(vij)ref = p(f(vij)=1)
[truncated: 45 more rows]

## Sheet: AVG
c1=PROTEIN_ACCESSION	c2 = CELL_NAME	c3 = ASSAY_ORGANISM	c4 = Assay Org. Develop	c5 = ORGANISM	Concatenate(c1,c2,c3,c4,c5)	<LOGP(c1,c2,c3,c4,c5)>	<PSA(c1,c2,c3,c4,c5)>	c6 = ASSAY_TYPE	c7 = TARGET_TYPE	c8 = REL	c9 = DATA_VALIDITY_COMMENT	c10=TARGET_MAPPING	Concatenate(c6,c7,c8,c9,c10)	<LOGP(c6,c7,c8,c9,c10)>	<PSA(c6,c7,c8,c9,c10)>
[truncated: 248 more rows]
