# Supplementary material for: Prediction of Antileishmanial Compounds: General Model, Preparation, and Evaluation of 2-Acylpyrrole Derivatives
Source: J Chem Inf Model. 2022 Aug 10;62(16):3928–40. doi: 10.1021/acs.jcim.2c00731 (PMC9986876; doi:10.1021/acs.jcim.2c00731)
Supplement: Supplementary file 2 — ci2c00731_si_002.xlsx [file ci2c00731_si_002.xlsx]

## Sheet: S3
				L. amazonensis			L. donovani
Compound	Drug Log [C]	Repeat01	Repeat02	Repeat03	Average	Repeat01	Repeat02	Repeat03	Average
5aa	2	61.585	70.782	62.053	64.8067	40.994	34.939	36.709	37.5473
5aa	1.69897	38.083	47.971	38.551	41.535	29.924	24.64	26.158	26.9073
5aa	1.39794	18.373	25.823	18.702	20.966	20.454	16.237	17.428	18.0397
5aa	1.09691	6.692	10.625	6.853	8.05667	13.042	9.963	10.817	11.274
5aa	0.79588	1.799	3.255	1.855	2.303	7.732	5.676	6.237	6.54833
5aa	0.494155	0.351	0.726	0.364	0.480333	4.245	2.99	3.327	3.52067
5aa	0.193125	0.049	0.118	0.052	0.073	2.16	1.459	1.643	1.754
5aa	-0.107905	0.005	0.014	0.005	0.008	1.015	0.657	0.75	0.807333
5ab	2	35.08	36.547	23.116	31.581	20.024	26.276	21.087	22.4623
5ab	1.69897	26.059	27.351	16.026	23.1453	17.342	23.122	18.317	19.5937
5ab	1.39794	18.409	19.473	10.533	16.1383	14.901	20.192	15.785	16.9593
5ab	1.09691	12.338	13.158	6.551	10.6823	12.701	17.496	13.495	14.564
5ab	0.79588	7.83	8.421	3.849	6.7	10.737	15.04	11.444	12.407
5ab	0.494155	1.418	5.089	0	2.169	8.999	12.821	9.621	10.4803
5ab	0.193125	0	2.907	0	0.969	7.482	10.844	8.025	8.78367
5ab	-0.107905	0	1.566	0	0.522	6.169	9.097	6.637	7.301
5an	2	99.308	99.417	99.289	99.338	93.869	94.695	93.522	94.0287
5an	1.69897	95.438	95.993	95.345	95.592	82.232	84.045	81.493	82.59
5an	1.39794	82.033	83.586	81.781	82.4667	61.968	64.68	60.895	62.5143
5an	1.09691	55.74	58.133	55.36	56.411	37.639	40.404	36.579	38.2073
5an	0.79588	26.504	28.537	26.19	27.077	17.5	19.42	16.786	17.902
5an	0.494155	8.047	8.996	7.904	8.31567	5.99	6.896	5.663	6.183
5an	0.193125	1.484	1.729	1.449	1.554	1.481	1.772	1.379	1.544
5an	-0.107905	0.161	0.195	0.156	0.170667	0.26	0.324	0.238	0.274
5ae	2	77.893	81.762	80.597	80.084	62.467	61.313	62.478	62.086
5ae	1.69897	59.396	64.635	63.017	62.3493	48.945	47.738	48.956	48.5463
5ae	1.39794	38.472	43.828	42.131	41.477	35.544	34.422	35.555	35.1737
5ae	1.09691	20.499	24.63	23.289	22.806	23.733	22.808	23.742	23.4277
5ae	0.79588	8.775	11.18	10.38	10.1117	14.477	13.799	14.484	14.2533
5ae	0.494155	2.959	4.014	3.655	3.54267	8.014	7.573	8.018	7.86833
5ae	0.193125	0.781	1.131	1.009	0.973667	4.02	3.765	4.023	3.936
5ae	-0.107905	0.16	0.247	0.216	0.207667	1.819	1.688	1.821	1.776
5ag	2	22.523	15.041	29.818	22.4607	12.057	12.628	13.677	12.7873
5ag	1.69897	10.052	5.954	14.603	10.203	10.879	11.411	12.389	11.5597
5ag	1.39794	3.573	1.865	5.733	3.72367	9.787	10.28	11.188	10.4183
5ag	1.09691	1	0.457	1.78	1.079	8.778	9.233	10.074	9.36167
5ag	0.79588	0.218	0.087	0.433	0.246	7.848	8.266	9.042	8.38533
5ag	0.494155	0.037	0.013	0.081	0.0436667	6.993	7.376	8.089	7.486
5ag	0.193125	0.005	0.001	0.012	0.006	6.213	6.563	7.216	6.664
5ag	-0.107905	0	0	0.001	0.000333333	5.503	5.822	6.416	5.91367
5ah	2	28.516	33.381	35.302	32.3997	18.929	14.018	16.07	16.339
5ah	1.69897	15.156	18.63	20.063	17.9497	14.659	10.562	12.257	12.4927
5ah	1.39794	6.786	8.79	9.654	8.41	11.089	7.769	9.129	9.329
5ah	1.09691	2.534	3.469	3.889	3.29733	8.189	5.576	6.635	6.8
5ah	0.79588	0.784	1.136	1.301	1.07367	5.901	3.903	4.705	4.83633
5ah	0.494155	0.199	0.306	0.358	0.287667	4.145	2.661	3.25	3.352
5ah	0.193125	0.042	0.068	0.081	0.0636667	2.84	1.77	2.191	2.267
5ah	-0.107905	0.007	0.012	0.015	0.0113333	1.897	1.147	1.439	1.49433
5am	2	84.363	84.384	84.495	84.414	52.797	55.1	57.633	55.1767
5am	1.69897	70.714	70.745	70.904	70.7877	39.738	41.991	44.52	42.083
5am	1.39794	53.213	53.248	53.432	53.2977	27.745	29.722	31.986	29.8177
5am	1.09691	35.056	35.089	35.261	35.1353	17.859	19.414	21.232	19.5017
5am	0.79588	19.815	19.84	19.969	19.8747	10.546	11.643	12.951	11.7133
5am	0.494155	9.447	9.462	9.54	9.483	5.681	6.374	7.218	6.42433
5am	0.193125	3.769	3.776	3.814	3.78633	2.791	3.184	3.672	3.21567
5am	-0.107905	1.246	1.249	1.264	1.253	1.246	1.446	1.699	1.46367
5ai	2	97.735	97.685	97.366	97.5953	90.126	90.294	89.97	90.13
5ai	1.69897	89.853	89.691	88.667	89.4037	79.985	80.257	79.735	79.9923
5ai	1.39794	70.702	70.389	68.456	69.849	65.3	65.659	64.971	65.31
5ai	1.09691	42.707	42.351	40.205	41.7543	47.838	48.226	47.484	47.8493
5ai	0.79588	18.078	17.841	16.438	17.4523	30.787	31.131	30.475	30.7977
5ai	0.494155	5.023	4.93	4.393	4.782	17.091	17.339	16.866	17.0987
5ai	0.193125	0.887	0.865	0.744	0.832	8.102	8.249	7.969	8.10667
5ai	-0.107905	0.097	0.094	0.078	0.0896667	3.245	3.317	3.181	3.24767
5ag	2	91.275	92.297	93.274	92.282	75.046	66.942	68.13	70.0393
5ag	1.69897	75.947	77.995	80.045	77.9957	61.644	52.333	53.647	55.8747
5ag	1.39794	52.046	54.726	57.532	54.768	46.667	37.4	38.658	40.9083
5ag	1.09691	27.359	29.648	32.155	29.7207	32.153	24.163	25.206	27.174
5ag	0.79588	10.469	11.744	13.207	11.8067	19.955	13.988	14.736	16.2263
5ag	0.494155	2.806	3.269	3.824	3.29967	11.05	7.194	7.658	8.634
5ag	0.193125	0.518	0.628	0.766	0.637333	5.439	3.279	3.528	4.082
5ag	-0.107905	0.065	0.082	0.104	0.0836667	2.366	1.317	1.433	1.70533
5ad	2	25.597	27.045	37.372	30.0047	25.128	27.837	24.758	25.9077
5ad	1.69897	17.67	18.845	27.619	21.378	18.407	20.691	18.098	19.0653
5ad	1.39794	11.504	12.388	19.314	14.402	12.935	14.762	12.691	13.4627
5ad	1.09691	7.046	7.665	12.744	9.15167	8.707	10.094	8.524	9.10833
5ad	0.79588	4.053	4.455	7.916	5.47467	5.609	6.607	5.478	5.898
5ad	0.494155	2.183	2.425	4.613	3.07367	3.449	2.469	1.971	2.62967
5ad	0.193125	1.102	1.238	2.525	1.62167	2.028	1.409	1.103	1.51333
5ad	-0.107905	0.521	0.591	1.294	0.802	1.138	0	0	0.379333
5ac	2	98.786	98.893	98.911	98.8633	83.653	86.933	85.879	85.4883
5ac	1.69897	94.127	94.53	94.6	94.419	71.05	75.734	74.198	73.6607
5ac	1.39794	81.016	81.96	82.126	81.7007	55.149	60.733	58.863	58.2483
5ac	1.09691	57.59	58.97	59.217	58.5923	38.362	43.917	42.019	41.4327
5ac	0.79588	31.007	32.265	32.494	31.922	23.532	28.146	26.539	26.0723
5ac	0.494155	11.815	12.529	12.66	12.3347	12.552	15.747	14.612	14.3037
5ac	0.193125	3.065	3.318	3.365	3.24933	5.783	7.631	6.962	6.792
5ac	-0.107905	0.526	0.582	0.592	0.566667	2.282	3.174	2.845	2.767
5ak	2	38.393	41.748	48.875	43.0053	23.375	18.131	20.217	20.5743
5ak	1.69897	20.689	23.256	29.106	24.3503	15.962	11.903	13.493	13.786
5ak	1.39794	9.023	10.519	14.178	11.24	10.285	7.362	5.026	7.55767
5ak	1.09691	3.134	3.798	5.542	4.158	6.24	4.282	2.795	4.439
5ak	0.79588	0.857	1.082	1.715	1.218	1.901	2.339	1.456	1.89867
5ak	0.494155	0.183	0.24	0.415	0.279333	0.954	0.574	0.712	0.746667
5ak	0.193125	0.03	0.042	0.078	0.05	0.448	0.258	0.326	0.344
5ak	-0.107905	0.004	0.006	0.011	0.007	0	0	0	0
5aj	2	77.5	79.944	82.209	79.8843	64.933	78.975	69.512	71.14
5aj	1.69897	53.643	56.972	60.234	56.9497	30.504	46.498	35.084	37.362
5aj	1.39794	28.348	31.267	34.29	31.3017	8.024	16.321	10.089	11.478
5aj	1.09691	10.814	12.46	14.264	12.5127	1.081	3.041	1.5	1.874
5aj	0.79588	2.869	3.467	4.159	3.49833	0.071	0.282	0.109	0.154
5aj	0.494155	0.514	0.654	0.824	0.664	0.002	0.012	0.004	0.006
5aj	0.193125	0.062	0.083	0.11	0.085	0	0	0	0
5aj	-0.107905	0.005	0.007	0.01	0.00733333	0	0	0	0
5al	2	29.315	35.68	41.091	35.362	6.178	20.167	9.981	12.1087
5al	1.69897	8.431	11.518	14.511	11.4867	4.084	14.993	6.894	8.657
5al	1.39794	1.358	2.108	2.938	2.13467	2.606	10.79	4.602	5.99933
5al	1.09691	0.118	0.209	0.324	0.217	1.605	7.51	2.966	4.027
5al	0.79588	0.005	0.011	0.019	0.0116667	0.953	5.052	1.845	2.61667
5al	0.494155	0	0	0.001	0.000333333	0.545	3.278	1.106	1.643
5al	0.193125	0	0	0	0	0.301	2.055	0.64	0.998667
5al	-0.107905	0	0	0	0	0.16	1.243	0.357	0.586667
5br	2	65.577	65.113	68.29	66.3267	26.616	24.199	21.007	23.9407
5br	1.69897	43.05	42.556	46.008	43.8713	15.391	13.67	11.478	13.513
5br	1.39794	22.628	22.251	24.943	23.274	7.851	6.803	5.515	6.723
5br	1.09691	9.222	9.016	10.522	9.58667	3.511	2.965	2.318	2.93133
5br	0.79588	2.85	2.769	3.375	2.998	1.37	1.127	0.848	1.115
5br	0.494155	0.656	0.633	0.807	0.698667	0.463	0.371	0.269	0.367667
5br	0.193125	0.112	0.107	0.143	0.120667	0.136	0.106	0.074	0.105333
5br	-0.107905	0.014	0.013	0.019	0.0153333	0.035	0.026	0.018	0.0263333
5bq	2	62.475	61.796	63.011	62.4273	46.708	49.541	61.527	52.592
5bq	1.69897	42.887	42.187	43.443	42.839	30.403	32.934	44.545	35.9607
5bq	1.39794	24.936	24.373	25.387	24.8987	17.282	19.161	28.522	21.655
5bq	1.09691	12.025	11.671	12.311	12.0023	8.483	9.642	15.923	11.3493
5bq	0.79588	4.736	4.563	4.878	4.72567	3.565	4.16	7.667	5.13067
5bq	0.494155	1.503	1.436	1.557	1.49867	1.272	1.524	3.151	1.98233
5bq	0.193125	0.383	0.363	0.4	0.382	0.385	0.474	1.103	0.654
5bq	-0.107905	0.078	0.073	0.082	0.0776667	0.098	0.125	0.327	0.183333
5ba	2	79.668	73.323	78.781	77.2573	38.247	38.483	38.95	38.56
5ba	1.69897	60.445	52.3	59.248	57.331	27.027	27.232	27.639	27.2993
5ba	1.39794	38.207	30.599	37.032	35.2793	17.749	17.91	18.231	17.9633
5ba	1.09691	19.353	14.182	18.514	17.3497	10.786	10.901	11.131	10.9393
5ba	0.79588	7.637	5.08	7.203	6.64	6.046	6.12	6.269	6.145
5ba	0.494155	2.296	1.378	2.133	1.93567	3.111	3.155	3.242	3.16933
5ba	0.193125	0.522	0.282	0.477	0.427	1.472	1.495	1.541	1.50267
5ba	-0.107905	0.089	0.043	0.08	0.0706667	0.638	0.649	0.671	0.652667
5bj	2	92.853	94.169	95.553	94.1917	81.813	81.874	82.535	82.074
5bj	1.69897	76.565	79.639	83.165	79.7897	55.701	55.791	56.791	56.0943
5bj	1.39794	49.372	53.524	58.72	53.872	26.714	26.789	27.631	27.0447
5bj	1.09691	22.479	25.723	30.153	26.1183	8.282	8.316	8.712	8.43667
5bj	0.79588	6.727	8.192	10.377	8.432	1.573	1.582	1.685	1.61333
5bj	0.494155	1.259	1.641	2.262	1.72067	0.176	0.177	0.192	0.181667
5bj	0.193125	0.145	0.202	0.305	0.217333	0.012	0.012	0.013	0.0123333
5bj	-0.107905	0.01	0.015	0.025	0.0166667	0	0	0	0
Miltefosine	2	100	100	100	100	99.584	99.62	99.564	99.5893
Miltefosine	1.69897	99.99	99.993	99.992	99.9917	99.01	99.087	98.967	99.0213
Miltefosine	1.39794	99.504	99.624	99.603	99.577	97.839	97.992	97.754	97.8617
Miltefosine	1.09691	92.541	93.79	93.559	93.2967	95.665	95.938	95.515	95.706
Miltefosine	0.79588	62.038	65.596	64.909	64.181	91.992	92.436	91.751	92.0597
Miltefosine	0.494155	20.268	23.053	22.492	21.9377	86.331	86.988	85.977	86.432
Miltefosine	0.193125	2.453	3.053	2.927	2.811	78.431	79.313	77.959	78.5677
Miltefosine	-0.107905	0.095	0.131	0.123	0.116333	68.38	69.456	67.807	68.5477
