# Supplementary material for: Prediction of Antileishmanial Compounds: General Model, Preparation, and Evaluation of 2-Acylpyrrole Derivatives
Source: J Chem Inf Model. 2022 Aug 10;62(16):3928–40. doi: 10.1021/acs.jcim.2c00731 (PMC9986876; doi:10.1021/acs.jcim.2c00731)
Supplement: Supplementary file 3 — ci2c00731_si_003.xlsx [file ci2c00731_si_003.xlsx]

## Sheet: CALC
IFPTML-LOGR7v
Notes
c2	PMC = Peritoneal Macrophage Cell
c3	P = Promastigotes																															c0	c1	c2	c3	c4	c5	c6	c7
c3	A = Amastigotes
Cmpds																														f(vij)calc		Property	Target	Cell	Assay	Org.	Protein	Assay	Target
Assay	5aa	5ab	5ac	5ad	5ae	5af	5ag	5ah	5aj	5ak	5al	5ai	5am	5an	5ba	5bb	5bc	5bd	5be	5bf	5bg	5bj	5bk	5bk	5bo	5bp	5bq	5br	5bs	miltefosine	f(vij)ref	(Units)	Protein	Line	Organism	Stage	Organism	Type	Type	c8 = REL	c9 = DATA_VALIDITY_COMMENT	c10=TARGET_MAPPING
1	-0.793017	-0.380396	0.395603	-0.61812	-0.228422	-0.157105	-1.66758	-2.24732	-1.41994	-1.73298	-1.41994	0.00675435	4.27553	-0.0212631	0.587113	0.999734	5.24389	0.761161	1.15086	4.69033	-0.288298	-0.0398118	-0.353699	-0.353699	0.273226	5.08622	0.622439	-0.167992	-0.60076	3.72023	0.01	Ki(nM)	MD	MD	L. donovani	P	Leishmania donovani	A	ORGANISM	=	Outside typical range	Non-molecular
2	-0.541349	-0.259676	0.270056	-0.421957	-0.155932	-0.107247	-1.13836	-1.53412	-0.969317	-1.18301	-0.969317	0.00461083	2.91867	-0.0145152	0.40079	0.682464	3.57972	0.519603	0.785628	3.20184	-0.196805	-0.0271773	-0.241451	-0.241451	0.186516	3.47209	0.424906	-0.114679	-0.410106	5.44972	0.01	Ki(nM)	MD	MD	L. donovani	P	Leishmania donovani	A	ORGANISM	=	MD	Non-molecular
3	-0.589301	-0.282677	0.293977	-0.459333	-0.169744	-0.116747	-1.2392	-1.67001	-1.05518	-1.2878	-1.05518	0.00501925	3.1772	-0.0158009	0.436291	0.742915	3.8968	0.565628	0.855217	3.48545	-0.214238	-0.0295847	-0.262838	-0.262838	0.203038	3.77964	0.462543	-0.124837	-0.446433	5.00628	0.01	Ki(nM)	P00374	MD	L. major	MD	Homo sapiens	B	SINGLE PROTEIN	=	MD	Homologous protein
4	-0.695718	-0.333724	0.347065	-0.54228	-0.200396	-0.137829	-1.46298	-1.97158	-1.24572	-1.52035	-1.24572	0.00592564	3.75095	-0.0186542	0.515078	0.877072	4.6005	0.667771	1.00965	4.11486	-0.252925	-0.0349271	-0.310302	-0.310302	0.239703	4.46217	0.54607	-0.147381	-0.527051	4.24051	0.01	Ki(nM)	P07382	MD	L. major	MD	Leishmania major	B	SINGLE PROTEIN	=	MD	Protein
5	-0.785936	-0.376999	0.39207	-0.612601	-0.226383	-0.155703	-1.65269	-2.22725	-1.40726	-1.71751	-1.40726	0.00669405	4.23736	-0.0210732	0.58187	0.990807	5.19707	0.754364	1.14058	4.64845	-0.285724	-0.0394563	-0.35054	-0.35054	0.270786	5.04081	0.616882	-0.166492	-0.595396	3.75374	0.01	Ki(nM)	P07382	MD	L. major	MD	Leishmania major	B	SINGLE PROTEIN	=	Outside typical range	Protein
6	-0.547885	-0.26281	0.273317	-0.427051	-0.157814	-0.108542	-1.15211	-1.55264	-0.981018	-1.19729	-0.981018	0.00466649	2.95391	-0.0146904	0.405628	0.690703	3.62293	0.525876	0.795112	3.24049	-0.199181	-0.0275054	-0.244366	-0.244366	0.188768	3.514	0.430035	-0.116064	-0.415057	5.38471	0	IC50(nM)	Q0GKD7	MD	L. major	MD	Leishmania donovani	B	SINGLE PROTEIN	=	MD	Homologous protein
7	-0.472563	-0.22668	0.235742	-0.368341	-0.136118	-0.0936199	-0.993719	-1.33919	-0.84615	-1.03269	-0.84615	0.00402496	2.54781	-0.0126708	0.349864	0.595746	3.12486	0.45358	0.685802	2.79499	-0.171798	-0.0237241	-0.210771	-0.210771	0.162817	3.03091	0.370915	-0.100108	-0.357996	6.24299	0	IC50(nM)	Q0GKD7	MD	L. major	MD	Leishmania donovani	B	SINGLE PROTEIN	>	MD	Homologous protein
8	-0.544399	-0.261139	0.271578	-0.424334	-0.15681	-0.107852	-1.14478	-1.54276	-0.974778	-1.18968	-0.974778	0.00463681	2.93512	-0.0145969	0.403048	0.686309	3.59989	0.522531	0.790055	3.21988	-0.197914	-0.0273305	-0.242811	-0.242811	0.187567	3.49165	0.4273	-0.115325	-0.412417	5.41919	0	IC50(nM)	P37268	MD	L. major	MD	Homo sapiens	B	SINGLE PROTEIN	=	MD	Homologous protein
9	-0.243353	-0.116732	0.121399	-0.189682	-0.070096	-0.0482109	-0.51173	-0.689634	-0.435737	-0.531799	-0.435737	0.00207271	1.31203	-0.00652501	0.180167	0.306788	1.60919	0.233577	0.353164	1.43932	-0.08847	-0.012217	-0.10854	-0.10854	0.0838449	1.56081	0.191008	-0.0515518	-0.184355	12.1231	0	IC50(nM)	P37268	MD	L. major	MD	Homo sapiens	B	SINGLE PROTEIN	>	MD	Homologous protein
10	-0.250419	-0.120122	0.124924	-0.19519	-0.0721314	-0.0496108	-0.526589	-0.709658	-0.44839	-0.547241	-0.44839	0.00213289	1.35013	-0.00671447	0.185399	0.315696	1.65592	0.24036	0.363418	1.48112	-0.0910388	-0.0125718	-0.111691	-0.111691	0.0862794	1.60613	0.196554	-0.0530487	-0.189708	11.7811	0	IC50(nM)	Q01558	MD	L. mexicana	MD	Leishmania mexicana	B	SINGLE PROTEIN	=	MD	Protein
11	-0.66349	-0.318264	0.330987	-0.51716	-0.191113	-0.131445	-1.39521	-1.88025	-1.18802	-1.44992	-1.18802	0.00565114	3.57719	-0.0177901	0.491217	0.836443	4.38738	0.636837	0.962883	3.92424	-0.241209	-0.0333092	-0.295928	-0.295928	0.228599	4.25547	0.520774	-0.140553	-0.502636	4.44649	0	IC50(nM)	Q01558	MD	L. mexicana	MD	Leishmania mexicana	B	SINGLE PROTEIN	=	Outside typical range	Protein
12	-0.537076	-0.257626	0.267925	-0.418626	-0.154701	-0.106401	-1.12938	-1.52201	-0.961665	-1.17367	-0.961665	0.00457443	2.89563	-0.0144006	0.397626	0.677076	3.55146	0.515501	0.779426	3.17656	-0.195252	-0.0269628	-0.239545	-0.239545	0.185044	3.44468	0.421551	-0.113774	-0.406869	5.49308	0	IC50(nM)	P04406	MD	L. mexicana	MD	Homo sapiens	B	SINGLE PROTEIN	>	Outside typical range	Homologous protein
13	-0.591066	-0.283524	0.294858	-0.460709	-0.170252	-0.117097	-1.24291	-1.67501	-1.05834	-1.29166	-1.05834	0.00503428	3.18672	-0.0158482	0.437598	0.74514	3.90847	0.567322	0.857779	3.49589	-0.21488	-0.0296733	-0.263625	-0.263625	0.203646	3.79096	0.463928	-0.125211	-0.44777	4.99133	0	IC50(nM)	P04406	MD	L. mexicana	MD	Homo sapiens	B	SINGLE PROTEIN	=	Outside typical range	Homologous protein
14	-0.258723	-0.124105	0.129066	-0.201663	-0.0745232	-0.0512559	-0.54405	-0.733191	-0.463258	-0.565387	-0.463258	0.00220362	1.3949	-0.00693712	0.191547	0.326165	1.71083	0.24833	0.375469	1.53023	-0.0940577	-0.0129887	-0.115395	-0.115395	0.0891405	1.65939	0.203072	-0.0548078	-0.195999	11.4029	0	IC50(nM)	P04406	MD	L. mexicana	MD	Homo sapiens	B	SINGLE PROTEIN	=	MD	Homologous protein
15	-0.619438	-0.297133	0.309011	-0.482823	-0.178424	-0.122717	-1.30257	-1.75541	-1.10914	-1.35366	-1.10914	0.00527593	3.33968	-0.0166089	0.458603	0.780907	4.09608	0.594554	0.898953	3.66369	-0.225194	-0.0310976	-0.276279	-0.276279	0.213421	3.97293	0.486197	-0.131221	-0.469263	4.76271	0	IC50(nM)	P04406	MD	L. mexicana	MD	Homo sapiens	B	SINGLE PROTEIN	=	Potential transcription error	Homologous protein
16	-0.583389	-0.279841	0.291028	-0.454725	-0.168041	-0.115576	-1.22677	-1.65326	-1.04459	-1.27488	-1.04459	0.0049689	3.14533	-0.0156424	0.431914	0.735462	3.85771	0.559954	0.846638	3.45048	-0.212089	-0.0292879	-0.260201	-0.260201	0.201001	3.74172	0.457903	-0.123585	-0.441954	5.05701	0.01	Ki(nM)	P04406	MD	MD	MD	Homo sapiens	B	SINGLE PROTEIN	=	MD	Homologous protein
17	-0.279634	-0.134136	0.139498	-0.217962	-0.0805466	-0.0553986	-0.588023	-0.792451	-0.500701	-0.611085	-0.500701	0.00238173	1.50764	-0.00749782	0.207028	0.352527	1.84911	0.268401	0.405817	1.65391	-0.10166	-0.0140385	-0.124722	-0.124722	0.0963453	1.79351	0.219485	-0.0592377	-0.211841	10.5502	0.71	Supression(%)	MD	MD	Cricetulus griseus	MD	Cricetinae gen. sp.	F	ORGANISM	=	MD	Non-molecular
18	-0.302111	-0.144917	0.150711	-0.235482	-0.0870208	-0.0598515	-0.635288	-0.856147	-0.540947	-0.660203	-0.540947	0.00257317	1.62883	-0.00810048	0.223669	0.380863	1.99774	0.289975	0.438436	1.78685	-0.109831	-0.0151669	-0.134747	-0.134747	0.104089	1.93767	0.237127	-0.0639991	-0.228868	9.76529	0.82	ED50(ug ml-1)	MD	KB	H. sapiens	MD	Homo sapiens	F	CELL-LINE	>	Non standard unit for type	Non-molecular
19	-0.516115	-0.247571	0.257468	-0.402288	-0.148663	-0.102248	-1.0853	-1.46261	-0.924133	-1.12787	-0.924133	0.0043959	2.78262	-0.0138386	0.382108	0.650651	3.41285	0.495382	0.749007	3.05259	-0.187631	-0.0259105	-0.230196	-0.230196	0.177822	3.31024	0.405099	-0.109334	-0.39099	5.71617	0.82	ED50(ug ml-1)	MD	KB	H. sapiens	MD	Homo sapiens	F	CELL-LINE	=	Non standard unit for type	Non-molecular
20	-0.248052	-0.118986	0.123743	-0.193345	-0.0714495	-0.0491418	-0.521611	-0.70295	-0.444151	-0.542068	-0.444151	0.00211273	1.33737	-0.006651	0.183646	0.312712	1.64027	0.238088	0.359983	1.46711	-0.0901783	-0.0124529	-0.110635	-0.110635	0.0854638	1.59095	0.194696	-0.0525472	-0.187915	11.8935	0	IC50(nM)	MD	MD	L. amazonensis	A	Leishmania amazonensis	F	ORGANISM	=	MD	Non-molecular
21	-0.315403	-0.151293	0.157341	-0.245842	-0.0908495	-0.0624848	-0.663239	-0.893815	-0.564747	-0.68925	-0.564747	0.00268638	1.70049	-0.00845688	0.23351	0.39762	2.08563	0.302733	0.457726	1.86547	-0.114664	-0.0158342	-0.140675	-0.140675	0.108669	2.02292	0.24756	-0.0668149	-0.238938	9.35375	0	IC50(nM)	MD	MD	L. amazonensis	P	Leishmania amazonensis	F	ORGANISM	=	MD	Non-molecular
22	-0.282844	-0.135675	0.141099	-0.220464	-0.0814711	-0.0560345	-0.594773	-0.801547	-0.506448	-0.618099	-0.506448	0.00240907	1.52495	-0.00758388	0.209405	0.356573	1.87033	0.271482	0.410475	1.67289	-0.102827	-0.0141996	-0.126153	-0.126153	0.0974511	1.8141	0.222005	-0.0599176	-0.214272	10.4305	0	IC50(nM)	MD	MD	L. donovani	A	Leishmania donovani	F	ORGANISM	=	MD	Non-molecular
23	-0.283428	-0.135955	0.14139	-0.220919	-0.0816393	-0.0561502	-0.596001	-0.803202	-0.507494	-0.619375	-0.507494	0.00241404	1.5281	-0.00759954	0.209837	0.35731	1.87419	0.272043	0.411322	1.67635	-0.103039	-0.0142289	-0.126414	-0.126414	0.0976523	1.81784	0.222463	-0.0600413	-0.214715	10.409	0	IC50(nM)	MD	MD	L. donovani	A	Leishmania donovani	F	ORGANISM	>	MD	Non-molecular
24	-0.510712	-0.244979	0.254773	-0.398076	-0.147107	-0.101178	-1.07394	-1.4473	-0.914459	-1.11606	-0.914459	0.00434988	2.75349	-0.0136937	0.378108	0.64384	3.37713	0.490196	0.741166	3.02063	-0.185667	-0.0256393	-0.227786	-0.227786	0.175961	3.27559	0.400858	-0.108189	-0.386897	5.77665	0.64	ED50(uM)	MD	MD	L. donovani	MD	MD	F	ADMET	=	Non standard unit for type	Unassigned
25	-0.282766	-0.135638	0.14106	-0.220403	-0.0814486	-0.0560191	-0.594609	-0.801326	-0.506309	-0.617929	-0.506309	0.0024084	1.52453	-0.00758179	0.209347	0.356475	1.86982	0.271407	0.410362	1.67243	-0.102798	-0.0141957	-0.126118	-0.126118	0.0974242	1.8136	0.221943	-0.0599011	-0.214213	10.4334	0.64	ED50(uM)	MD	MD	L. donovani	MD	MD	F	ADMET	>	Non standard unit for type	Unassigned
26	-0.301045	-0.144406	0.150178	-0.23465	-0.0867136	-0.0596402	-0.633045	-0.853125	-0.539037	-0.657873	-0.539037	0.00256408	1.62308	-0.00807189	0.222879	0.379518	1.99068	0.288951	0.436888	1.78054	-0.109444	-0.0151133	-0.134271	-0.134271	0.103722	1.93083	0.23629	-0.0637732	-0.22806	9.79989	0	IC50(nM)	MD	MD	L. donovani	P	MD	F	ADMET	=	MD	Unassigned
27	-0.299611	-0.143718	0.149463	-0.233533	-0.0863006	-0.0593562	-0.63003	-0.849062	-0.53647	-0.654739	-0.53647	0.00255187	1.61535	-0.00803344	0.221818	0.377711	1.9812	0.287575	0.434807	1.77206	-0.108922	-0.0150414	-0.133631	-0.133631	0.103228	1.92163	0.235165	-0.0634694	-0.226974	9.84678	0	IC50(nM)	MD	MD	L. donovani	P	MD	F	ADMET	>	MD	Unassigned
28	-0.297482	-0.142697	0.148401	-0.231873	-0.0856874	-0.0589344	-0.625553	-0.843028	-0.532658	-0.650087	-0.532658	0.00253374	1.60387	-0.00797636	0.220242	0.375027	1.96712	0.285532	0.431717	1.75947	-0.108148	-0.0149345	-0.132682	-0.132682	0.102494	1.90798	0.233494	-0.0630184	-0.225361	9.91726	0.5	Toxic dose(uM)	MD	MD	L. donovani	MD	MD	A	ADMET	=	MD	Unassigned
29	-0.280147	-0.134381	0.139753	-0.218361	-0.0806942	-0.0555001	-0.589101	-0.793903	-0.501619	-0.612205	-0.501619	0.00238609	1.51041	-0.00751156	0.207408	0.353173	1.85249	0.268893	0.40656	1.65694	-0.101846	-0.0140642	-0.12495	-0.12495	0.0965218	1.7968	0.219887	-0.0593462	-0.212229	10.5309	0.01	Inhibition(%)	MD	MD	L. donovani	P	Leishmania donovani	F	ORGANISM	=	MD	Non-molecular
30	-0.587607	-0.281865	0.293133	-0.458013	-0.169256	-0.116411	-1.23564	-1.66521	-1.05214	-1.2841	-1.05214	0.00500482	3.16807	-0.0157555	0.435037	0.74078	3.8856	0.564003	0.852759	3.47543	-0.213622	-0.0294996	-0.262083	-0.262083	0.202454	3.76877	0.461213	-0.124479	-0.44515	5.0207	0.01	Inhibition(%)	MD	MD	L. donovani	MD	Leishmania donovani	F	ORGANISM	=	MD	Non-molecular
31	-0.322626	-0.154758	0.160945	-0.251472	-0.09293	-0.0639158	-0.678427	-0.914284	-0.57768	-0.705035	-0.57768	0.0027479	1.73943	-0.00865055	0.238857	0.406725	2.13339	0.309666	0.468208	1.90819	-0.117289	-0.0161968	-0.143897	-0.143897	0.111158	2.06925	0.253229	-0.068345	-0.24441	9.14434	0.64	ED50(uM)	MD	MD	L. aethiopica	P	Leishmania aethiopica	F	ORGANISM	=	Non standard unit for type	Non-molecular
32	-0.776427	-0.372438	0.387327	-0.605189	-0.223644	-0.153819	-1.63269	-2.2003	-1.39024	-1.69672	-1.39024	0.00661305	4.18609	-0.0208183	0.57483	0.978819	5.13419	0.745237	1.12678	4.59221	-0.282267	-0.0389789	-0.346299	-0.346299	0.26751	4.97982	0.609418	-0.164478	-0.588192	3.79972	0.64	ED50(uM)	MD	MD	L. aethiopica	A	Leishmania aethiopica	F	ORGANISM	=	Non standard unit for type	Non-molecular
33	-0.533236	-0.255784	0.266009	-0.415633	-0.153595	-0.10564	-1.1213	-1.51113	-0.95479	-1.16528	-0.95479	0.00454173	2.87493	-0.0142976	0.394783	0.672236	3.52607	0.511816	0.773854	3.15385	-0.193856	-0.02677	-0.237832	-0.237832	0.183721	3.42005	0.418538	-0.112961	-0.40396	5.53264	0.64	ED50(uM)	MD	MD	L. amazonensis	P	Leishmania amazonensis	F	ORGANISM	=	Non standard unit for type	Non-molecular
34	-0.592111	-0.284025	0.29538	-0.461524	-0.170553	-0.117304	-1.24511	-1.67797	-1.06021	-1.29394	-1.06021	0.00504319	3.19236	-0.0158762	0.438372	0.746458	3.91539	0.568326	0.859296	3.50207	-0.21526	-0.0297258	-0.264092	-0.264092	0.204006	3.79766	0.464749	-0.125433	-0.448562	4.98251	0.64	ED50(uM)	MD	MD	L. amazonensis	A	Leishmania amazonensis	F	ORGANISM	=	Non standard unit for type	Non-molecular
35	-0.529511	-0.253997	0.264151	-0.412729	-0.152522	-0.104902	-1.11347	-1.50057	-0.94812	-1.15714	-0.94812	0.00451	2.85485	-0.0141977	0.392025	0.667539	3.50144	0.50824	0.768448	3.13182	-0.192502	-0.026583	-0.236171	-0.236171	0.182438	3.39616	0.415614	-0.112171	-0.401138	5.57156	0	IC50(nM)	MD	MD	L. amazonensis	MD	Leishmania amazonensis	F	ORGANISM	=	MD	Non-molecular
36	-0.272884	-0.130898	0.136131	-0.212701	-0.0786023	-0.0540614	-0.573829	-0.773322	-0.488615	-0.596334	-0.488615	0.00232424	1.47125	-0.00731683	0.202031	0.344018	1.80447	0.261923	0.396021	1.61399	-0.099206	-0.0136996	-0.121711	-0.121711	0.0940196	1.75022	0.214187	-0.0578078	-0.206727	10.8112	0	IC50(nM)	MD	MD	L. amazonensis	MD	Leishmania amazonensis	F	ORGANISM	>	MD	Non-molecular
37	-0.299234	-0.143537	0.149275	-0.233239	-0.0861921	-0.0592816	-0.629238	-0.847994	-0.535796	-0.653916	-0.535796	0.00254866	1.61331	-0.00802334	0.221539	0.377236	1.97871	0.287214	0.434261	1.76983	-0.108785	-0.0150224	-0.133463	-0.133463	0.103098	1.91922	0.234869	-0.0633897	-0.226689	9.85918	0.82	IC50(ug.mL-1)	MD	MD	L. amazonensis	MD	Leishmania amazonensis	F	ORGANISM	>=	Outside typical range	Non-molecular
38	-0.304544	-0.146084	0.151924	-0.237378	-0.0877215	-0.0603334	-0.640403	-0.863041	-0.545303	-0.665519	-0.545303	0.00259389	1.64194	-0.00816571	0.22547	0.38393	2.01382	0.29231	0.441966	1.80124	-0.110716	-0.015289	-0.135832	-0.135832	0.104927	1.95327	0.239037	-0.0645144	-0.230711	9.68729	0.82	IC50(ug.mL-1)	MD	MD	L. amazonensis	MD	Leishmania amazonensis	F	ORGANISM	=	Outside typical range	Non-molecular
39	-0.544554	-0.261213	0.271655	-0.424455	-0.156855	-0.107882	-1.1451	-1.5432	-0.975055	-1.19001	-0.975055	0.00463813	2.93595	-0.0146011	0.403163	0.686504	3.60091	0.522679	0.790279	3.22079	-0.19797	-0.0273382	-0.24288	-0.24288	0.187621	3.49264	0.427421	-0.115358	-0.412534	5.41765	0.82	IC50(ug.mL-1)	MD	MD	L. barziliensis	MD	Leishmania braziliensis	F	ORGANISM	=	Outside typical range	Non-molecular
40	-0.579781	-0.278111	0.289228	-0.451912	-0.167002	-0.114861	-1.21918	-1.64303	-1.03813	-1.26699	-1.03813	0.00493816	3.12588	-0.0155456	0.429243	0.730913	3.83385	0.556491	0.841402	3.42914	-0.210777	-0.0291067	-0.258592	-0.258592	0.199758	3.71858	0.455071	-0.122821	-0.439221	5.08848	0.82	IC50(ug.mL-1)	MD	MD	L. barziliensis	MD	Leishmania braziliensis	F	ORGANISM	>=	Outside typical range	Non-molecular
41	-0.500462	-0.240063	0.24966	-0.390087	-0.144154	-0.0991471	-1.05239	-1.41825	-0.896106	-1.09366	-0.896106	0.00426258	2.69823	-0.0134189	0.370519	0.630919	3.30935	0.480358	0.726291	2.96001	-0.181941	-0.0251247	-0.223215	-0.223215	0.172429	3.20985	0.392813	-0.106018	-0.379132	5.89495	0.82	IC50(ug.mL-1)	MD	MD	L. barziliensis	MD	Leishmania braziliensis	F	ORGANISM	=	MD	Non-molecular
42	-0.284104	-0.13628	0.141728	-0.221446	-0.081834	-0.0562841	-0.597422	-0.805117	-0.508704	-0.620853	-0.508704	0.0024198	1.53174	-0.00761766	0.210337	0.358162	1.87866	0.272691	0.412303	1.68035	-0.103285	-0.0142629	-0.126715	-0.126715	0.0978852	1.82218	0.222994	-0.0601845	-0.215227	10.3842	0.64	ED50(uM)	MD	MD	L. donovani	P	Leishmania donovani	F	ORGANISM	=	Non standard unit for type	Non-molecular
43	-0.587375	-0.281753	0.293016	-0.457831	-0.169189	-0.116365	-1.23515	-1.66455	-1.05173	-1.28359	-1.05173	0.00500284	3.16682	-0.0157492	0.434865	0.740486	3.88406	0.563779	0.852422	3.47405	-0.213538	-0.029488	-0.261979	-0.261979	0.202374	3.76728	0.461031	-0.124429	-0.444973	5.02269	0.64	ED50(uM)	MD	MD	L. donovani	A	Leishmania donovani	F	ORGANISM	=	Non standard unit for type	Non-molecular
44	-0.605292	-0.290348	0.301955	-0.471797	-0.17435	-0.119915	-1.27282	-1.71532	-1.08381	-1.32274	-1.08381	0.00515545	3.26342	-0.0162296	0.44813	0.763074	4.00254	0.580977	0.878424	3.58003	-0.220051	-0.0303874	-0.26997	-0.26997	0.208547	3.8822	0.475094	-0.128225	-0.458547	4.87402	0.82	ED50(ug ml-1)	MD	MD	L. donovani	MD	Leishmania donovani	F	ORGANISM	=	Non standard unit for type	Non-molecular
45	-0.583032	-0.27967	0.29085	-0.454446	-0.167938	-0.115505	-1.22602	-1.65224	-1.04395	-1.2741	-1.04395	0.00496585	3.1434	-0.0156328	0.43165	0.735012	3.85535	0.559611	0.84612	3.44837	-0.211959	-0.0292699	-0.260042	-0.260042	0.200878	3.73943	0.457622	-0.123509	-0.441684	5.06011	0.64	ED50(uM)	MD	MD	L. donovani	MD	Leishmania donovani	F	ORGANISM	>	Non standard unit for type	Non-molecular
46	-0.291066	-0.139619	0.145201	-0.226873	-0.0838394	-0.0576634	-0.612062	-0.824847	-0.52117	-0.636066	-0.52117	0.00247909	1.56928	-0.00780433	0.215492	0.366939	1.9247	0.279374	0.422407	1.72152	-0.105816	-0.0146124	-0.12982	-0.12982	0.100284	1.86683	0.228458	-0.0616593	-0.220501	10.1359	0.64	ED50(uM)	MD	MD	L. donovani	A	Leishmania donovani	F	ORGANISM	>	Non standard unit for type	Non-molecular
47	-0.661497	-0.317308	0.329993	-0.515606	-0.190539	-0.13105	-1.39101	-1.8746	-1.18445	-1.44557	-1.18445	0.00563416	3.56645	-0.0177367	0.489742	0.83393	4.3742	0.634924	0.959991	3.91245	-0.240484	-0.0332091	-0.295039	-0.295039	0.227912	4.24268	0.519209	-0.140131	-0.501126	4.45989	0	IC50(nM)	MD	MD	L. donovani	MD	Leishmania donovani	F	ORGANISM	=	Outside typical range	Non-molecular
48	-0.611836	-0.293487	0.305219	-0.476898	-0.176235	-0.121211	-1.28659	-1.73387	-1.09553	-1.33705	-1.09553	0.00521119	3.2987	-0.0164051	0.452975	0.771325	4.04582	0.587258	0.887922	3.61873	-0.222431	-0.030716	-0.272889	-0.272889	0.210802	3.92417	0.480231	-0.129611	-0.463505	4.82188	0	IC50(nM)	MD	MD	L. donovani	MD	Leishmania donovani	F	ORGANISM	>	Outside typical range	Non-molecular
49	-0.571213	-0.274001	0.284954	-0.445234	-0.164534	-0.113164	-1.20116	-1.61875	-1.02279	-1.24827	-1.02279	0.00486519	3.07968	-0.0153159	0.4229	0.720112	3.7772	0.548267	0.828968	3.37847	-0.207662	-0.0286766	-0.254771	-0.254771	0.196806	3.66363	0.448346	-0.121006	-0.43273	5.1648	0	IC50(nM)	MD	MD	L. donovani	P	Leishmania donovani	F	ORGANISM	>	MD	Non-molecular
50	-0.513008	-0.246081	0.255918	-0.399866	-0.147768	-0.101632	-1.07877	-1.4538	-0.918569	-1.12108	-0.918569	0.00436944	2.76587	-0.0137552	0.379807	0.646734	3.39231	0.4924	0.744497	3.03421	-0.186502	-0.0257545	-0.22881	-0.22881	0.176752	3.29031	0.40266	-0.108675	-0.388636	5.7508	0	IC50(nM)	MD	MD	L. donovani	MD	Leishmania donovani	F	ORGANISM	>	MD	Non-molecular
51	-0.655231	-0.314303	0.326867	-0.510722	-0.188734	-0.129808	-1.37784	-1.85685	-1.17323	-1.43188	-1.17323	0.0055808	3.53267	-0.0175687	0.485103	0.826031	4.33277	0.62891	0.950898	3.8754	-0.238207	-0.0328946	-0.292244	-0.292244	0.225753	4.2025	0.514292	-0.138804	-0.496379	4.50254	0	IC50(nM)	MD	MD	L. donovani	MD	Leishmania donovani	F	ORGANISM	<	MD	Non-molecular
52	-0.303336	-0.145505	0.151321	-0.236436	-0.0873735	-0.0600941	-0.637863	-0.859617	-0.54314	-0.662879	-0.54314	0.0025836	1.63543	-0.00813332	0.224576	0.382407	2.00583	0.29115	0.440213	1.79409	-0.110276	-0.0152284	-0.135293	-0.135293	0.104511	1.94552	0.238088	-0.0642585	-0.229796	9.72587	0.82	IC50(ug.mL-1)	MD	MD	L. donovani	MD	Leishmania donovani	F	ORGANISM	>=	Outside typical range	Non-molecular
53	-0.602468	-0.288993	0.300546	-0.469596	-0.173536	-0.119355	-1.26689	-1.70732	-1.07875	-1.31657	-1.07875	0.00513139	3.24819	-0.0161539	0.446039	0.759514	3.98387	0.578266	0.874325	3.56332	-0.219025	-0.0302457	-0.268711	-0.268711	0.207574	3.86409	0.472877	-0.127627	-0.456407	4.89687	0.45	Cytotoxicity(%)	MD	MD	L. infantum	MD	Leishmania infantum	F	ORGANISM	=	MD	Non-molecular
54	-0.242166	-0.116163	0.120807	-0.188757	-0.0697542	-0.0479758	-0.509234	-0.686271	-0.433613	-0.529206	-0.433613	0.0020626	1.30564	-0.00649319	0.179289	0.305292	1.60135	0.232438	0.351442	1.4323	-0.0880386	-0.0121575	-0.10801	-0.10801	0.083436	1.5532	0.190077	-0.0513004	-0.183456	12.1825	0.64	ED50(uM)	MD	MD	L. infantum	MD	Leishmania infantum	F	ORGANISM	=	Non standard unit for type	Non-molecular
55	-0.587716	-0.281917	0.293187	-0.458097	-0.169287	-0.116433	-1.23587	-1.66552	-1.05234	-1.28434	-1.05234	0.00500575	3.16866	-0.0157584	0.435118	0.740917	3.88632	0.564107	0.852917	3.47607	-0.213662	-0.0295051	-0.262131	-0.262131	0.202492	3.76947	0.461299	-0.124502	-0.445232	5.01978	0.64	ED50(uM)	MD	MD	L. infantum	MD	Leishmania infantum	F	ORGANISM	>	Non standard unit for type	Non-molecular
56	-0.605124	-0.290267	0.301871	-0.471666	-0.174301	-0.119882	-1.27247	-1.71485	-1.08351	-1.32238	-1.08351	0.00515402	3.26251	-0.0162251	0.448006	0.762862	4.00143	0.580816	0.87818	3.57903	-0.21999	-0.030379	-0.269895	-0.269895	0.208489	3.88112	0.474962	-0.128189	-0.45842	4.87537	0	IC50(nM)	MD	MD	L. infantum	MD	Leishmania infantum	F	ORGANISM	>	MD	Non-molecular
57	-0.661153	-0.317143	0.329822	-0.515338	-0.19044	-0.130982	-1.39029	-1.87363	-1.18383	-1.44482	-1.18383	0.00563124	3.56459	-0.0177275	0.489487	0.833497	4.37193	0.634594	0.959492	3.91042	-0.24036	-0.0331919	-0.294885	-0.294885	0.227794	4.24048	0.51894	-0.140058	-0.500865	4.46221	0	IC50(nM)	MD	MD	L. infantum	MD	Leishmania infantum	F	ORGANISM	<	MD	Non-molecular
58	-0.581117	-0.278751	0.289895	-0.452954	-0.167386	-0.115126	-1.22199	-1.64682	-1.04052	-1.26991	-1.04052	0.00494954	3.13308	-0.0155814	0.430232	0.732597	3.84268	0.557773	0.84334	3.43704	-0.211263	-0.0291738	-0.259188	-0.259188	0.200218	3.72715	0.456119	-0.123104	-0.440233	5.07678	0.5	Toxic dose(uM)	MD	MD	L. infantum	MD	Leishmania infantum	A	ORGANISM	=	MD	Non-molecular
59	-0.280127	-0.134372	0.139744	-0.218346	-0.0806886	-0.0554963	-0.58906	-0.793848	-0.501584	-0.612162	-0.501584	0.00238593	1.5103	-0.00751104	0.207393	0.353149	1.85237	0.268875	0.406532	1.65683	-0.101839	-0.0140632	-0.124942	-0.124942	0.0965151	1.79667	0.219872	-0.0593421	-0.212214	10.5316	0.64	ED50(uM)	MD	MD	L. major	P	Leishmania major	F	ORGANISM	=	Non standard unit for type	Non-molecular
60	-0.582025	-0.279187	0.290348	-0.453662	-0.167648	-0.115306	-1.2239	-1.64939	-1.04215	-1.2719	-1.04215	0.00495728	3.13798	-0.0156058	0.430904	0.733742	3.84869	0.558645	0.844658	3.44241	-0.211593	-0.0292194	-0.259593	-0.259593	0.200531	3.73297	0.456832	-0.123296	-0.440921	5.06886	0.64	ED50(uM)	MD	MD	L. major	A	Leishmania major	F	ORGANISM	=	Non standard unit for type	Non-molecular
61	-0.567954	-0.272438	0.283329	-0.442694	-0.163595	-0.112518	-1.19431	-1.60952	-1.01695	-1.24115	-1.01695	0.00483743	3.06211	-0.0152285	0.420487	0.716004	3.75565	0.545139	0.824238	3.35919	-0.206477	-0.028513	-0.253317	-0.253317	0.195683	3.64273	0.445788	-0.120315	-0.430261	5.19444	0	IC50(nM)	MD	MD	L. major	MD	Leishmania major	F	ORGANISM	=	MD	Non-molecular
62	-0.561254	-0.269223	0.279986	-0.437471	-0.161665	-0.111191	-1.18022	-1.59053	-1.00496	-1.22651	-1.00496	0.00478036	3.02599	-0.0150489	0.415526	0.707557	3.71134	0.538708	0.814514	3.31956	-0.204041	-0.0281766	-0.250328	-0.250328	0.193374	3.59975	0.440529	-0.118896	-0.425185	5.25645	0	IC50(nM)	MD	MD	L. major	MD	Leishmania major	F	ORGANISM	>	MD	Non-molecular
63	-0.580385	-0.2784	0.28953	-0.452384	-0.167176	-0.114981	-1.22045	-1.64474	-1.03921	-1.26832	-1.03921	0.00494331	3.12914	-0.0155618	0.42969	0.731675	3.83785	0.557071	0.842279	3.43272	-0.210997	-0.0291371	-0.258862	-0.258862	0.199966	3.72246	0.455545	-0.122949	-0.439679	5.08318	0.01	EC50(nM)	MD	MD	L. major	P	Leishmania major	F	ORGANISM	=	MD	Non-molecular
64	-0.259469	-0.124463	0.129438	-0.202244	-0.074738	-0.0514036	-0.545619	-0.735304	-0.464594	-0.567017	-0.464594	0.00220997	1.39892	-0.00695712	0.192099	0.327105	1.71576	0.249046	0.376552	1.53464	-0.0943288	-0.0130261	-0.115727	-0.115727	0.0893974	1.66417	0.203657	-0.0549658	-0.196564	11.3702	0.01	EC50(nM)	MD	MD	L. major	P	Leishmania major	F	ORGANISM	=	Outside typical range	Non-molecular
65	-0.286249	-0.137309	0.142798	-0.223118	-0.082452	-0.0567092	-0.601934	-0.811197	-0.512546	-0.625541	-0.512546	0.00243807	1.54331	-0.00767519	0.211926	0.360867	1.89285	0.274751	0.415417	1.69304	-0.104065	-0.0143706	-0.127672	-0.127672	0.0986244	1.83594	0.224677	-0.060639	-0.216852	10.3064	0.64	ED50(uM)	MD	MD	L. mexicana	P	Leishmania mexicana	F	ORGANISM	=	Non standard unit for type	Non-molecular
66	-0.267452	-0.128292	0.133421	-0.208467	-0.0770376	-0.0529853	-0.562407	-0.757929	-0.478889	-0.584464	-0.478889	0.00227797	1.44196	-0.00717118	0.198009	0.33717	1.76855	0.256709	0.388138	1.58186	-0.0972312	-0.0134269	-0.119288	-0.119288	0.0921481	1.71538	0.209924	-0.056657	-0.202612	11.0308	0.64	ED50(uM)	MD	MD	L. mexicana	A	Leishmania mexicana	F	ORGANISM	=	Non standard unit for type	Non-molecular
67	-0.559536	-0.2684	0.279129	-0.436133	-0.16117	-0.11085	-1.17661	-1.58566	-1.00188	-1.22275	-1.00188	0.00476573	3.01673	-0.0150028	0.414255	0.705391	3.69998	0.537059	0.812022	3.3094	-0.203417	-0.0280904	-0.249562	-0.249562	0.192783	3.58873	0.439181	-0.118532	-0.423884	5.27258	0.64	ED50(uM)	MD	MD	L. mexicana	MD	Leishmania mexicana	F	ORGANISM	=	Non standard unit for type	Non-molecular
68	-0.607231	-0.291278	0.302922	-0.473308	-0.174908	-0.120299	-1.2769	-1.72082	-1.08728	-1.32698	-1.08728	0.00517196	3.27387	-0.0162816	0.449565	0.765518	4.01536	0.582838	0.881238	3.59149	-0.220756	-0.0304848	-0.270835	-0.270835	0.209215	3.89463	0.476616	-0.128635	-0.460016	4.85846	0.82	IC50(ug.mL-1)	MD	MD	L. mexicana	MD	Leishmania mexicana	F	ORGANISM	=	Outside typical range	Non-molecular
69	-0.571617	-0.274194	0.285156	-0.445549	-0.16465	-0.113244	-1.20201	-1.61989	-1.02351	-1.24915	-1.02351	0.00486863	3.08186	-0.0153267	0.423198	0.720621	3.77986	0.548654	0.829553	3.38085	-0.207809	-0.0286969	-0.254951	-0.254951	0.196945	3.66621	0.448662	-0.121091	-0.433036	5.16116	0.22	Effect(%)	MD	MD	L. amazonensis	P	Leishmania amazonensis	F	ORGANISM	<	MD	Non-molecular
70	-0.237783	-0.11406	0.11862	-0.185341	-0.0684917	-0.0471075	-0.500018	-0.67385	-0.425764	-0.519628	-0.425764	0.00202527	1.282	-0.00637567	0.176044	0.299767	1.57236	0.228231	0.345081	1.40638	-0.0864451	-0.0119374	-0.106055	-0.106055	0.0819259	1.52509	0.186636	-0.0503719	-0.180136	12.4071	0.64	ED50(uM)	MD	MD	L. panamensis	P	Leishmania panamensis	F	ORGANISM	=	Non standard unit for type	Non-molecular
71	-0.311256	-0.149304	0.155273	-0.24261	-0.0896549	-0.0616632	-0.654518	-0.882063	-0.557322	-0.680188	-0.557322	0.00265106	1.67813	-0.00834569	0.23044	0.392392	2.05821	0.298753	0.451707	1.84094	-0.113156	-0.015626	-0.138825	-0.138825	0.10724	1.99632	0.244305	-0.0659364	-0.235796	9.47838	0.64	ED50(uM)	MD	MD	L. panamensis	A	Leishmania panamensis	F	ORGANISM	=	Non standard unit for type	Non-molecular
72	-0.672081	-0.322385	0.335273	-0.523856	-0.193588	-0.133147	-1.41327	-1.9046	-1.2034	-1.4687	-1.2034	0.00572431	3.62351	-0.0180205	0.497578	0.847273	4.44419	0.645083	0.975351	3.97505	-0.244332	-0.0337405	-0.299759	-0.299759	0.231559	4.31057	0.527517	-0.142373	-0.509144	4.38965	0.64	ED50(uM)	MD	MD	L. panamensis	A	Leishmania panamensis	F	ORGANISM	<	Non standard unit for type	Non-molecular
73	-0.623138	-0.298908	0.310857	-0.485707	-0.17949	-0.12345	-1.31035	-1.7659	-1.11576	-1.36174	-1.11576	0.00530745	3.35964	-0.0167082	0.461343	0.785572	4.12055	0.598106	0.904323	3.68558	-0.226539	-0.0312834	-0.27793	-0.27793	0.214696	3.99666	0.489102	-0.132005	-0.472066	4.73443	0.01	EC50(nM)	MD	MD	L. promastigotes	P	MD	F	NON-MOLECULAR	=	MD	Non-molecular
74	-0.492022	-0.236014	0.245449	-0.383509	-0.141723	-0.0974751	-1.03464	-1.39433	-0.880994	-1.07522	-0.880994	0.0041907	2.65273	-0.0131926	0.364271	0.620279	3.25354	0.472258	0.714043	2.91009	-0.178873	-0.024701	-0.21945	-0.21945	0.169521	3.15572	0.386189	-0.10423	-0.372738	5.99607	0.64	ED50(uM)	MD	MD	L. tropica	MD	Leishmania tropica	F	ORGANISM	=	Non standard unit for type	Non-molecular
75	-0.230856	-0.110737	0.115164	-0.179941	-0.0664962	-0.045735	-0.48545	-0.654218	-0.41336	-0.504489	-0.41336	0.00196626	1.24465	-0.00618992	0.170915	0.291033	1.52655	0.221582	0.335027	1.36541	-0.0839266	-0.0115896	-0.102965	-0.102965	0.079539	1.48065	0.181199	-0.0489044	-0.174888	12.7794	0.64	ED50(uM)	MD	MD	L. tropica	MD	Leishmania tropica	F	ORGANISM	>	Non standard unit for type	Non-molecular
76	-0.555838	-0.266626	0.277284	-0.43325	-0.160105	-0.110118	-1.16883	-1.57518	-0.99526	-1.21467	-0.99526	0.00473424	2.99679	-0.0149037	0.411517	0.70073	3.67553	0.53351	0.806655	3.28753	-0.202073	-0.0279047	-0.247913	-0.247913	0.191509	3.56502	0.436278	-0.117749	-0.421083	5.30766	0.51	Growth inhibition(%)	MD	MD	L. tropica	MD	Leishmania tropica	F	ORGANISM	=	MD	Non-molecular
77	-0.516262	-0.247642	0.257541	-0.402402	-0.148705	-0.102277	-1.08561	-1.46303	-0.924397	-1.12819	-0.924397	0.00439716	2.78342	-0.0138425	0.382217	0.650837	3.41383	0.495524	0.749221	3.05346	-0.187685	-0.0259179	-0.230261	-0.230261	0.177873	3.31118	0.405215	-0.109365	-0.391101	5.71454	0	IC50(nM)	MD	MD	L. tropica line	MD	Leishmania tropica	F	ORGANISM	=	MD	Non-molecular
78	-0.260142	-0.124785	0.129774	-0.202769	-0.0749319	-0.051537	-0.547034	-0.737211	-0.465799	-0.568488	-0.465799	0.0022157	1.40255	-0.00697517	0.192597	0.327953	1.72021	0.249692	0.377528	1.53862	-0.0945735	-0.0130599	-0.116028	-0.116028	0.0896293	1.66849	0.204186	-0.0551084	-0.197074	11.3407	0.01	Inhibition(%)	MD	MD	L. tubulin	MD	Leishmania sp.	F	ORGANISM	=	MD	Non-molecular
79	-0.225878	-0.108349	0.112681	-0.176061	-0.0650623	-0.0447488	-0.474982	-0.64011	-0.404446	-0.49361	-0.404446	0.00192386	1.21781	-0.00605644	0.167229	0.284757	1.49363	0.216804	0.327803	1.33596	-0.0821168	-0.0113397	-0.100745	-0.100745	0.0778238	1.44873	0.177291	-0.0478498	-0.171116	13.0611	0.01	Inhibition(%)	MD	MD	Cricetulus griseus	A	MD	F	UNCHECKED	=	MD	Unassigned
80	-0.219786	-0.105428	0.109642	-0.171313	-0.0633078	-0.0435421	-0.462173	-0.622849	-0.39354	-0.480299	-0.39354	0.00187198	1.18497	-0.00589312	0.16272	0.277078	1.45336	0.210957	0.318963	1.29994	-0.0799024	-0.0110339	-0.0980284	-0.0980284	0.0757252	1.40966	0.172511	-0.0465595	-0.166502	13.423	0.01	Inhibition(%)	MD	MD	Cricetulus griseus	MD	MD	F	NON-MOLECULAR	=	MD	Non-molecular
81	-0.575474	-0.276045	0.28708	-0.448556	-0.165761	-0.114008	-1.21012	-1.63083	-1.03042	-1.25758	-1.03042	0.00490148	3.10266	-0.0154302	0.426055	0.725484	3.80537	0.552357	0.835152	3.40367	-0.209211	-0.0288905	-0.256671	-0.256671	0.198274	3.69096	0.45169	-0.121908	-0.435958	5.12656	0.64	ED50(uM)	MD	MD	Mus musculus	A	Mus musculus	F	ORGANISM	=	Non standard unit for type	Non-molecular
82	-0.555317	-0.266376	0.277024	-0.432844	-0.159955	-0.110014	-1.16774	-1.5737	-0.994327	-1.21353	-0.994327	0.0047298	2.99398	-0.0148897	0.411131	0.700073	3.67208	0.53301	0.805899	3.28445	-0.201883	-0.0278786	-0.247681	-0.247681	0.191329	3.56167	0.435869	-0.117638	-0.420688	5.31264	0.64	ED50(uM)	MD	MD	Mus musculus	A	Mus musculus	F	ORGANISM	>	Non standard unit for type	Non-molecular
83	-0.20858	-0.100052	0.104052	-0.162578	-0.0600798	-0.0413219	-0.438608	-0.59109	-0.373474	-0.455809	-0.373474	0.00177653	1.12455	-0.00559263	0.154423	0.262951	1.37925	0.200201	0.302699	1.23365	-0.0758283	-0.0104713	-0.09303	-0.09303	0.0718641	1.33778	0.163714	-0.0441855	-0.158012	14.1442	0.63	Activity()	MD	MD	Mus musculus	MD	Mus musculus	F	ORGANISM	=	MD	Non-molecular
84	-0.282406	-0.135465	0.140881	-0.220123	-0.081345	-0.0559478	-0.593852	-0.800306	-0.505665	-0.617143	-0.505665	0.00240534	1.52259	-0.00757214	0.209081	0.356022	1.86744	0.271062	0.40984	1.67031	-0.102668	-0.0141776	-0.125958	-0.125958	0.0973003	1.81129	0.221661	-0.0598249	-0.213941	10.4467	0.57	MIC(ug.mL-1)	MD	MD	Mus musculus	MD	MD	F	NON-MOLECULAR	>	MD	Non-molecular
85	-0.26091	-0.125154	0.130157	-0.203367	-0.0751531	-0.0516891	-0.548649	-0.739387	-0.467174	-0.570166	-0.467174	0.00222224	1.40669	-0.00699576	0.193165	0.328921	1.72529	0.250429	0.378643	1.54316	-0.0948527	-0.0130984	-0.11637	-0.11637	0.0898939	1.67341	0.204788	-0.055271	-0.197656	11.3074	0.01	Ki(nM)	Q4U254	MD	L. mexicana	MD	Human rhinovirus sp.	B	SINGLE PROTEIN	=	MD	Homologous protein
86	-0.205635	-0.0986396	0.102583	-0.160283	-0.0592317	-0.0407386	-0.432416	-0.582746	-0.368202	-0.449375	-0.368202	0.00175146	1.10868	-0.00551369	0.152243	0.259239	1.35978	0.197375	0.298426	1.21624	-0.0747579	-0.0103235	-0.0917168	-0.0917168	0.0708496	1.3189	0.161403	-0.0435617	-0.155782	14.3468	0.01	Ki(nM)	P22061	MD	L. donovani	P	Homo sapiens	B	SINGLE PROTEIN	=	Outside typical range	Homologous protein
87	-0.191401	-0.0918115	0.0954817	-0.149188	-0.0551315	-0.0379186	-0.402483	-0.542407	-0.342714	-0.418268	-0.342714	0.00163022	1.03193	-0.00513201	0.141704	0.241293	1.26565	0.183712	0.277768	1.13205	-0.0695829	-0.00960888	-0.0853679	-0.0853679	0.0659452	1.2276	0.150231	-0.0405462	-0.144998	15.4138	0.01	Ki(nM)	P22061	MD	L. donovani	P	Homo sapiens	B	SINGLE PROTEIN	=	MD	Homologous protein
88	-0.271688	-0.130324	0.135534	-0.211768	-0.0782578	-0.0538244	-0.571314	-0.769933	-0.486473	-0.59372	-0.486473	0.00231405	1.4648	-0.00728476	0.201145	0.34251	1.79656	0.260774	0.394285	1.60691	-0.0987712	-0.0136396	-0.121177	-0.121177	0.0936075	1.74254	0.213248	-0.0575543	-0.205821	10.8588	0	IC50(nM)	Q9LM02	MD	MD	MD	Arabidopsis thaliana	B	SINGLE PROTEIN	=	MD	Homologous protein
89	-0.251787	-0.120778	0.125606	-0.196256	-0.0725254	-0.0498818	-0.529465	-0.713535	-0.450839	-0.55023	-0.450839	0.00214455	1.35751	-0.00675115	0.186412	0.317421	1.66496	0.241673	0.365404	1.48921	-0.0915362	-0.0126405	-0.112301	-0.112301	0.0867508	1.6149	0.197628	-0.0533385	-0.190745	11.717	0	IC50(nM)	Q9LM02	MD	MD	MD	Arabidopsis thaliana	B	SINGLE PROTEIN	>	MD	Homologous protein
90	-0.263263	-0.126282	0.131331	-0.205201	-0.0758308	-0.0521552	-0.553596	-0.746055	-0.471387	-0.575308	-0.471387	0.00224228	1.41937	-0.00705884	0.194907	0.331888	1.74085	0.252687	0.382057	1.55708	-0.095708	-0.0132166	-0.11742	-0.11742	0.0907045	1.6885	0.206635	-0.0557695	-0.199438	11.2063	0.64	Therapeutic index()	MD	Jurkat	L. major	MD	Leishmania major	A	ORGANISM	=	MD	Non-molecular
91	-0.24652	-0.118251	0.122978	-0.192151	-0.0710082	-0.0488383	-0.518389	-0.698608	-0.441408	-0.53872	-0.441408	0.00209968	1.32911	-0.00660992	0.182512	0.31078	1.63013	0.236617	0.35776	1.45805	-0.0896213	-0.012376	-0.109952	-0.109952	0.0849359	1.58112	0.193494	-0.0522227	-0.186754	11.9674	0.64	Therapeutic index()	MD	Jurkat	L. major	MD	Leishmania major	A	ORGANISM	<	MD	Non-molecular
92	-0.251175	-0.120484	0.125301	-0.195779	-0.0723491	-0.0497606	-0.528178	-0.711801	-0.449743	-0.548893	-0.449743	0.00213933	1.35421	-0.00673474	0.185958	0.316649	1.66092	0.241085	0.364516	1.48559	-0.0913137	-0.0126097	-0.112028	-0.112028	0.0865399	1.61098	0.197148	-0.0532089	-0.190281	11.7456	0.64	Therapeutic index()	MD	Jurkat	L. major	MD	Leishmania major	A	ORGANISM	>	MD	Non-molecular
93	-0.254665	-0.122158	0.127042	-0.1985	-0.0733545	-0.050452	-0.535518	-0.721692	-0.455993	-0.55652	-0.455993	0.00216906	1.37302	-0.00682833	0.188543	0.321049	1.684	0.244435	0.369581	1.50623	-0.0925826	-0.012785	-0.113585	-0.113585	0.0877425	1.63336	0.199887	-0.0539482	-0.192925	11.5846	0	IC50(nM)	MD	MD	L. donovani	MD	MD	B	UNCHECKED	=	MD	Unassigned
94	-0.224518	-0.107697	0.112003	-0.175002	-0.0646708	-0.0444795	-0.472124	-0.636258	-0.402013	-0.49064	-0.402013	0.00191229	1.21049	-0.00601999	0.166223	0.283044	1.48465	0.215499	0.32583	1.32792	-0.0816227	-0.0112715	-0.100139	-0.100139	0.0773555	1.44001	0.176225	-0.0475619	-0.170087	13.1401	0.01	Inhibition(%)	MD	MD	L. donovani	MD	MD	B	UNCHECKED	<	MD	Unassigned
95	-0.316843	-0.151984	0.15806	-0.246965	-0.0912643	-0.0627701	-0.666267	-0.897896	-0.567326	-0.692397	-0.567326	0.00269865	1.70825	-0.00849549	0.234576	0.399435	2.09515	0.304115	0.459816	1.87398	-0.115187	-0.0159065	-0.141317	-0.141317	0.109165	2.03216	0.24869	-0.0671199	-0.240029	9.31124	0.01	Inhibition(%)	P02550	MD	L.l tubulin	MD	Sus scrofa	B	SINGLE PROTEIN	<	MD	Homologous protein
96	-0.224301	-0.107593	0.111894	-0.174832	-0.0646083	-0.0444365	-0.471667	-0.635643	-0.401624	-0.490166	-0.401624	0.00191044	1.20932	-0.00601417	0.166062	0.28277	1.48321	0.215291	0.325515	1.32664	-0.0815438	-0.0112606	-0.100042	-0.100042	0.0772808	1.43862	0.176054	-0.0475159	-0.169922	13.1529	0.01	Inhibition(%)	MD	MD	Trypanosoma cruzi	MD	Trypanosoma cruzi	F	ORGANISM	=	MD	Non-molecular
97	-0.24248	-0.116313	0.120963	-0.189002	-0.0698446	-0.048038	-0.509894	-0.68716	-0.434174	-0.529892	-0.434174	0.00206527	1.30733	-0.0065016	0.179521	0.305688	1.60342	0.23274	0.351897	1.43416	-0.0881527	-0.0121732	-0.10815	-0.10815	0.0835441	1.55521	0.190323	-0.0513669	-0.183694	12.1668	0.01	Ki(nM)	P36400	MD	L. mexicana	MD	Leishmania mexicana	B	SINGLE PROTEIN	=	MD	Protein
98	-0.62891	-0.301677	0.313737	-0.490206	-0.181153	-0.124594	-1.32249	-1.78226	-1.1261	-1.37436	-1.1261	0.00535661	3.39076	-0.0168629	0.465616	0.792849	4.15872	0.603646	0.9127	3.71972	-0.228638	-0.0315732	-0.280504	-0.280504	0.216685	4.03368	0.493632	-0.133228	-0.476439	4.69098	0.6	DOSE(mg.kg-1)	MD	MD	L. infantum	A	Leishmania infantum	F	ORGANISM	>	MD	Non-molecular
99	-0.233506	-0.112009	0.116486	-0.182007	-0.0672596	-0.0462601	-0.491023	-0.661728	-0.418105	-0.51028	-0.418105	0.00198884	1.25894	-0.00626098	0.172877	0.294374	1.54408	0.224126	0.338873	1.38108	-0.0848901	-0.0117227	-0.104147	-0.104147	0.0804521	1.49765	0.183279	-0.0494658	-0.176895	12.6344	0.82	IC50(ug.mL-1)	MD	MD	L. amazonensis	P	Leishmania amazonensis	F	ORGANISM	=	Outside typical range	Non-molecular
100	-0.233293	-0.111907	0.11638	-0.181841	-0.0671984	-0.046218	-0.490576	-0.661126	-0.417725	-0.509816	-0.417725	0.00198703	1.2578	-0.00625528	0.17272	0.294106	1.54267	0.223922	0.338565	1.37982	-0.0848128	-0.011712	-0.104053	-0.104053	0.0803789	1.49629	0.183112	-0.0494208	-0.176734	12.6459	0.82	IC50(ug.mL-1)	MD	MD	L. infantum	A	Leishmania infantum	F	ORGANISM	=	MD	Non-molecular
101	-0.713856	-0.342424	0.356113	-0.556418	-0.205621	-0.141423	-1.50112	-2.02298	-1.2782	-1.55999	-1.2782	0.00608012	3.84874	-0.0191406	0.528506	0.899938	4.72043	0.68518	1.03598	4.22214	-0.259519	-0.0358377	-0.318392	-0.318392	0.245952	4.57851	0.560306	-0.151223	-0.540791	4.13277	0	IC50(nM)	MD	MD	L. major	P	Leishmania major	F	ORGANISM	>	Outside typical range	Non-molecular
102	-0.234638	-0.112552	0.117051	-0.182889	-0.0675857	-0.0464843	-0.493403	-0.664936	-0.420132	-0.512754	-0.420132	0.00199848	1.26504	-0.00629133	0.173715	0.295801	1.55156	0.225212	0.340516	1.38778	-0.0853016	-0.0117795	-0.104652	-0.104652	0.0808421	1.50491	0.184167	-0.0497056	-0.177753	12.5734	0.01	Ki(nM)	O15826	MD	L. major	MD	Leishmania major	B	SINGLE PROTEIN	>	Outside typical range	Protein
103	-0.243537	-0.11682	0.12149	-0.189826	-0.070149	-0.0482473	-0.512116	-0.690155	-0.436067	-0.532201	-0.436067	0.00207428	1.31302	-0.00652994	0.180303	0.30702	1.61041	0.233754	0.353431	1.44041	-0.0885368	-0.0122263	-0.108622	-0.108622	0.0839082	1.56199	0.191152	-0.0515908	-0.184495	12.114	0.01	Ki(nM)	O15826	MD	L. major	MD	Leishmania major	B	SINGLE PROTEIN	=	Outside typical range	Protein
104	-0.593536	-0.284708	0.29609	-0.462633	-0.170963	-0.117586	-1.2481	-1.68201	-1.06276	-1.29705	-1.06276	0.00505532	3.20003	-0.0159144	0.439426	0.748253	3.9248	0.569693	0.861363	3.51049	-0.215777	-0.0297973	-0.264727	-0.264727	0.204497	3.8068	0.465867	-0.125734	-0.449641	4.97056	0	IC50(nM)	MD	MD	L. donovani	A	Leishmania donovani	F	ORGANISM	>	Outside typical range	Non-molecular
105	-0.521437	-0.250124	0.260123	-0.406436	-0.150196	-0.103302	-1.09649	-1.47769	-0.933663	-1.1395	-0.933663	0.00444123	2.81132	-0.0139813	0.386048	0.657361	3.44805	0.500491	0.756731	3.08406	-0.189566	-0.0261777	-0.23257	-0.23257	0.179656	3.34438	0.409277	-0.110461	-0.395022	5.65783	0.78	Activity(uM)	MD	MD	L. amazonensis	P	Leishmania amazonensis	F	ORGANISM	>	MD	Non-molecular
106	-0.587199	-0.281669	0.292929	-0.457695	-0.169138	-0.116331	-1.23478	-1.66405	-1.05141	-1.28321	-1.05141	0.00500135	3.16587	-0.0157445	0.434735	0.740265	3.88291	0.563611	0.852167	3.47302	-0.213474	-0.0294792	-0.261901	-0.261901	0.202314	3.76616	0.460893	-0.124392	-0.444841	5.02419	0.78	Activity(uM)	MD	MD	L. amazonensis	A	Leishmania amazonensis	F	ORGANISM	>	MD	Non-molecular
107	-0.416909	-0.199984	0.207978	-0.324961	-0.120088	-0.0825943	-0.876689	-1.18147	-0.7465	-0.911072	-0.7465	0.00355094	2.24776	-0.0111786	0.30866	0.525586	2.75685	0.400162	0.605036	2.46583	-0.151566	-0.0209301	-0.185948	-0.185948	0.143642	2.67396	0.327232	-0.0883179	-0.315835	7.07637	0	IC50(nM)	Q0GKD7	MD	L. major	MD	Leishmania donovani	B	SINGLE PROTEIN	>=	MD	Homologous protein
108	-0.259043	-0.124258	0.129226	-0.201912	-0.0746154	-0.0513193	-0.544724	-0.734098	-0.463832	-0.566087	-0.463832	0.00220635	1.39663	-0.00694571	0.191784	0.326568	1.71295	0.248637	0.375934	1.53212	-0.0941741	-0.0130047	-0.115538	-0.115538	0.0892508	1.66144	0.203323	-0.0548756	-0.196242	11.3888	0.1	Activity(%)	Q9U5N6	MD	L. mexicana	MD	Leishmania mexicana	B	SINGLE PROTEIN	=	MD	Protein
109	-0.746187	-0.357933	0.372241	-0.581618	-0.214934	-0.147828	-1.5691	-2.11461	-1.33609	-1.63064	-1.33609	0.00635549	4.02305	-0.0200075	0.552442	0.940697	4.93423	0.716212	1.0829	4.41336	-0.271273	-0.0374608	-0.332812	-0.332812	0.257091	4.78587	0.585683	-0.158072	-0.565284	3.9537	0	IC50(nM)	Q95WR6	MD	L. donovani	MD	Leishmania donovani	B	SINGLE PROTEIN	=	MD	Protein
110	-0.259022	-0.124248	0.129215	-0.201896	-0.0746094	-0.0513151	-0.544679	-0.734038	-0.463794	-0.566041	-0.463794	0.00220617	1.39651	-0.00694514	0.191768	0.326542	1.71281	0.248617	0.375904	1.532	-0.0941664	-0.0130037	-0.115528	-0.115528	0.0892435	1.66131	0.203307	-0.0548712	-0.196226	11.3898	0	IC50(nM)	MD	MD	L. donovani	P	Leishmania donovani	F	ORGANISM	=	Outside typical range	Non-molecular
111	-0.236886	-0.11363	0.118172	-0.184642	-0.0682332	-0.0469297	-0.498131	-0.671307	-0.424158	-0.517667	-0.424158	0.00201763	1.27717	-0.00635161	0.175379	0.298635	1.56643	0.22737	0.343778	1.40107	-0.0861189	-0.0118924	-0.105655	-0.105655	0.0816167	1.51933	0.185932	-0.0501818	-0.179456	12.4541	0.1	Activity(%)	MD	MD	L. braziliensis	MD	Leishmania braziliensis	F	ORGANISM	=	MD	Non-molecular
112	-0.608628	-0.291948	0.303619	-0.474397	-0.175311	-0.120576	-1.27984	-1.72478	-1.08978	-1.33003	-1.08978	0.00518386	3.28141	-0.0163191	0.4506	0.76728	4.0246	0.584179	0.883266	3.59976	-0.221264	-0.0305549	-0.271458	-0.271458	0.209697	3.9036	0.477713	-0.128932	-0.461074	4.8473	0	IC50(nM)	MD	MD	L.	MD	Leishmania infantum	F	ORGANISM	=	MD	Non-molecular
113	-0.521154	-0.249988	0.259982	-0.406216	-0.150115	-0.103246	-1.0959	-1.47689	-0.933156	-1.13888	-0.933156	0.00443882	2.80979	-0.0139737	0.385838	0.657004	3.44618	0.500219	0.75632	3.08239	-0.189463	-0.0261635	-0.232443	-0.232443	0.179558	3.34256	0.409054	-0.110401	-0.394807	5.6609	0	IC50(nM)	MD	MD	L.	MD	Leishmania infantum	F	ORGANISM	>	MD	Non-molecular
114	-0.471703	-0.226267	0.235313	-0.36767	-0.13587	-0.0934495	-0.99191	-1.33675	-0.84461	-1.03081	-0.84461	0.00401763	2.54318	-0.0126477	0.349227	0.594662	3.11917	0.452754	0.684554	2.78991	-0.171486	-0.0236809	-0.210387	-0.210387	0.16252	3.02539	0.37024	-0.0999253	-0.357345	6.25437	0.1	Activity(%)	MD	MD	L. mexicana	MD	Leishmania mexicana	F	ORGANISM	=	MD	Non-molecular
115	-0.555677	-0.266548	0.277204	-0.433124	-0.160059	-0.110086	-1.16849	-1.57472	-0.994971	-1.21432	-0.994971	0.00473286	2.99592	-0.0148993	0.411397	0.700526	3.67446	0.533355	0.806421	3.28658	-0.202014	-0.0278966	-0.247841	-0.247841	0.191453	3.56398	0.436151	-0.117714	-0.42096	5.30921	0.68	LD50(uM)	MD	MD	L. donovani	P	Leishmania donovani	F	ORGANISM	>	Non standard unit for type	Non-molecular
116	-0.623806	-0.299228	0.31119	-0.486228	-0.179683	-0.123583	-1.31176	-1.76779	-1.11696	-1.3632	-1.11696	0.00531314	3.36324	-0.0167261	0.461837	0.786414	4.12497	0.598747	0.905292	3.68953	-0.226782	-0.0313169	-0.278228	-0.278228	0.214926	4.00094	0.489626	-0.132147	-0.472572	4.72936	0.68	LD50(uM)	MD	MD	L. pifanoi	A	Leishmania mexicana	F	ORGANISM	=	Non standard unit for type	Non-molecular
117	-0.228125	-0.109428	0.113802	-0.177813	-0.0657098	-0.0451941	-0.479708	-0.64648	-0.408471	-0.498522	-0.408471	0.00194301	1.22993	-0.00611671	0.168893	0.287591	1.5085	0.218961	0.331065	1.34926	-0.082934	-0.0114526	-0.101748	-0.101748	0.0785983	1.46314	0.179056	-0.048326	-0.172819	12.9324	0.68	LD50(uM)	MD	MD	L. pifanoi	A	Leishmania mexicana	F	ORGANISM	>	Non standard unit for type	Non-molecular
118	-0.634626	-0.304419	0.316588	-0.494661	-0.182799	-0.125726	-1.33451	-1.79845	-1.13633	-1.38685	-1.13633	0.00540529	3.42157	-0.0170162	0.469847	0.800054	4.19652	0.609132	0.920994	3.75352	-0.230716	-0.0318601	-0.283054	-0.283054	0.218654	4.07034	0.498118	-0.134439	-0.480769	4.64873	0	IC50(nM)	Q9LM02	MD	L. major	MD	Arabidopsis thaliana	B	SINGLE PROTEIN	>	MD	Homologous protein
119	-0.761545	-0.3653	0.379903	-0.593589	-0.219357	-0.15087	-1.6014	-2.15813	-1.36359	-1.6642	-1.36359	0.0064863	4.10586	-0.0204193	0.563813	0.960059	5.03578	0.730954	1.10519	4.5042	-0.276857	-0.0382318	-0.339662	-0.339662	0.262383	4.88437	0.597738	-0.161325	-0.576919	3.87397	0	IC50(nM)	Q9LM02	MD	L. major	MD	Arabidopsis thaliana	B	SINGLE PROTEIN	=	MD	Homologous protein
120	-0.243599	-0.11685	0.121521	-0.189874	-0.0701669	-0.0482597	-0.512247	-0.690331	-0.436178	-0.532337	-0.436178	0.0020748	1.31336	-0.00653161	0.18035	0.307098	1.61082	0.233814	0.353521	1.44078	-0.0885595	-0.0122294	-0.108649	-0.108649	0.0839297	1.56239	0.191201	-0.051604	-0.184542	12.1109	0	IC50(nM)	MD	MD	L. major	P	Leishmania major	A	ORGANISM	=	MD	Non-molecular
121	-0.539506	-0.258791	0.269137	-0.42052	-0.155401	-0.106882	-1.13449	-1.5289	-0.966016	-1.17898	-0.966016	0.00459513	2.90873	-0.0144657	0.399425	0.680139	3.56753	0.517833	0.782953	3.19093	-0.196135	-0.0270848	-0.240629	-0.240629	0.185881	3.46026	0.423459	-0.114289	-0.40871	5.46834	0	IC50(nM)	MD	MD	L. major	P	Leishmania major	A	ORGANISM	>	MD	Non-molecular
122	-0.226185	-0.108497	0.112834	-0.176301	-0.0651508	-0.0448097	-0.475628	-0.640981	-0.404997	-0.494281	-0.404997	0.00192648	1.21947	-0.00606467	0.167457	0.285145	1.49567	0.217099	0.328248	1.33778	-0.0822285	-0.0113551	-0.100882	-0.100882	0.0779297	1.4507	0.177533	-0.0479149	-0.171349	13.0433	0.89	Ratio IC50()	MD	MD	MD	P	MD	A	ADMET	<	MD	Unassigned
123	-0.271961	-0.130455	0.13567	-0.211981	-0.0783364	-0.0538785	-0.571888	-0.770706	-0.486962	-0.594317	-0.486962	0.00231637	1.46627	-0.00729208	0.201347	0.342854	1.79837	0.261036	0.394681	1.60853	-0.0988704	-0.0136533	-0.121299	-0.121299	0.0937015	1.7443	0.213463	-0.0576122	-0.206028	10.8479	0.89	Ratio IC50()	MD	MD	MD	P	MD	A	ADMET	=	MD	Unassigned
124	-0.260292	-0.124857	0.129849	-0.202885	-0.0749751	-0.0515667	-0.547349	-0.737636	-0.466067	-0.568816	-0.466067	0.00221698	1.40336	-0.00697919	0.192708	0.328142	1.7212	0.249836	0.377746	1.53951	-0.094628	-0.0130674	-0.116094	-0.116094	0.0896809	1.66945	0.204303	-0.0551401	-0.197187	11.3342	0	IC50(nM)	MD	MD	L. donovani	P	Leishmania donovani	F	ORGANISM	>	Outside typical range	Non-molecular
125	-0.19045	-0.0913553	0.0950074	-0.148447	-0.0548576	-0.0377302	-0.400483	-0.539712	-0.341011	-0.41619	-0.341011	0.00162212	1.02681	-0.00510652	0.141	0.240095	1.25937	0.182799	0.276388	1.12642	-0.0692372	-0.00956115	-0.0849438	-0.0849438	0.0656176	1.2215	0.149484	-0.0403448	-0.144278	15.4907	0.01	Inhibition(%)	P27116	MD	L. donovani	P	Leishmania donovani	B	SINGLE PROTEIN	=	MD	Protein
126	-0.324414	-0.155616	0.161837	-0.252866	-0.093445	-0.06427	-0.682187	-0.919351	-0.580882	-0.708942	-0.580882	0.00276313	1.74907	-0.00869849	0.240181	0.40898	2.14522	0.311382	0.470803	1.91876	-0.117939	-0.0162866	-0.144694	-0.144694	0.111774	2.08072	0.254633	-0.0687238	-0.245764	9.09394	0	IC50(nM)	MD	R2	L. donovani	P	Leishmania donovani	F	ORGANISM	=	MD	Non-molecular
127	-0.362276	-0.173777	0.180724	-0.282377	-0.104351	-0.0717708	-0.761804	-1.02665	-0.648675	-0.791681	-0.648675	0.00308561	1.9532	-0.00971367	0.268212	0.456711	2.39558	0.347723	0.525749	2.1427	-0.131704	-0.0181873	-0.161581	-0.161581	0.124818	2.32355	0.28435	-0.0767443	-0.274447	8.14353	0	IC50(nM)	MD	R2	L. donovani	A	Leishmania donovani	F	ORGANISM	>	Outside typical range	Non-molecular
128	-0.850954	-0.408188	0.424505	-0.663279	-0.245111	-0.168583	-1.78941	-2.4115	-1.52368	-1.85959	-1.52368	0.00724783	4.5879	-0.0228166	0.630007	1.07277	5.62701	0.816771	1.23494	5.03301	-0.309361	-0.0427204	-0.37954	-0.37954	0.293188	5.45782	0.667915	-0.180266	-0.644652	3.46693	0	IC50(nM)	Q95WR6	MD	L. donovani	MD	Leishmania donovani	B	SINGLE PROTEIN	=	Outside typical range	Protein
129	-0.610958	-0.293066	0.304781	-0.476214	-0.175982	-0.121038	-1.28474	-1.73138	-1.09396	-1.33513	-1.09396	0.00520371	3.29397	-0.0163816	0.452325	0.770218	4.04001	0.586416	0.886648	3.61354	-0.222111	-0.0306719	-0.272498	-0.272498	0.2105	3.91854	0.479542	-0.129425	-0.46284	4.82881	0	IC50(nM)	MD	MD	L. enriettii	MD	Leishmania enriettii	A	ORGANISM	=	MD	Non-molecular
130	-0.235394	-0.112914	0.117428	-0.183479	-0.0678035	-0.0466342	-0.494994	-0.667079	-0.421486	-0.514407	-0.421486	0.00200492	1.26912	-0.00631161	0.174275	0.296755	1.55656	0.225938	0.341613	1.39225	-0.0855766	-0.0118175	-0.10499	-0.10499	0.0811027	1.50976	0.184761	-0.0498658	-0.178326	12.533	0	IC50(nM)	MD	MD	L. enriettii	MD	Leishmania enriettii	A	ORGANISM	>	Outside typical range	Non-molecular
131	-0.241514	-0.11585	0.120481	-0.188249	-0.0695664	-0.0478466	-0.507863	-0.684423	-0.432445	-0.527781	-0.432445	0.00205705	1.30212	-0.00647571	0.178806	0.30447	1.59703	0.231813	0.350495	1.42845	-0.0878015	-0.0121247	-0.107719	-0.107719	0.0832113	1.54902	0.189565	-0.0511623	-0.182962	12.2154	0	IC50(nM)	MD	MD	L. donovani	MD	Leishmania donovani	A	ORGANISM	=	MD	Non-molecular
132	-0.547452	-0.262603	0.273101	-0.426714	-0.157689	-0.108456	-1.1512	-1.55141	-0.980244	-1.19635	-0.980244	0.00466281	2.95158	-0.0146788	0.405308	0.690157	3.62007	0.525461	0.794485	3.23793	-0.199024	-0.0274837	-0.244173	-0.244173	0.188619	3.51123	0.429696	-0.115972	-0.41473	5.38897	0	IC50(nM)	MD	MD	L. donovani	MD	Leishmania donovani	A	ORGANISM	>	Outside typical range	Non-molecular
133	-0.870878	-0.417745	0.434445	-0.678809	-0.25085	-0.172531	-1.83131	-2.46797	-1.55936	-1.90313	-1.55936	0.00741753	4.69532	-0.0233508	0.644758	1.09789	5.75876	0.835895	1.26385	5.15085	-0.316604	-0.0437207	-0.388426	-0.388426	0.300053	5.58561	0.683553	-0.184487	-0.659746	3.38762	0	IC50(nM)	MD	MD	L. donovani	MD	Leishmania donovani	A	ORGANISM	=	Outside typical range	Non-molecular
134	-0.609516	-0.292374	0.304062	-0.47509	-0.175567	-0.120752	-1.28171	-1.7273	-1.09137	-1.33198	-1.09137	0.00519143	3.2862	-0.0163429	0.451258	0.7684	4.03048	0.585032	0.884555	3.60501	-0.221587	-0.0305995	-0.271854	-0.271854	0.210003	3.9093	0.47841	-0.12912	-0.461747	4.84023	0.67	Drug uptake(uM)	MD	MD	L. enriettii	P	Leishmania enriettii	F	ORGANISM	=	MD	Non-molecular
135	-0.537235	-0.257702	0.268004	-0.41875	-0.154746	-0.106432	-1.12971	-1.52246	-0.96195	-1.17402	-0.96195	0.00457579	2.89649	-0.0144048	0.397744	0.677277	3.55251	0.515654	0.779657	3.1775	-0.19531	-0.0269708	-0.239616	-0.239616	0.185099	3.4457	0.421676	-0.113808	-0.406989	5.49146	0.01	EC50(nM)	MD	MD	MD	MD	MD	F	UNCHECKED	=	MD	Unassigned
136	-0.229926	-0.110292	0.114701	-0.179217	-0.0662285	-0.0455509	-0.483496	-0.651584	-0.411696	-0.502458	-0.411696	0.00195835	1.23964	-0.006165	0.170227	0.289861	1.52041	0.22069	0.333678	1.35991	-0.0835887	-0.011543	-0.102551	-0.102551	0.0792188	1.47469	0.180469	-0.0487075	-0.174184	12.8311	0	IC50(nM)	MD	MD	L. infantum	P	Leishmania infantum	F	ORGANISM	=	MD	Non-molecular
137	-0.548648	-0.263177	0.273698	-0.427646	-0.158034	-0.108693	-1.15371	-1.5548	-0.982386	-1.19896	-0.982386	0.004673	2.95803	-0.0147109	0.406194	0.691665	3.62798	0.526609	0.79622	3.24501	-0.199459	-0.0275438	-0.244706	-0.244706	0.189031	3.5189	0.430634	-0.116225	-0.415636	5.37722	0	IC50(nM)	MD	MD	L. infantum	P	Leishmania infantum	F	ORGANISM	>	MD	Non-molecular
138	-0.231417	-0.111007	0.115444	-0.180379	-0.066658	-0.0458463	-0.486631	-0.655809	-0.414366	-0.505716	-0.414366	0.00197105	1.24768	-0.00620498	0.171331	0.291741	1.53027	0.222121	0.335842	1.36873	-0.0841308	-0.0116178	-0.103216	-0.103216	0.0797325	1.48426	0.18164	-0.0490234	-0.175313	12.7484	0.89	Ratio IC50()	MD	MD	MD	P	MD	F	UNCHECKED	=	MD	Unassigned
139	-0.590799	-0.283396	0.294725	-0.460501	-0.170175	-0.117044	-1.24235	-1.67426	-1.05786	-1.29107	-1.05786	0.00503201	3.18528	-0.0158411	0.4374	0.744804	3.90671	0.567066	0.857392	3.49431	-0.214783	-0.0296599	-0.263506	-0.263506	0.203554	3.78925	0.463719	-0.125155	-0.447568	4.99358	0.89	Ratio IC50()	MD	MD	MD	P	MD	F	UNCHECKED	<	MD	Unassigned
140	-0.507407	-0.243394	0.253124	-0.3955	-0.146155	-0.100523	-1.06699	-1.43793	-0.90854	-1.10884	-0.90854	0.00432173	2.73567	-0.0136051	0.37566	0.639673	3.35527	0.487024	0.736369	3.00108	-0.184466	-0.0254733	-0.226312	-0.226312	0.174822	3.25439	0.398264	-0.107489	-0.384393	5.81428	0.89	Ratio IC50()	MD	MD	MD	P	MD	F	UNCHECKED	>	MD	Unassigned
141	-0.701156	-0.336332	0.349777	-0.546519	-0.201963	-0.138907	-1.47441	-1.98699	-1.25546	-1.53224	-1.25546	0.00597195	3.78027	-0.0188	0.519103	0.883927	4.63645	0.67299	1.01755	4.14702	-0.254902	-0.0352001	-0.312727	-0.312727	0.241576	4.49705	0.550338	-0.148533	-0.53117	4.20763	0.01	Inhibition(%)	Q9NJG8	MD	L. donovani	MD	Leishmania donovani donovani	B	SINGLE PROTEIN	=	MD	Homologous protein
142	-0.623865	-0.299257	0.31122	-0.486274	-0.1797	-0.123594	-1.31188	-1.76796	-1.11707	-1.36333	-1.11707	0.00531364	3.36355	-0.0167276	0.461881	0.786488	4.12536	0.598804	0.905378	3.68988	-0.226803	-0.0313199	-0.278254	-0.278254	0.214946	4.00132	0.489672	-0.132159	-0.472617	4.72891	0	IC50(nM)	MD	MD	L. amazonensis	P	Leishmania amazonensis	F	ORGANISM	>	Outside typical range	Non-molecular
143	-0.619749	-0.297283	0.309167	-0.483066	-0.178514	-0.122779	-1.30323	-1.7563	-1.1097	-1.35434	-1.1097	0.00527858	3.34136	-0.0166173	0.458834	0.7813	4.09814	0.594853	0.899405	3.66553	-0.225307	-0.0311133	-0.276418	-0.276418	0.213528	3.97493	0.486442	-0.131287	-0.469499	4.76032	0	IC50(nM)	MD	MD	L. chagasi	P	Leishmania chagasi	F	ORGANISM	>	Outside typical range	Non-molecular
144	-0.516607	-0.247807	0.257714	-0.402671	-0.148805	-0.102346	-1.08634	-1.464	-0.925014	-1.12894	-0.925014	0.00440009	2.78528	-0.0138518	0.382472	0.651272	3.41611	0.495855	0.749721	3.0555	-0.18781	-0.0259352	-0.230415	-0.230415	0.177992	3.3134	0.405485	-0.109438	-0.391363	5.71073	0	IC50(nM)	MD	MD	L. chagasi	P	Leishmania chagasi	F	ORGANISM	=	MD	Non-molecular
145	-0.58288	-0.279597	0.290774	-0.454328	-0.167894	-0.115475	-1.2257	-1.65181	-1.04368	-1.27377	-1.04368	0.00496456	3.14259	-0.0156287	0.431537	0.73482	3.85434	0.559465	0.845899	3.44747	-0.211904	-0.0292623	-0.259974	-0.259974	0.200826	3.73846	0.457503	-0.123477	-0.441569	5.06142	0.82	IC50(ug.mL-1)	MD	J774.A1	L. donovani	MD	Leishmania donovani	F	ORGANISM	=	MD	Non-molecular
146	-0.667905	-0.320382	0.33319	-0.520601	-0.192385	-0.132319	-1.40449	-1.89276	-1.19592	-1.45957	-1.19592	0.00568874	3.601	-0.0179085	0.494486	0.842009	4.41658	0.641075	0.969291	3.95036	-0.242814	-0.0335308	-0.297897	-0.297897	0.23012	4.28379	0.524239	-0.141489	-0.50598	4.4171	0.51	IC90(ug.mL-1)	MD	J774.A1	L. donovani	MD	Leishmania donovani	F	ORGANISM	=	Outside typical range	Non-molecular
147	-0.244233	-0.117154	0.121837	-0.190368	-0.0703494	-0.0483852	-0.51358	-0.692127	-0.437313	-0.533722	-0.437313	0.0020802	1.31678	-0.0065486	0.180819	0.307897	1.61501	0.234422	0.35444	1.44453	-0.0887898	-0.0122612	-0.108932	-0.108932	0.084148	1.56645	0.191698	-0.0517382	-0.185022	12.0795	0.64	ED50(uM)	MD	MD	L. braziliensis	P	Leishmania braziliensis	F	ORGANISM	=	Non standard unit for type	Non-molecular
148	-0.225552	-0.108193	0.112518	-0.175807	-0.0649686	-0.0446844	-0.474298	-0.639188	-0.403864	-0.492899	-0.403864	0.00192109	1.21606	-0.00604771	0.166988	0.284347	1.49148	0.216492	0.32733	1.33404	-0.0819985	-0.0113234	-0.1006	-0.1006	0.0777117	1.44664	0.177036	-0.0477809	-0.17087	13.0799	0.64	ED50(uM)	MD	MD	L. chagasi	P	Leishmania chagasi	F	ORGANISM	=	Non standard unit for type	Non-molecular
149	-0.24718	-0.118568	0.123308	-0.192666	-0.0711984	-0.0489691	-0.519778	-0.700479	-0.44259	-0.540163	-0.44259	0.00210531	1.33267	-0.00662762	0.183001	0.311613	1.6345	0.237251	0.358718	1.46196	-0.0898613	-0.0124092	-0.110246	-0.110246	0.0851635	1.58536	0.194012	-0.0523626	-0.187255	11.9354	0	IC50(nM)	MD	MD	L. infantum	MD	Leishmania infantum	F	ORGANISM	=	Outside typical range	Non-molecular
150	-0.271652	-0.130307	0.135516	-0.211741	-0.0782474	-0.0538173	-0.571239	-0.769831	-0.486409	-0.593642	-0.486409	0.00231374	1.46461	-0.0072838	0.201119	0.342465	1.79633	0.26074	0.394233	1.6067	-0.0987581	-0.0136378	-0.121162	-0.121162	0.0935951	1.74231	0.21322	-0.0575468	-0.205794	10.8602	0.81	TI()	MD	KB	MD	MD	MD	A	ADMET	=	MD	Unassigned
151	-0.283863	-0.136164	0.141607	-0.221258	-0.0817646	-0.0562364	-0.596916	-0.804435	-0.508273	-0.620326	-0.508273	0.00241775	1.53044	-0.0076112	0.210159	0.357858	1.87707	0.27246	0.411954	1.67892	-0.103197	-0.0142508	-0.126608	-0.126608	0.0978022	1.82063	0.222804	-0.0601335	-0.215044	10.393	0	IC50(nM)	MD	MD	L. tarentolae	MD	MD	B	UNCHECKED	>	MD	Unassigned
152	-0.293078	-0.140584	0.146204	-0.228441	-0.0844189	-0.058062	-0.616293	-0.830549	-0.524773	-0.640463	-0.524773	0.00249623	1.58012	-0.00785828	0.216981	0.369475	1.938	0.281305	0.425327	1.73342	-0.106547	-0.0147134	-0.130718	-0.130718	0.100977	1.87973	0.230037	-0.0620855	-0.222025	10.0663	0	IC50(nM)	MD	MD	L. tarentolae	MD	MD	B	UNCHECKED	=	MD	Unassigned
153	-0.595886	-0.285836	0.297263	-0.464466	-0.171641	-0.118052	-1.25305	-1.68867	-1.06697	-1.30219	-1.06697	0.00507534	3.21271	-0.0159775	0.441166	0.751217	3.94035	0.571949	0.864774	3.5244	-0.216632	-0.0299153	-0.265775	-0.265775	0.205307	3.82187	0.467712	-0.126232	-0.451421	4.95095	0	IC50(nM)	MD	Vero	L. amazonensis	MD	Leishmania amazonensis	F	ORGANISM	=	MD	Non-molecular
154	-0.598485	-0.287082	0.298559	-0.466491	-0.172389	-0.118566	-1.25851	-1.69603	-1.07162	-1.30787	-1.07162	0.00509747	3.22672	-0.0160471	0.44309	0.754492	3.95753	0.574443	0.868545	3.53976	-0.217577	-0.0300457	-0.266934	-0.266934	0.206202	3.83854	0.469751	-0.126783	-0.45339	4.92945	0	IC50(nM)	MD	Vero	L. amazonensis	MD	Leishmania amazonensis	F	ORGANISM	>	MD	Non-molecular
155	-0.239858	-0.115055	0.119655	-0.186958	-0.0690892	-0.0475184	-0.50438	-0.679728	-0.429479	-0.524161	-0.429479	0.00204294	1.29319	-0.00643129	0.17758	0.302382	1.58608	0.230222	0.348091	1.41865	-0.0871993	-0.0120416	-0.106981	-0.106981	0.0826406	1.53839	0.188264	-0.0508114	-0.181707	12.2998	0	IC50(nM)	MD	Vero	L. chagasi	MD	Leishmania chagasi	F	ORGANISM	=	MD	Non-molecular
156	-0.608798	-0.29203	0.303704	-0.47453	-0.17536	-0.12061	-1.2802	-1.72526	-1.09009	-1.33041	-1.09009	0.00518531	3.28232	-0.0163237	0.450726	0.767494	4.02573	0.584342	0.883513	3.60076	-0.221326	-0.0305635	-0.271534	-0.271534	0.209755	3.90469	0.477846	-0.128968	-0.461203	4.84595	0	IC50(nM)	MD	Vero	L. chagasi	MD	Leishmania chagasi	F	ORGANISM	>	MD	Non-molecular
157	-0.635519	-0.304847	0.317034	-0.495358	-0.183056	-0.125903	-1.33639	-1.80099	-1.13793	-1.3888	-1.13793	0.0054129	3.42639	-0.0170401	0.470509	0.801181	4.20242	0.60999	0.922291	3.75881	-0.23104	-0.031905	-0.283452	-0.283452	0.218962	4.07607	0.49882	-0.134628	-0.481446	4.64219	0.89	Ratio IC50()	MD	L6	MD	A	MD	F	UNCHECKED	=	MD	Unassigned
158	-0.647562	-0.310624	0.323042	-0.504745	-0.186525	-0.128289	-1.36171	-1.83512	-1.1595	-1.41512	-1.1595	0.00551548	3.49132	-0.017363	0.479425	0.816363	4.28206	0.621549	0.939769	3.83004	-0.235419	-0.0325096	-0.288824	-0.288824	0.223111	4.15331	0.508272	-0.137179	-0.490569	4.55586	0.89	Ratio IC50()	MD	L6	MD	A	MD	F	UNCHECKED	>	MD	Unassigned
159	-0.506992	-0.243195	0.252917	-0.395177	-0.146035	-0.100441	-1.06612	-1.43676	-0.907799	-1.10793	-0.907799	0.0043182	2.73344	-0.013594	0.375354	0.639151	3.35253	0.486626	0.735768	2.99863	-0.184315	-0.0254525	-0.226127	-0.226127	0.174679	3.25173	0.397939	-0.107401	-0.384079	5.81903	0.68	LD50(uM)	MD	MD	L. pifanoi	A	Leishmania pifanoi	F	ORGANISM	=	Non standard unit for type	Non-molecular
160	-0.561566	-0.269373	0.280142	-0.437715	-0.161755	-0.111252	-1.18088	-1.59141	-1.00552	-1.22719	-1.00552	0.00478302	3.02767	-0.0150572	0.415758	0.70795	3.7134	0.539008	0.814968	3.32141	-0.204155	-0.0281923	-0.250468	-0.250468	0.193482	3.60175	0.440774	-0.118962	-0.425422	5.25353	0.68	LD50(uM)	MD	MD	L. pifanoi	A	Leishmania pifanoi	F	ORGANISM	>	Non standard unit for type	Non-molecular
161	-0.252804	-0.121266	0.126113	-0.197049	-0.0728184	-0.0500833	-0.531604	-0.716418	-0.45266	-0.552453	-0.45266	0.00215321	1.36299	-0.00677842	0.187165	0.318703	1.67169	0.242649	0.36688	1.49522	-0.091906	-0.0126915	-0.112755	-0.112755	0.0871012	1.62143	0.198426	-0.053554	-0.191515	11.6699	0.01	Inhibition(%)	MD	MD	L. mexicana	MD	MD	B	UNCHECKED	=	MD	Unassigned
162	-0.534063	-0.256181	0.266422	-0.416277	-0.153833	-0.105804	-1.12304	-1.51347	-0.95627	-1.16709	-0.95627	0.00454877	2.87939	-0.0143198	0.395396	0.673278	3.53154	0.512609	0.775054	3.15874	-0.194156	-0.0268116	-0.238201	-0.238201	0.184006	3.42536	0.419187	-0.113136	-0.404587	5.52407	0	IC50(nM)	MD	MD	L. major	MD	MD	B	UNCHECKED	=	Outside typical range	Unassigned
163	-0.231635	-0.111111	0.115553	-0.180549	-0.0667207	-0.0458895	-0.487089	-0.656427	-0.414756	-0.506192	-0.414756	0.0019729	1.24886	-0.00621082	0.171492	0.292016	1.53171	0.22233	0.336158	1.37002	-0.08421	-0.0116288	-0.103313	-0.103313	0.0798076	1.48565	0.181811	-0.0490695	-0.175478	12.7364	0	IC50(nM)	MD	MD	L. donovani	MD	MD	B	UNCHECKED	=	Outside typical range	Unassigned
164	-0.230292	-0.110467	0.114883	-0.179502	-0.0663338	-0.0456233	-0.484264	-0.652619	-0.41235	-0.503256	-0.41235	0.00196146	1.24161	-0.00617479	0.170497	0.290322	1.52282	0.221041	0.334209	1.36207	-0.0837216	-0.0115613	-0.102714	-0.102714	0.0793447	1.47704	0.180756	-0.0487849	-0.17446	12.8107	0	IC50(nM)	MD	MD	L. braziliensis	P	Leishmania braziliensis	F	ORGANISM	=	MD	Non-molecular
165	-0.618443	-0.296656	0.308515	-0.482048	-0.178138	-0.12252	-1.30048	-1.75259	-1.10736	-1.35148	-1.10736	0.00526746	3.33432	-0.0165823	0.457866	0.779653	4.08951	0.5936	0.897509	3.65781	-0.224832	-0.0310477	-0.275836	-0.275836	0.213078	3.96655	0.485416	-0.131011	-0.46851	4.77037	0.1	Activity(%)	MD	RAW	L. donovani	P	Leishmania donovani	F	ORGANISM	=	MD	Non-molecular
166	-0.246828	-0.118399	0.123132	-0.192391	-0.0710969	-0.0488993	-0.519037	-0.699481	-0.441959	-0.539393	-0.441959	0.00210231	1.33077	-0.00661818	0.18274	0.311169	1.63217	0.236913	0.358207	1.45988	-0.0897333	-0.0123915	-0.110089	-0.110089	0.0850421	1.5831	0.193735	-0.0522879	-0.186988	11.9525	0.89	Ratio IC50()	MD	L6	MD	MD	MD	F	UNCHECKED	=	MD	Unassigned
167	-0.596094	-0.285936	0.297366	-0.464628	-0.1717	-0.118093	-1.25348	-1.68926	-1.06734	-1.30264	-1.06734	0.00507711	3.21383	-0.015983	0.44132	0.751478	3.94172	0.572148	0.865076	3.52562	-0.216707	-0.0299257	-0.265868	-0.265868	0.205378	3.82321	0.467875	-0.126276	-0.451579	4.94923	0.89	Ratio IC50()	MD	L6	MD	MD	MD	F	UNCHECKED	<	MD	Unassigned
168	-0.584459	-0.280355	0.291562	-0.455559	-0.168349	-0.115788	-1.22902	-1.65629	-1.04651	-1.27722	-1.04651	0.00497801	3.1511	-0.0156711	0.432706	0.736811	3.86478	0.560981	0.84819	3.45681	-0.212478	-0.0293416	-0.260678	-0.260678	0.201369	3.74858	0.458742	-0.123812	-0.442765	5.04775	0.64	ED50(uM)	MD	MD	L. major	MD	Leishmania major	F	ORGANISM	=	Non standard unit for type	Non-molecular
169	-0.486115	-0.233181	0.242503	-0.378905	-0.140022	-0.0963048	-1.02222	-1.37759	-0.870417	-1.06231	-0.870417	0.00414039	2.62088	-0.0130342	0.359897	0.612832	3.21448	0.466588	0.70547	2.87515	-0.176725	-0.0244044	-0.216816	-0.216816	0.167486	3.11783	0.381552	-0.102979	-0.368263	6.06893	0.64	ED50(uM)	MD	MD	L. major	MD	Leishmania major	F	ORGANISM	>	Non standard unit for type	Non-molecular
170	-0.897452	-0.430491	0.447701	-0.699522	-0.258504	-0.177795	-1.88719	-2.54327	-1.60694	-1.9612	-1.60694	0.00764386	4.83859	-0.0240633	0.664432	1.13139	5.93448	0.8614	1.30242	5.30802	-0.326265	-0.0450547	-0.400278	-0.400278	0.309208	5.75604	0.70441	-0.190116	-0.679876	3.28731	0	IC50(nM)	MD	MD	L. major	P	MD	B	UNCHECKED	=	MD	Unassigned
171	-0.601952	-0.288746	0.300289	-0.469194	-0.173388	-0.119253	-1.2658	-1.70586	-1.07783	-1.31545	-1.07783	0.005127	3.24541	-0.0161401	0.445658	0.758864	3.98046	0.577772	0.873578	3.56028	-0.218837	-0.0302198	-0.268481	-0.268481	0.207397	3.86078	0.472473	-0.127517	-0.456017	4.90106	0	IC50(nM)	MD	MD	L. braziliensis	P	Leishmania braziliensis	F	ORGANISM	=	Outside typical range	Non-molecular
172	-0.565241	-0.271136	0.281975	-0.440579	-0.162813	-0.11198	-1.18861	-1.60183	-1.0121	-1.23522	-1.0121	0.00481432	3.04749	-0.0151558	0.418478	0.712583	3.73771	0.542535	0.820301	3.34315	-0.205491	-0.0283768	-0.252107	-0.252107	0.194748	3.62532	0.443658	-0.11974	-0.428206	5.21937	0	IC50(nM)	MD	J774	L. donovani	MD	Leishmania donovani	F	ORGANISM	=	MD	Non-molecular
173	-0.623454	-0.29906	0.311015	-0.485953	-0.179581	-0.123513	-1.31102	-1.76679	-1.11633	-1.36243	-1.11633	0.00531014	3.36134	-0.0167166	0.461576	0.785971	4.12264	0.598409	0.904782	3.68745	-0.226654	-0.0312992	-0.278071	-0.278071	0.214805	3.99869	0.489349	-0.132072	-0.472306	4.73203	0.82	IC50(ug.mL-1)	MD	MD	L. major	P	Leishmania major	F	ORGANISM	<	MD	Non-molecular
174	-0.57339	-0.275045	0.28604	-0.446931	-0.165161	-0.113595	-1.20574	-1.62492	-1.02669	-1.25303	-1.02669	0.00488373	3.09142	-0.0153743	0.424511	0.722856	3.79159	0.550357	0.832127	3.39134	-0.208454	-0.0287859	-0.255741	-0.255741	0.197556	3.67759	0.450054	-0.121467	-0.434379	5.14519	0.82	IC50(ug.mL-1)	MD	MD	L. major	P	Leishmania major	F	ORGANISM	>	MD	Non-molecular
175	-0.258212	-0.12386	0.128811	-0.201264	-0.074376	-0.0511546	-0.542975	-0.731742	-0.462343	-0.56427	-0.462343	0.00219927	1.39214	-0.00692342	0.191168	0.32552	1.70745	0.247839	0.374727	1.52721	-0.0938718	-0.012963	-0.115167	-0.115167	0.0889643	1.65611	0.202671	-0.0546995	-0.195612	11.4255	0.82	IC50(ug.mL-1)	MD	MD	L. guyanensis	P	Leishmania guyanensis	F	ORGANISM	<	MD	Non-molecular
176	-0.223562	-0.107239	0.111526	-0.174257	-0.0643955	-0.0442902	-0.470114	-0.633549	-0.400301	-0.488551	-0.400301	0.00190415	1.20533	-0.00599436	0.165515	0.281839	1.47833	0.214582	0.324443	1.32227	-0.0812752	-0.0112235	-0.0997126	-0.0997126	0.0770262	1.43388	0.175474	-0.0473594	-0.169363	13.1963	0.82	IC50(ug.mL-1)	MD	MD	L. guyanensis	P	Leishmania guyanensis	F	ORGANISM	=	MD	Non-molecular
177	-0.263398	-0.126348	0.131398	-0.205307	-0.07587	-0.0521821	-0.553882	-0.74644	-0.47163	-0.575605	-0.47163	0.00224344	1.42011	-0.00706249	0.195008	0.332059	1.74175	0.252818	0.382255	1.55788	-0.0957574	-0.0132234	-0.11748	-0.11748	0.0907513	1.68938	0.206742	-0.0557982	-0.199541	11.2005	0.82	IC50(ug.mL-1)	MD	MD	L. panamensis	P	Leishmania panamensis	F	ORGANISM	<	MD	Non-molecular
178	-0.225985	-0.108401	0.112734	-0.176145	-0.0650933	-0.0447701	-0.475208	-0.640415	-0.404639	-0.493845	-0.404639	0.00192478	1.21839	-0.00605932	0.167309	0.284893	1.49435	0.216907	0.327959	1.3366	-0.082156	-0.0113451	-0.100793	-0.100793	0.0778609	1.44942	0.177376	-0.0478726	-0.171198	13.0549	0.82	IC50(ug.mL-1)	MD	MD	L. panamensis	P	Leishmania panamensis	F	ORGANISM	=	MD	Non-molecular
179	-0.237988	-0.114159	0.118722	-0.185501	-0.0685507	-0.0471481	-0.500448	-0.674431	-0.426131	-0.520076	-0.426131	0.00202702	1.28311	-0.00638116	0.176195	0.300025	1.57372	0.228428	0.345378	1.40759	-0.0865196	-0.0119477	-0.106147	-0.106147	0.0819965	1.5264	0.186797	-0.0504153	-0.180291	12.3964	0	IC50(nM)	MD	MD	L. infantum	P	Leishmania infantum	F	ORGANISM	<	MD	Non-molecular
180	-0.25434	-0.122002	0.12688	-0.198246	-0.0732608	-0.0503876	-0.534834	-0.72077	-0.455411	-0.55581	-0.455411	0.00216629	1.37127	-0.00681961	0.188302	0.320639	1.68185	0.244123	0.369109	1.50431	-0.0924643	-0.0127686	-0.11344	-0.11344	0.0876304	1.63128	0.199632	-0.0538793	-0.192679	11.5994	0	IC50(nM)	MD	MD	L. donovani	P	Leishmania donovani	F	ORGANISM	<	MD	Non-molecular
181	-0.231726	-0.111155	0.115598	-0.18062	-0.066747	-0.0459075	-0.48728	-0.656685	-0.414919	-0.506391	-0.414919	0.00197368	1.24935	-0.00621326	0.171559	0.292131	1.53231	0.222418	0.33629	1.37056	-0.0842431	-0.0116333	-0.103354	-0.103354	0.0798389	1.48624	0.181882	-0.0490888	-0.175547	12.7314	0.01	EC50(nM)	MD	MD	L. major	A	Leishmania major	F	ORGANISM	=	MD	Non-molecular
182	-0.61647	-0.295709	0.307531	-0.48051	-0.177569	-0.122129	-1.29633	-1.747	-1.10382	-1.34717	-1.10382	0.00525065	3.32368	-0.0165294	0.456406	0.777166	4.07646	0.591706	0.894646	3.64614	-0.224115	-0.0309486	-0.274956	-0.274956	0.212398	3.95389	0.483868	-0.130593	-0.467015	4.78564	0.82	IC50(ug.mL-1)	MD	MD	L. chagasi	A	Leishmania chagasi	F	ORGANISM	=	MD	Non-molecular
183	-0.531786	-0.255088	0.265286	-0.414503	-0.153177	-0.105353	-1.11826	-1.50702	-0.952193	-1.16211	-0.952193	0.00452938	2.86711	-0.0142587	0.39371	0.670408	3.51648	0.510424	0.77175	3.14527	-0.193329	-0.0266972	-0.237185	-0.237185	0.183222	3.41075	0.417399	-0.112653	-0.402862	5.54772	0.85	Selectivity index()	MD	MD	MD	A	MD	F	UNCHECKED	=	MD	Unassigned
184	-0.844957	-0.405311	0.421514	-0.658605	-0.243384	-0.167395	-1.7768	-2.39451	-1.51294	-1.84649	-1.51294	0.00719675	4.55557	-0.0226558	0.625567	1.06521	5.58735	0.811015	1.22624	4.99754	-0.307181	-0.0424194	-0.376865	-0.376865	0.291122	5.41936	0.663208	-0.178995	-0.640109	3.49154	0	IC50(nM)	MD	MD	Pneumocystis carinii	MD	Pneumocystis carinii	F	ORGANISM	>	MD	Non-molecular
185	-0.271018	-0.130002	0.135199	-0.211246	-0.0780646	-0.0536916	-0.569904	-0.768032	-0.485273	-0.592255	-0.485273	0.00230834	1.46119	-0.00726678	0.200649	0.341664	1.79213	0.260131	0.393312	1.60295	-0.0985274	-0.0136059	-0.120878	-0.120878	0.0933765	1.73824	0.212722	-0.0574123	-0.205313	10.8856	0	IC50(nM)	MD	MD	Pneumocystis carinii	MD	Pneumocystis carinii	F	ORGANISM	=	Outside typical range	Non-molecular
186	-0.820288	-0.393477	0.409207	-0.639376	-0.236278	-0.162508	-1.72493	-2.3246	-1.46877	-1.79257	-1.46877	0.00698663	4.42257	-0.0219943	0.607303	1.03411	5.42422	0.787336	1.19044	4.85163	-0.298212	-0.0411809	-0.365862	-0.365862	0.282622	5.26113	0.643845	-0.17377	-0.62142	3.59655	0	IC50(nM)	MD	MD	Pneumocystis carinii	MD	Pneumocystis carinii	F	ORGANISM	=	MD	Non-molecular
187	-0.472232	-0.226521	0.235577	-0.368083	-0.136023	-0.0935543	-0.993023	-1.33825	-0.845558	-1.03197	-0.845558	0.00402214	2.54603	-0.0126619	0.349619	0.595329	3.12267	0.453262	0.685322	2.79304	-0.171678	-0.0237074	-0.210623	-0.210623	0.162703	3.02878	0.370655	-0.100037	-0.357745	6.24736	0	IC50(nM)	MD	MD	Trypanosoma brucei rhodesiense	MD	Trypanosoma brucei rhodesiense	F	ORGANISM	>	MD	Non-molecular
188	-0.387929	-0.186082	0.193521	-0.302373	-0.11174	-0.0768529	-0.815748	-1.09934	-0.694608	-0.847741	-0.694608	0.0033041	2.09151	-0.0104015	0.287204	0.489051	2.56521	0.372345	0.562978	2.29442	-0.14103	-0.0194752	-0.173023	-0.173023	0.133657	2.48808	0.304486	-0.0821787	-0.293881	7.60501	0	IC50(nM)	MD	MD	Trypanosoma brucei rhodesiense	MD	Trypanosoma brucei rhodesiense	F	ORGANISM	=	MD	Non-molecular
189	-0.538232	-0.25818	0.268501	-0.419527	-0.155034	-0.10663	-1.13181	-1.52529	-0.963735	-1.1762	-0.963735	0.00458428	2.90187	-0.0144316	0.398482	0.678534	3.5591	0.516611	0.781104	3.1834	-0.195672	-0.0270208	-0.24006	-0.24006	0.185442	3.45209	0.422459	-0.114019	-0.407745	5.48129	0	IC50(nM)	MD	MD	L. mexicana	MD	Leishmania mexicana	F	ORGANISM	>	MD	Non-molecular
190	-0.221982	-0.106481	0.110737	-0.173025	-0.0639402	-0.043977	-0.46679	-0.62907	-0.397471	-0.485097	-0.397471	0.00189068	1.19681	-0.00595198	0.164345	0.279846	1.46787	0.213065	0.322149	1.31292	-0.0807006	-0.0111441	-0.0990076	-0.0990076	0.0764816	1.42374	0.174234	-0.0470245	-0.168165	13.2903	0.1	Activity(%)	MD	MD	L. braziliensis	P	Leishmania braziliensis	F	ORGANISM	>	MD	Non-molecular
191	-0.493742	-0.236839	0.246307	-0.384849	-0.142219	-0.0978157	-1.03825	-1.39921	-0.884073	-1.07897	-0.884073	0.00420534	2.662	-0.0132387	0.365544	0.622446	3.26491	0.473908	0.716538	2.92026	-0.179498	-0.0247873	-0.220217	-0.220217	0.170114	3.16674	0.387538	-0.104594	-0.374041	5.97519	0.89	Ratio IC50()	MD	MD	MD	MD	MD	U	UNCHECKED	=	MD	Unassigned
192	-0.258966	-0.124221	0.129187	-0.201852	-0.0745932	-0.051304	-0.544561	-0.733879	-0.463694	-0.565919	-0.463694	0.00220569	1.39621	-0.00694364	0.191727	0.326471	1.71244	0.248563	0.375822	1.53167	-0.0941461	-0.0130009	-0.115503	-0.115503	0.0892242	1.66095	0.203263	-0.0548593	-0.196183	11.3922	0.51	IC90(ug.mL-1)	MD	MD	L. braziliensis	MD	Leishmania braziliensis	F	ORGANISM	=	Outside typical range	Non-molecular
193	-0.249882	-0.119864	0.124656	-0.194772	-0.0719768	-0.0495045	-0.52546	-0.708137	-0.447429	-0.546068	-0.447429	0.00212832	1.34724	-0.00670008	0.185001	0.31502	1.65237	0.239844	0.36264	1.47794	-0.0908437	-0.0125448	-0.111452	-0.111452	0.0860945	1.60269	0.196133	-0.052935	-0.189302	11.8064	0.78	IC90(ug)	MD	MD	L. braziliensis	MD	Leishmania braziliensis	F	ORGANISM	=	Non standard unit for type	Non-molecular
194	-0.555965	-0.266687	0.277348	-0.433349	-0.160142	-0.110143	-1.1691	-1.57554	-0.995488	-1.21495	-0.995488	0.00473532	2.99748	-0.0149071	0.411611	0.70089	3.67637	0.533632	0.80684	3.28828	-0.202119	-0.0279111	-0.24797	-0.24797	0.191552	3.56583	0.436378	-0.117776	-0.421179	5.30645	0.78	IC90(ug)	MD	MD	L. guyanensis	MD	Leishmania guyanensis	F	ORGANISM	=	Non standard unit for type	Non-molecular
195	-0.599904	-0.287763	0.299267	-0.467597	-0.172798	-0.118848	-1.2615	-1.70006	-1.07416	-1.31097	-1.07416	0.00510956	3.23437	-0.0160852	0.444141	0.756282	3.96692	0.575805	0.870605	3.54816	-0.218093	-0.030117	-0.267567	-0.267567	0.206691	3.84764	0.470865	-0.127083	-0.454465	4.91779	0.78	IC90(ug)	MD	MD	L. peruviana	MD	Leishmania peruviana	F	ORGANISM	=	Non standard unit for type	Non-molecular
196	-0.555375	-0.266404	0.277053	-0.432889	-0.159972	-0.110026	-1.16786	-1.57387	-0.994431	-1.21366	-0.994431	0.0047303	2.9943	-0.0148912	0.411174	0.700146	3.67247	0.533066	0.805983	3.28479	-0.201904	-0.0278815	-0.247707	-0.247707	0.191349	3.56205	0.435915	-0.117651	-0.420732	5.31209	0.78	IC90(ug)	MD	MD	L. mexicana mexicana	MD	Leishmania mexicana mexicana	F	ORGANISM	=	Non standard unit for type	Non-molecular
197	-0.552331	-0.264943	0.275535	-0.430517	-0.159095	-0.109423	-1.16146	-1.56524	-0.98898	-1.20701	-0.98898	0.00470437	2.97788	-0.0148096	0.408921	0.696308	3.65234	0.530144	0.801566	3.26679	-0.200798	-0.0277287	-0.246349	-0.246349	0.1903	3.54252	0.433525	-0.117006	-0.418426	5.34136	0.78	IC90(ug)	MD	MD	L. amazonensis	MD	Leishmania amazonensis	F	ORGANISM	=	Non standard unit for type	Non-molecular
198	-0.660042	-0.31661	0.329267	-0.514472	-0.19012	-0.130762	-1.38796	-1.87048	-1.18184	-1.44239	-1.18184	0.00562177	3.5586	-0.0176977	0.488665	0.832096	4.36459	0.633528	0.95788	3.90385	-0.239956	-0.0331361	-0.29439	-0.29439	0.227411	4.23336	0.518068	-0.139823	-0.500024	4.46972	0.78	IC90(ug)	MD	MD	L. pifanoi	MD	Leishmania pifanoi	F	ORGANISM	=	Non standard unit for type	Non-molecular
199	-0.555375	-0.266404	0.277053	-0.432889	-0.159972	-0.110026	-1.16786	-1.57387	-0.994431	-1.21366	-0.994431	0.0047303	2.9943	-0.0148912	0.411174	0.700146	3.67247	0.533066	0.805983	3.28479	-0.201904	-0.0278815	-0.247707	-0.247707	0.191349	3.56205	0.435915	-0.117651	-0.420732	5.31209	0.78	IC90(ug)	MD	MD	L. aristidesi	MD	Leishmania aristidesi	F	ORGANISM	=	Non standard unit for type	Non-molecular
200	-0.228495	-0.109605	0.113986	-0.178101	-0.0658162	-0.0452673	-0.480485	-0.647527	-0.409133	-0.499329	-0.409133	0.00194616	1.23192	-0.00612661	0.169167	0.288057	1.51094	0.219316	0.331601	1.35144	-0.0830683	-0.0114711	-0.101912	-0.101912	0.0787256	1.46551	0.179346	-0.0484042	-0.173099	12.9115	0.78	IC90(ug)	MD	MD	L. garnhami	MD	Leishmania garnhami	F	ORGANISM	=	Non standard unit for type	Non-molecular
201	-0.555375	-0.266404	0.277053	-0.432889	-0.159972	-0.110026	-1.16786	-1.57387	-0.994431	-1.21366	-0.994431	0.0047303	2.9943	-0.0148912	0.411174	0.700146	3.67247	0.533066	0.805983	3.28479	-0.201904	-0.0278815	-0.247707	-0.247707	0.191349	3.56205	0.435915	-0.117651	-0.420732	5.31209	0.78	IC90(ug)	MD	MD	L. mexicana venezuelensis	MD	Leishmania mexicana venezuelensis	F	ORGANISM	=	Non standard unit for type	Non-molecular
202	-0.479928	-0.230213	0.239416	-0.374081	-0.13824	-0.0950789	-1.00921	-1.36006	-0.859337	-1.04879	-0.859337	0.00408768	2.58752	-0.0128683	0.355316	0.605031	3.17356	0.460648	0.69649	2.83855	-0.174476	-0.0240938	-0.214056	-0.214056	0.165354	3.07814	0.376696	-0.101668	-0.363575	6.14718	0.78	IC90(ug)	MD	MD	L. donovani donovani	MD	Leishmania donovani donovani	F	ORGANISM	=	Non standard unit for type	Non-molecular
203	-0.506678	-0.243045	0.25276	-0.394932	-0.145945	-0.100379	-1.06546	-1.43587	-0.907236	-1.10724	-0.907236	0.00431553	2.73175	-0.0135855	0.375121	0.638755	3.35045	0.486325	0.735312	2.99677	-0.184201	-0.0254368	-0.225987	-0.225987	0.174571	3.24972	0.397692	-0.107335	-0.383841	5.82263	0.78	IC90(ug)	MD	MD	L. chagasi	MD	Leishmania chagasi	F	ORGANISM	>	Non standard unit for type	Non-molecular
204	-0.523406	-0.251068	0.261105	-0.407971	-0.150763	-0.103692	-1.10063	-1.48327	-0.937188	-1.1438	-0.937188	0.004458	2.82193	-0.014034	0.387505	0.659843	3.46107	0.50238	0.759588	3.09571	-0.190282	-0.0262765	-0.233448	-0.233448	0.180334	3.357	0.410822	-0.110878	-0.396513	5.63655	0.78	IC90(ug)	MD	MD	L. chagasi	MD	Leishmania chagasi	F	ORGANISM	=	Non standard unit for type	Non-molecular
205	-0.51494	-0.247007	0.256882	-0.401372	-0.148324	-0.102015	-1.08283	-1.45928	-0.922029	-1.1253	-0.922029	0.00438589	2.77629	-0.013807	0.381237	0.64917	3.40508	0.494254	0.747301	3.04563	-0.187204	-0.0258515	-0.229672	-0.229672	0.177417	3.3027	0.404177	-0.109085	-0.390099	5.72922	0.78	IC90(ug)	MD	MD	L. braziliensis	MD	Leishmania braziliensis	F	ORGANISM	>	Non standard unit for type	Non-molecular
206	-0.533737	-0.256024	0.266259	-0.416023	-0.153739	-0.105739	-1.12236	-1.51255	-0.955686	-1.16637	-0.955686	0.00454599	2.87763	-0.014311	0.395154	0.672867	3.52938	0.512296	0.77458	3.15681	-0.194038	-0.0267952	-0.238055	-0.238055	0.183894	3.42326	0.41893	-0.113067	-0.404339	5.52745	0.78	IC90(ug)	MD	MD	L. amazonensis	MD	Leishmania amazonensis	F	ORGANISM	>	Non standard unit for type	Non-molecular
207	-0.634287	-0.304256	0.316419	-0.494397	-0.182702	-0.125659	-1.3338	-1.79749	-1.13573	-1.38611	-1.13573	0.00540241	3.41974	-0.0170071	0.469597	0.799627	4.19428	0.608807	0.920503	3.75152	-0.230592	-0.0318431	-0.282902	-0.282902	0.218537	4.06817	0.497852	-0.134367	-0.480512	4.65121	0	Survival(day)	MD	MD	L. donovani	A	Leishmania donovani	F	ORGANISM	<	MD	Non-molecular
208	-0.247042	-0.118502	0.123239	-0.192558	-0.0711585	-0.0489417	-0.519487	-0.700087	-0.442342	-0.53986	-0.442342	0.00210413	1.33192	-0.00662392	0.182898	0.311439	1.63359	0.237118	0.358517	1.46114	-0.089811	-0.0124022	-0.110185	-0.110185	0.0851158	1.58447	0.193903	-0.0523333	-0.18715	11.9421	0.82	IC50(ug.mL-1)	MD	THP-1	L. major	P	Leishmania major	F	ORGANISM	=	MD	Non-molecular
209	-0.23946	-0.114865	0.119456	-0.186648	-0.0689746	-0.0474396	-0.503543	-0.678601	-0.428767	-0.523292	-0.428767	0.00203955	1.29104	-0.00642062	0.177285	0.30188	1.58345	0.229841	0.347514	1.4163	-0.0870547	-0.0120216	-0.106803	-0.106803	0.0825035	1.53584	0.187952	-0.0507271	-0.181406	12.3202	0.82	IC50(ug.mL-1)	MD	THP-1	L. amazonensis	P	Leishmania amazonensis	F	ORGANISM	=	MD	Non-molecular
210	-0.614068	-0.294557	0.306333	-0.478637	-0.176878	-0.121654	-1.29128	-1.7402	-1.09952	-1.34192	-1.09952	0.00523019	3.31073	-0.016465	0.454627	0.774138	4.06058	0.5894	0.89116	3.63193	-0.223242	-0.030828	-0.273884	-0.273884	0.211571	3.93849	0.481982	-0.130084	-0.465195	4.80436	0.82	IC50(ug.mL-1)	MD	THP-1	L. infantum	P	Leishmania infantum	F	ORGANISM	=	MD	Non-molecular
211	-0.599463	-0.287552	0.299047	-0.467253	-0.172671	-0.11876	-1.26057	-1.69881	-1.07337	-1.31001	-1.07337	0.0051058	3.23199	-0.0160734	0.443814	0.755726	3.964	0.575382	0.869965	3.54555	-0.217932	-0.0300948	-0.26737	-0.26737	0.206539	3.84481	0.470519	-0.12699	-0.454131	4.92141	0	IC50(nM)	MD	MD	L. infantum	P	Leishmania infantum	F	ORGANISM	=	Outside typical range	Non-molecular
212	-0.227609	-0.10918	0.113545	-0.177411	-0.0655612	-0.0450919	-0.478624	-0.645018	-0.407548	-0.497395	-0.407548	0.00193862	1.22715	-0.00610288	0.168511	0.286941	1.50509	0.218466	0.330316	1.34621	-0.0827465	-0.0114267	-0.101518	-0.101518	0.0784206	1.45983	0.178651	-0.0482167	-0.172429	12.9617	0.49	GI(%)	MD	MD	L. tropica	P	Leishmania tropica	F	ORGANISM	=	MD	Non-molecular
213	-0.250632	-0.120224	0.12503	-0.195356	-0.0721926	-0.0496529	-0.527036	-0.710261	-0.448771	-0.547706	-0.448771	0.0021347	1.35128	-0.00672018	0.185556	0.315964	1.65732	0.240564	0.363727	1.48237	-0.0911162	-0.0125825	-0.111786	-0.111786	0.0863527	1.60749	0.196721	-0.0530938	-0.18987	11.7711	0.49	GI(%)	MD	MD	L. tropica	P	Leishmania tropica	F	ORGANISM	>	MD	Non-molecular
214	-0.572612	-0.274672	0.285652	-0.446324	-0.164937	-0.113441	-1.2041	-1.62271	-1.02529	-1.25133	-1.02529	0.0048771	3.08723	-0.0153534	0.423935	0.721876	3.78645	0.54961	0.830998	3.38674	-0.208171	-0.0287468	-0.255394	-0.255394	0.197288	3.6726	0.449444	-0.121302	-0.43379	5.15219	0.89	Ratio IC50()	MD	L6	MD	MD	MD	T	UNCHECKED	=	MD	Unassigned
215	-0.560801	-0.269006	0.27976	-0.437119	-0.161535	-0.111101	-1.17927	-1.58925	-1.00415	-1.22552	-1.00415	0.00477651	3.02355	-0.0150367	0.415191	0.706986	3.70835	0.538274	0.813858	3.31689	-0.203877	-0.0281539	-0.250127	-0.250127	0.193219	3.59685	0.440174	-0.1188	-0.424843	5.26069	0.89	Ratio IC50()	MD	L6	MD	MD	MD	T	UNCHECKED	>	MD	Unassigned
216	-0.232076	-0.111323	0.115773	-0.180892	-0.0668477	-0.0459768	-0.488016	-0.657675	-0.415545	-0.507155	-0.415545	0.00197666	1.25123	-0.00622263	0.171818	0.292571	1.53462	0.222753	0.336798	1.37262	-0.0843702	-0.0116509	-0.10351	-0.10351	0.0799594	1.48848	0.182156	-0.0491629	-0.175812	12.7122	0.89	Ratio IC50()	MD	MD	MD	A	MD	U	UNCHECKED	=	MD	Unassigned
217	-0.270262	-0.12964	0.134823	-0.210657	-0.077847	-0.0535419	-0.568316	-0.765892	-0.48392	-0.590604	-0.48392	0.0023019	1.45711	-0.00724653	0.20009	0.340712	1.78713	0.259406	0.392216	1.59848	-0.0982528	-0.013568	-0.120542	-0.120542	0.0931162	1.7334	0.212129	-0.0572523	-0.204741	10.9161	0.89	Ratio IC50()	MD	MD	MD	A	MD	U	UNCHECKED	>	MD	Unassigned
218	-0.630179	-0.302286	0.31437	-0.491195	-0.181518	-0.124845	-1.32516	-1.78585	-1.12837	-1.37713	-1.12837	0.00536742	3.3976	-0.0168969	0.466555	0.794449	4.16711	0.604864	0.914541	3.72722	-0.229099	-0.0316369	-0.28107	-0.28107	0.217122	4.04182	0.494628	-0.133497	-0.477401	4.68153	0.89	Ratio IC50()	MD	MD	MD	A	MD	U	UNCHECKED	<	MD	Unassigned
219	-0.627407	-0.300956	0.312987	-0.489035	-0.18072	-0.124296	-1.31933	-1.778	-1.12341	-1.37107	-1.12341	0.00534381	3.38265	-0.0168226	0.464503	0.790954	4.14878	0.602204	0.910519	3.71083	-0.228091	-0.0314977	-0.279834	-0.279834	0.216167	4.02404	0.492452	-0.13291	-0.4753	4.70221	0.82	IC50(ug.mL-1)	MD	J774.A1	L. donovani	A	Leishmania donovani	F	ORGANISM	=	MD	Non-molecular
220	-0.239389	-0.114831	0.119421	-0.186593	-0.0689542	-0.0474256	-0.503394	-0.6784	-0.42864	-0.523137	-0.42864	0.00203895	1.29066	-0.00641872	0.177233	0.301791	1.58298	0.229773	0.347411	1.41588	-0.0870289	-0.012018	-0.106771	-0.106771	0.0824791	1.53538	0.187897	-0.0507121	-0.181352	12.3239	0.91	Ratio CC50/IC50()	MD	J774.A1	MD	A	MD	F	UNCHECKED	>	MD	Unassigned
221	-0.582887	-0.2796	0.290778	-0.454333	-0.167896	-0.115476	-1.22571	-1.65183	-1.04369	-1.27378	-1.04369	0.00496462	3.14262	-0.0156289	0.431542	0.734829	3.85439	0.559472	0.845909	3.44751	-0.211906	-0.0292627	-0.259977	-0.259977	0.200828	3.7385	0.457508	-0.123479	-0.441574	5.06137	0.91	Ratio CC50/IC50()	MD	J774.A1	MD	A	MD	F	UNCHECKED	=	MD	Unassigned
222	-0.536645	-0.257419	0.26771	-0.41829	-0.154577	-0.106315	-1.12847	-1.52079	-0.960893	-1.17273	-0.960893	0.00457076	2.89331	-0.014389	0.397307	0.676533	3.54861	0.515088	0.778801	3.17401	-0.195095	-0.0269412	-0.239353	-0.239353	0.184896	3.44191	0.421213	-0.113683	-0.406542	5.49749	0	IC50(nM)	MD	THP-1	L. chagasi	P	Leishmania chagasi	F	ORGANISM	=	MD	Non-molecular
223	-0.597609	-0.286662	0.298122	-0.465808	-0.172137	-0.118393	-1.25667	-1.69355	-1.07005	-1.30595	-1.07005	0.00509001	3.222	-0.0160236	0.442442	0.753388	3.95174	0.573602	0.867274	3.53458	-0.217258	-0.0300017	-0.266543	-0.266543	0.2059	3.83292	0.469064	-0.126597	-0.452726	4.93668	0	IC50(nM)	MD	THP-1	L. chagasi	P	Leishmania chagasi	F	ORGANISM	=	Outside typical range	Non-molecular
224	-0.648812	-0.311224	0.323665	-0.505719	-0.186885	-0.128537	-1.36434	-1.83866	-1.16173	-1.41785	-1.16173	0.00552612	3.49806	-0.0173965	0.48035	0.817939	4.29032	0.622749	0.941582	3.83743	-0.235873	-0.0325723	-0.289381	-0.289381	0.223542	4.16133	0.509253	-0.137444	-0.491516	4.54708	0.53	IC90(nM)	MD	THP-1	L. chagasi	P	Leishmania chagasi	F	ORGANISM	>	Outside typical range	Non-molecular
225	-0.574572	-0.275612	0.28663	-0.447852	-0.165501	-0.113829	-1.20823	-1.62827	-1.0288	-1.25561	-1.0288	0.0048938	3.09779	-0.015406	0.425387	0.724347	3.79941	0.551491	0.833842	3.39833	-0.208883	-0.0288452	-0.256269	-0.256269	0.197963	3.68517	0.450982	-0.121717	-0.435275	5.13461	0.91	Ratio CC50/IC50()	MD	THP-1	MD	P	MD	F	UNCHECKED	=	MD	Unassigned
226	-0.594228	-0.285041	0.296435	-0.463173	-0.171163	-0.117723	-1.24956	-1.68397	-1.064	-1.29857	-1.064	0.00506122	3.20377	-0.015933	0.439939	0.749127	3.92939	0.570358	0.862368	3.51459	-0.216029	-0.029832	-0.265036	-0.265036	0.204735	3.81124	0.46641	-0.125881	-0.450165	4.96476	0.91	Ratio CC50/IC50()	MD	THP-1	MD	P	MD	F	UNCHECKED	>	MD	Unassigned
227	-0.568223	-0.272567	0.283463	-0.442904	-0.163672	-0.112571	-1.19488	-1.61028	-1.01744	-1.24174	-1.01744	0.00483972	3.06356	-0.0152357	0.420686	0.716343	3.75742	0.545397	0.824629	3.36078	-0.206575	-0.0285265	-0.253437	-0.253437	0.195776	3.64445	0.445999	-0.120372	-0.430465	5.19198	0	IC50(nM)	MD	MD	L. mexicana	P	Leishmania mexicana	F	ORGANISM	=	MD	Non-molecular
228	-0.398051	-0.190938	0.198571	-0.310262	-0.114655	-0.0788582	-0.837032	-1.12803	-0.712732	-0.86986	-0.712732	0.00339031	2.14608	-0.0106729	0.294698	0.501811	2.63214	0.382061	0.577667	2.35429	-0.14471	-0.0199833	-0.177537	-0.177537	0.137144	2.553	0.31243	-0.0843229	-0.301549	7.41163	0.51	ID50(uM)	MD	MD	L. pifanoi	MD	Leishmania pifanoi	F	ORGANISM	>	Non standard unit for type	Non-molecular
229	-0.541172	-0.259591	0.269968	-0.421819	-0.155881	-0.107212	-1.13799	-1.53362	-0.969	-1.18262	-0.969	0.00460932	2.91772	-0.0145104	0.400659	0.682241	3.57855	0.519433	0.785371	3.20079	-0.196741	-0.0271685	-0.241372	-0.241372	0.186456	3.47095	0.424767	-0.114642	-0.409972	5.4515	0.49	GI(%)	MD	MD	L. pifanoi	MD	Leishmania pifanoi	F	ORGANISM	=	MD	Non-molecular
230	-0.556113	-0.266757	0.277421	-0.433464	-0.160184	-0.110172	-1.16941	-1.57596	-0.995751	-1.21527	-0.995751	0.00473657	2.99827	-0.014911	0.41172	0.701075	3.67734	0.533773	0.807053	3.28915	-0.202172	-0.0279185	-0.248036	-0.248036	0.191603	3.56678	0.436493	-0.117807	-0.421291	5.30504	0.89	Ratio IC50()	MD	MD	MD	P	MD	T	UNCHECKED	>	MD	Unassigned
231	-0.58628	-0.281228	0.29247	-0.456978	-0.168874	-0.116149	-1.23285	-1.66145	-1.04977	-1.2812	-1.04977	0.00499352	3.16092	-0.0157199	0.434055	0.739107	3.87683	0.562729	0.850833	3.46758	-0.21314	-0.029433	-0.261491	-0.261491	0.201997	3.76026	0.460172	-0.124197	-0.444144	5.03207	0.89	Ratio IC50()	MD	MD	MD	P	MD	T	UNCHECKED	<	MD	Unassigned
232	-0.230558	-0.110595	0.115016	-0.179709	-0.0664105	-0.0456761	-0.484824	-0.653374	-0.412827	-0.503838	-0.412827	0.00196373	1.24305	-0.00618194	0.170694	0.290658	1.52458	0.221296	0.334595	1.36365	-0.0838184	-0.0115747	-0.102833	-0.102833	0.0794365	1.47874	0.180965	-0.0488413	-0.174662	12.7959	0.89	Ratio IC50()	MD	MD	MD	P	MD	T	UNCHECKED	=	MD	Unassigned
233	-0.230987	-0.110801	0.11523	-0.180044	-0.0665342	-0.0457612	-0.485727	-0.654591	-0.413596	-0.504777	-0.413596	0.00196739	1.24536	-0.00619345	0.171012	0.291199	1.52742	0.221709	0.335218	1.36619	-0.0839746	-0.0115963	-0.103024	-0.103024	0.0795844	1.4815	0.181302	-0.0489323	-0.174988	12.7721	0.75	Ratio IC50/EC50()	MD	MD	MD	P	MD	U	UNCHECKED	>	MD	Unassigned
234	-0.604404	-0.289922	0.301512	-0.471105	-0.174094	-0.119739	-1.27096	-1.71281	-1.08222	-1.3208	-1.08222	0.00514789	3.25863	-0.0162059	0.447473	0.761956	3.99668	0.580125	0.877136	3.57478	-0.219729	-0.0303429	-0.269574	-0.269574	0.208242	3.87651	0.474398	-0.128037	-0.457875	4.88117	0.75	Ratio IC50/EC50()	MD	MD	MD	P	MD	U	UNCHECKED	=	MD	Unassigned
235	-0.578352	-0.277425	0.288515	-0.450798	-0.16659	-0.114578	-1.21617	-1.63898	-1.03557	-1.26387	-1.03557	0.00492599	3.11817	-0.0155073	0.428185	0.729111	3.8244	0.555119	0.839327	3.42069	-0.210257	-0.029035	-0.257954	-0.257954	0.199265	3.70941	0.453949	-0.122518	-0.438138	5.10105	0.95	FC()	MD	Macrophage	Mus musculus	P	MD	F	UNCHECKED	=	MD	Unassigned
236	-0.656086	-0.314713	0.327294	-0.511389	-0.188981	-0.129978	-1.37964	-1.85927	-1.17476	-1.43375	-1.17476	0.00558808	3.53728	-0.0175916	0.485736	0.82711	4.33843	0.629731	0.952139	3.88045	-0.238518	-0.0329375	-0.292625	-0.292625	0.226048	4.20798	0.514963	-0.138985	-0.497027	4.49667	0	IC50(nM)	MD	MD	L. mexicana	A	Leishmania mexicana	F	ORGANISM	=	MD	Non-molecular
237	-0.514271	-0.246687	0.256548	-0.40085	-0.148132	-0.101883	-1.08142	-1.45738	-0.920831	-1.12384	-0.920831	0.0043802	2.77268	-0.0137891	0.380742	0.648327	3.40066	0.493612	0.746331	3.04168	-0.186961	-0.0258179	-0.229373	-0.229373	0.177187	3.29841	0.403652	-0.108943	-0.389593	5.73667	0	IC50(nM)	Q4Q5W4	MD	L. major	MD	Leishmania major	B	SINGLE PROTEIN	=	MD	Protein
238	-0.30962	-0.148519	0.154457	-0.241335	-0.0891838	-0.0613392	-0.651079	-0.877428	-0.554393	-0.676614	-0.554393	0.00263713	1.66931	-0.00830183	0.229229	0.39033	2.04739	0.297183	0.449334	1.83126	-0.112561	-0.0155439	-0.138096	-0.138096	0.106677	1.98583	0.243021	-0.0655899	-0.234557	9.52845	0	IC50(nM)	Q4Q5W4	MD	L. major	MD	Leishmania major	B	SINGLE PROTEIN	>	MD	Protein
239	-0.583806	-0.280042	0.291236	-0.45505	-0.168161	-0.115658	-1.22764	-1.65444	-1.04534	-1.27579	-1.04534	0.00497245	3.14758	-0.0156536	0.432223	0.735988	3.86047	0.560354	0.847244	3.45295	-0.21224	-0.0293088	-0.260387	-0.260387	0.201145	3.7444	0.45823	-0.123673	-0.44227	5.05339	0.1	Activity(%)	MD	MD	L. amazonensis	MD	Leishmania amazonensis	F	ORGANISM	<	MD	Non-molecular
240	-0.561391	-0.269289	0.280055	-0.437579	-0.161705	-0.111218	-1.18051	-1.59092	-1.0052	-1.22681	-1.0052	0.00478153	3.02673	-0.0150525	0.415628	0.70773	3.71225	0.53884	0.814714	3.32038	-0.204092	-0.0281835	-0.25039	-0.25039	0.193422	3.60063	0.440637	-0.118925	-0.425289	5.25516	0.1	Activity(%)	MD	MD	L. braziliensis	MD	Leishmania braziliensis	F	ORGANISM	<	MD	Non-molecular
241	-0.502055	-0.240827	0.250454	-0.391329	-0.144613	-0.0994626	-1.05574	-1.42276	-0.898958	-1.09714	-0.898958	0.00427615	2.70682	-0.0134616	0.371698	0.632926	3.31988	0.481887	0.728603	2.96943	-0.18252	-0.0252047	-0.223925	-0.223925	0.172978	3.22006	0.394063	-0.106355	-0.380338	5.87625	0.01	Inhibition(%)	MD	MD	L. donovani	MD	Leishmania donovani	F	ORGANISM	<=	MD	Non-molecular
242	-0.51013	-0.2447	0.254483	-0.397623	-0.146939	-0.101062	-1.07272	-1.44565	-0.913417	-1.11479	-0.913417	0.00434493	2.75036	-0.0136781	0.377677	0.643107	3.37328	0.489638	0.740322	3.01719	-0.185456	-0.0256101	-0.227527	-0.227527	0.17576	3.27186	0.400402	-0.108066	-0.386456	5.78323	0	IC50(nM)	MD	MD	L. chagasi	MD	Leishmania chagasi	F	ORGANISM	=	MD	Non-molecular
243	-0.591199	-0.283588	0.294924	-0.460812	-0.17029	-0.117123	-1.24319	-1.67539	-1.05858	-1.29195	-1.05858	0.00503542	3.18744	-0.0158518	0.437696	0.745308	3.90935	0.56745	0.857972	3.49667	-0.214928	-0.02968	-0.263685	-0.263685	0.203692	3.79181	0.464033	-0.125239	-0.447871	4.9902	0.89	Ratio IC50()	MD	Vero	MD	A	MD	U	UNCHECKED	=	MD	Unassigned
244	-0.660045	-0.316612	0.329269	-0.514475	-0.190121	-0.130762	-1.38796	-1.87049	-1.18185	-1.4424	-1.18185	0.0056218	3.55862	-0.0176978	0.488667	0.8321	4.36461	0.633531	0.957885	3.90387	-0.239957	-0.0331362	-0.294391	-0.294391	0.227412	4.23338	0.51807	-0.139824	-0.500026	4.4697	0.85	Selectivity index()	MD	Vero	MD	MD	MD	T	UNCHECKED	=	MD	Unassigned
245	-0.264762	-0.127001	0.132078	-0.206369	-0.0762626	-0.0524522	-0.556748	-0.750303	-0.474071	-0.578583	-0.474071	0.00225505	1.42746	-0.00709904	0.196017	0.333777	1.75076	0.254126	0.384233	1.56594	-0.096253	-0.0132918	-0.118088	-0.118088	0.091221	1.69812	0.207812	-0.056087	-0.200574	11.1429	0.82	ED50(ug ml-1)	MD	MD	L. enriettii	P	Leishmania enriettii	F	ORGANISM	>	Non standard unit for type	Non-molecular
246	-0.651971	-0.312739	0.325241	-0.508181	-0.187795	-0.129163	-1.37098	-1.84761	-1.16739	-1.42475	-1.16739	0.00555302	3.51509	-0.0174812	0.482689	0.821921	4.31121	0.62578	0.946166	3.85611	-0.237021	-0.0327309	-0.29079	-0.29079	0.22463	4.18159	0.511732	-0.138113	-0.493909	4.52505	0	IC50(nM)	MD	MD	L. donovani	A	Leishmania donovani	F	ORGANISM	=	Outside typical range	Non-molecular
247	-0.502485	-0.241033	0.250669	-0.391664	-0.144737	-0.0995478	-1.05664	-1.42398	-0.899728	-1.09808	-0.899728	0.00427981	2.70914	-0.0134731	0.372017	0.633469	3.32273	0.4823	0.729227	2.97197	-0.182676	-0.0252262	-0.224117	-0.224117	0.173126	3.22282	0.394401	-0.106446	-0.380664	5.87122	0	IC50(nM)	MD	MD	L. guyanensis	P	Leishmania guyanensis	F	ORGANISM	=	Outside typical range	Non-molecular
248	-0.634926	-0.304562	0.316738	-0.494895	-0.182886	-0.125786	-1.33514	-1.7993	-1.13687	-1.3875	-1.13687	0.00540785	3.42319	-0.0170242	0.47007	0.800433	4.1985	0.60942	0.92143	3.7553	-0.230825	-0.0318752	-0.283187	-0.283187	0.218757	4.07226	0.498354	-0.134502	-0.480996	4.64653	0	IC50(nM)	MD	MD	L. guyanensis	P	Leishmania guyanensis	F	ORGANISM	>	Outside typical range	Non-molecular
249	-0.438115	-0.210156	0.218557	-0.341491	-0.126196	-0.0867955	-0.921282	-1.24157	-0.78447	-0.957414	-0.78447	0.00373156	2.36209	-0.0117472	0.32436	0.55232	2.89708	0.420516	0.635811	2.59125	-0.159275	-0.0219947	-0.195407	-0.195407	0.150948	2.80997	0.343877	-0.0928102	-0.3319	6.73385	0.1	Activity(%)	Q27686	MD	L. mexicana	MD	Leishmania mexicana	B	SINGLE PROTEIN	=	MD	Protein
250	-0.466023	-0.223543	0.232479	-0.363244	-0.134235	-0.0923244	-0.979968	-1.32066	-0.834441	-1.0184	-0.834441	0.00396926	2.51256	-0.0124955	0.345022	0.587502	3.08162	0.447303	0.676312	2.75632	-0.169421	-0.0233958	-0.207854	-0.207854	0.160564	2.98896	0.365782	-0.0987222	-0.353042	6.33059	0	IC50(nM)	Q27686	MD	L. mexicana	MD	Leishmania mexicana	B	SINGLE PROTEIN	=	Outside typical range	Protein
251	-0.638046	-0.306059	0.318294	-0.497327	-0.183784	-0.126404	-1.3417	-1.80815	-1.14246	-1.39432	-1.14246	0.00543443	3.44001	-0.0171079	0.47238	0.804367	4.21913	0.612415	0.925958	3.77375	-0.231959	-0.0320318	-0.284579	-0.284579	0.219832	4.09228	0.500803	-0.135163	-0.48336	4.62381	0.89	Ratio IC50()	MD	L6	MD	MD	MD	A	ADMET	=	MD	Unassigned
252	-0.608935	-0.292095	0.303772	-0.474637	-0.175399	-0.120637	-1.28049	-1.72565	-1.09033	-1.33071	-1.09033	0.00518648	3.28306	-0.0163273	0.450828	0.767667	4.02664	0.584474	0.883712	3.60158	-0.221376	-0.0305704	-0.271595	-0.271595	0.209803	3.90557	0.477954	-0.128997	-0.461307	4.84485	0.89	Ratio IC50()	MD	L6	MD	MD	MD	A	ADMET	>	MD	Unassigned
253	-1.03122	-0.494658	0.514433	-0.803789	-0.297036	-0.204296	-2.16848	-2.92236	-1.84646	-2.25353	-1.84646	0.00878321	5.55981	-0.0276501	0.763469	1.30003	6.81904	0.989796	1.49655	6.09921	-0.374896	-0.0517704	-0.459942	-0.459942	0.355297	6.61401	0.809407	-0.218454	-0.781215	2.86088	0.01	Inhibition(%)	MD	J774.A1	L. donovani	P	Leishmania donovani	F	ORGANISM	=	MD	Non-molecular
254	-0.628548	-0.301503	0.313556	-0.489924	-0.181048	-0.124522	-1.32173	-1.78123	-1.12545	-1.37357	-1.12545	0.00535352	3.3888	-0.0168532	0.465348	0.792392	4.15633	0.603299	0.912174	3.71757	-0.228506	-0.031555	-0.280343	-0.280343	0.21656	4.03136	0.493348	-0.133151	-0.476165	4.69368	0.89	Ratio IC50()	MD	Vero	MD	A	MD	A	ADMET	=	MD	Unassigned
255	-0.59676	-0.286255	0.297698	-0.465147	-0.171892	-0.118225	-1.25488	-1.69115	-1.06853	-1.3041	-1.06853	0.00508278	3.21742	-0.0160009	0.441813	0.752318	3.94612	0.572787	0.866042	3.52956	-0.216949	-0.0299591	-0.266165	-0.266165	0.205608	3.82748	0.468397	-0.126417	-0.452083	4.9437	0.1	Activity(%)	MD	MD	L. braziliensis	P	Leishmania braziliensis	F	ORGANISM	<	MD	Non-molecular
256	-0.510046	-0.24466	0.254441	-0.397558	-0.146915	-0.101046	-1.07254	-1.44541	-0.913267	-1.1146	-0.913267	0.00434421	2.7499	-0.0136758	0.377615	0.643001	3.37273	0.489557	0.7402	3.01669	-0.185425	-0.0256059	-0.227489	-0.227489	0.175731	3.27132	0.400336	-0.108048	-0.386392	5.78418	0	IC50(nM)	MD	RAW	L. donovani	A	Leishmania donovani	F	ORGANISM	=	MD	Non-molecular
257	-0.55592	-0.266665	0.277325	-0.433314	-0.160129	-0.110134	-1.16901	-1.57541	-0.995407	-1.21485	-0.995407	0.00473494	2.99723	-0.0149059	0.411578	0.700833	3.67607	0.533589	0.806774	3.28802	-0.202103	-0.0279089	-0.24795	-0.24795	0.191537	3.56554	0.436342	-0.117766	-0.421145	5.30688	0	IC50(nM)	MD	RAW	L. donovani	A	Leishmania donovani	F	ORGANISM	=	Outside typical range	Non-molecular
258	-0.274107	-0.131484	0.13674	-0.213654	-0.0789544	-0.0543036	-0.5764	-0.776787	-0.490804	-0.599006	-0.490804	0.00233465	1.47784	-0.00734961	0.202936	0.345559	1.81256	0.263096	0.397795	1.62122	-0.0996504	-0.013761	-0.122256	-0.122256	0.0944408	1.75806	0.215147	-0.0580667	-0.207653	10.763	0	IC50(nM)	MD	RAW	L. donovani	A	Leishmania donovani	F	ORGANISM	>	Outside typical range	Non-molecular
259	-0.23355	-0.11203	0.116508	-0.182042	-0.0672724	-0.0462689	-0.491116	-0.661854	-0.418185	-0.510377	-0.418185	0.00198922	1.25918	-0.00626217	0.17291	0.29443	1.54437	0.224168	0.338938	1.38134	-0.0849062	-0.0117249	-0.104167	-0.104167	0.0804674	1.49794	0.183314	-0.0494752	-0.176929	12.632	0	IC50(nM)	MD	RAW	L. infantum	A	Leishmania infantum	F	ORGANISM	=	MD	Non-molecular
260	-0.610331	-0.292765	0.304468	-0.475725	-0.175801	-0.120913	-1.28342	-1.72961	-1.09283	-1.33376	-1.09283	0.00519837	3.29059	-0.0163648	0.451861	0.769427	4.03587	0.585814	0.885737	3.60983	-0.221883	-0.0306404	-0.272218	-0.272218	0.210283	3.91452	0.479049	-0.129292	-0.462364	4.83377	0	IC50(nM)	MD	RAW	L. infantum	A	Leishmania infantum	F	ORGANISM	>	Outside typical range	Non-molecular
261	-0.564808	-0.270928	0.281759	-0.440242	-0.162689	-0.111895	-1.1877	-1.6006	-1.01132	-1.23428	-1.01132	0.00481064	3.04515	-0.0151442	0.418158	0.712038	3.73484	0.54212	0.819673	3.34059	-0.205334	-0.0283551	-0.251914	-0.251914	0.194599	3.62255	0.443319	-0.119649	-0.427878	5.22337	0	IC50(nM)	MD	RAW	L. infantum	A	Leishmania infantum	F	ORGANISM	=	Outside typical range	Non-molecular
262	-0.567614	-0.272274	0.283159	-0.442429	-0.163497	-0.112451	-1.1936	-1.60855	-1.01635	-1.24041	-1.01635	0.00483453	3.06028	-0.0152194	0.420235	0.715575	3.7534	0.544813	0.823745	3.35718	-0.206354	-0.0284959	-0.253165	-0.253165	0.195566	3.64054	0.445521	-0.120243	-0.430004	5.19755	0.82	IC50(ug.mL-1)	MD	L6	L. donovani	MD	Leishmania donovani	F	ORGANISM	=	Outside typical range	Non-molecular
263	-0.283656	-0.136065	0.141504	-0.221097	-0.0817049	-0.0561953	-0.59648	-0.803847	-0.507902	-0.619873	-0.507902	0.00241598	1.52932	-0.00760564	0.210006	0.357597	1.8757	0.272261	0.411653	1.6777	-0.103122	-0.0142404	-0.126515	-0.126515	0.0977308	1.8193	0.222642	-0.0600895	-0.214887	10.4006	0	IC50(nM)	MD	MD	L. braziliensis MHOM/BR/75/M2904	P	Leishmania braziliensis	F	ORGANISM	=	MD	Non-molecular
264	-0.62908	-0.301759	0.313822	-0.490339	-0.181202	-0.124628	-1.32285	-1.78274	-1.1264	-1.37473	-1.1264	0.00535806	3.39167	-0.0168675	0.465742	0.793064	4.15985	0.60381	0.912947	3.72072	-0.2287	-0.0315817	-0.28058	-0.28058	0.216743	4.03477	0.493766	-0.133264	-0.476568	4.68971	0.89	Ratio IC50()	MD	L6	MD	A	MD	T	UNCHECKED	=	MD	Unassigned
265	-0.604336	-0.289889	0.301478	-0.471052	-0.174075	-0.119726	-1.27082	-1.71262	-1.0821	-1.32066	-1.0821	0.00514731	3.25827	-0.016204	0.447423	0.76187	3.99623	0.58006	0.877037	3.57438	-0.219704	-0.0303395	-0.269544	-0.269544	0.208218	3.87607	0.474344	-0.128022	-0.457823	4.88172	0.89	Ratio IC50()	MD	L6	MD	A	MD	T	UNCHECKED	>	MD	Unassigned
266	-0.29891	-0.143382	0.149114	-0.232987	-0.0860988	-0.0592174	-0.628557	-0.847076	-0.535216	-0.653208	-0.535216	0.00254591	1.61157	-0.00801466	0.221299	0.376828	1.97657	0.286903	0.433791	1.76792	-0.108668	-0.0150062	-0.133319	-0.133319	0.102987	1.91714	0.234615	-0.063321	-0.226443	9.86986	0.89	Ratio IC50()	MD	L6	MD	A	MD	T	UNCHECKED	<	MD	Unassigned
267	-0.286151	-0.137261	0.142749	-0.223041	-0.0824236	-0.0566896	-0.601726	-0.810918	-0.512369	-0.625325	-0.512369	0.00243723	1.54278	-0.00767254	0.211853	0.360742	1.8922	0.274656	0.415274	1.69245	-0.104029	-0.0143656	-0.127628	-0.127628	0.0985904	1.8353	0.2246	-0.0606181	-0.216777	10.31	0.81	TI()	MD	THP-1	MD	A	MD	A	ADMET	=	MD	Unassigned
268	-0.568836	-0.272861	0.283769	-0.443382	-0.163849	-0.112693	-1.19617	-1.61202	-1.01853	-1.24308	-1.01853	0.00484495	3.06687	-0.0152522	0.42114	0.717116	3.76148	0.545986	0.825518	3.36441	-0.206798	-0.0285573	-0.25371	-0.25371	0.195987	3.64838	0.44648	-0.120502	-0.43093	5.18638	0.81	TI()	MD	THP-1	MD	A	MD	A	ADMET	>	MD	Unassigned
269	-0.26228	-0.125811	0.13084	-0.204435	-0.0755477	-0.0519605	-0.551529	-0.743269	-0.469626	-0.573159	-0.469626	0.00223391	1.41407	-0.00703248	0.19418	0.330648	1.73435	0.251744	0.380631	1.55126	-0.0953506	-0.0131672	-0.116981	-0.116981	0.0903658	1.6822	0.205863	-0.0555612	-0.198693	11.2483	0.81	TI()	MD	KB	MD	A	MD	A	ADMET	=	MD	Unassigned
270	-0.326305	-0.156523	0.16278	-0.254339	-0.0939896	-0.0646446	-0.686163	-0.924709	-0.584267	-0.713074	-0.584267	0.00277923	1.75927	-0.00874919	0.241581	0.411363	2.15772	0.313197	0.473547	1.92994	-0.118627	-0.0163815	-0.145537	-0.145537	0.112425	2.09284	0.256117	-0.0691243	-0.247196	9.04125	0	IC50(nM)	MD	MD	L. peruviana	P	Leishmania peruviana	F	ORGANISM	=	MD	Non-molecular
271	-0.290053	-0.139133	0.144695	-0.226083	-0.0835476	-0.0574627	-0.609932	-0.821976	-0.519357	-0.633853	-0.519357	0.00247047	1.56382	-0.00777717	0.214742	0.365662	1.918	0.278402	0.420937	1.71553	-0.105448	-0.0145615	-0.129369	-0.129369	0.0999349	1.86033	0.227663	-0.0614448	-0.219734	10.1712	0.1	Activity(%)	MD	J774.2	L. peruviana	MD	Leishmania peruviana	F	ORGANISM	=	MD	Non-molecular
272	-0.307698	-0.147597	0.153498	-0.239837	-0.0886302	-0.0609584	-0.647037	-0.871981	-0.550951	-0.672413	-0.550951	0.00262076	1.65895	-0.00825029	0.227806	0.387906	2.03468	0.295338	0.446544	1.8199	-0.111862	-0.0154474	-0.137239	-0.137239	0.106014	1.9735	0.241513	-0.0651827	-0.233101	9.58797	0.1	Activity(%)	MD	J774.2	L. braziliensis	MD	Leishmania braziliensis	F	ORGANISM	=	MD	Non-molecular
273	-0.792136	-0.379973	0.395163	-0.617433	-0.228169	-0.156931	-1.66573	-2.24482	-1.41836	-1.73105	-1.41836	0.00674685	4.27078	-0.0212395	0.58646	0.998623	5.23806	0.760315	1.14958	4.68512	-0.287978	-0.0397676	-0.353306	-0.353306	0.272922	5.08057	0.621748	-0.167806	-0.600093	3.72437	0.89	Ratio IC50()	MD	KB	MD	MD	MD	U	UNCHECKED	=	MD	Unassigned
274	-0.351753	-0.16873	0.175475	-0.274175	-0.10132	-0.0696862	-0.739677	-0.996827	-0.629834	-0.768686	-0.629834	0.00299599	1.89647	-0.00943154	0.260422	0.443445	2.326	0.337623	0.510479	2.08046	-0.127878	-0.0176591	-0.156888	-0.156888	0.121193	2.25606	0.276091	-0.0745153	-0.266475	8.38714	0.89	Ratio IC50()	MD	KB	MD	MD	MD	U	UNCHECKED	<	MD	Unassigned
275	-0.28997	-0.139094	0.144654	-0.226019	-0.0835238	-0.0574463	-0.609758	-0.821742	-0.519209	-0.633672	-0.519209	0.00246976	1.56337	-0.00777496	0.214681	0.365557	1.91745	0.278322	0.420817	1.71504	-0.105418	-0.0145574	-0.129332	-0.129332	0.0999064	1.8598	0.227598	-0.0614272	-0.219671	10.1741	0.01	Ki(nM)	Q01782	MD	L. major	MD	Leishmania major	B	SINGLE PROTEIN	>	MD	Protein
276	-0.28166	-0.135107	0.140508	-0.219541	-0.08113	-0.0557999	-0.592282	-0.798191	-0.504328	-0.615511	-0.504328	0.00239898	1.51856	-0.00755212	0.208528	0.35508	1.8625	0.270345	0.408756	1.66589	-0.102396	-0.0141402	-0.125625	-0.125625	0.0970431	1.8065	0.221075	-0.0596667	-0.213375	10.4743	0.01	Ki(nM)	Q01782	MD	L. major	MD	Leishmania major	B	SINGLE PROTEIN	=	MD	Protein
277	-0.285531	-0.136964	0.142439	-0.222558	-0.082245	-0.0565668	-0.600423	-0.809161	-0.511259	-0.623971	-0.511259	0.00243195	1.53943	-0.00765592	0.211394	0.359961	1.8881	0.274061	0.414374	1.68879	-0.103804	-0.0143345	-0.127352	-0.127352	0.0983769	1.83133	0.224114	-0.0604868	-0.216308	10.3323	0.89	Ratio IC50()	MD	L6	MD	MD	MD	T	UNCHECKED	<	MD	Unassigned
278	-0.272786	-0.130851	0.136082	-0.212624	-0.078574	-0.0540419	-0.573623	-0.773044	-0.488439	-0.59612	-0.488439	0.0023234	1.47072	-0.0073142	0.201958	0.343894	1.80382	0.261828	0.395878	1.61341	-0.0991703	-0.0136947	-0.121667	-0.121667	0.0939858	1.74959	0.21411	-0.0577869	-0.206653	10.8151	0	IC50(nM)	MD	MD	L. pifanoi	P	Leishmania pifanoi	F	ORGANISM	=	MD	Non-molecular
279	-0.567835	-0.27238	0.283269	-0.442601	-0.163561	-0.112494	-1.19406	-1.60918	-1.01674	-1.24089	-1.01674	0.00483642	3.06147	-0.0152253	0.420399	0.715853	3.75486	0.545025	0.824065	3.35849	-0.206434	-0.028507	-0.253264	-0.253264	0.195642	3.64196	0.445694	-0.12029	-0.430171	5.19553	0.96	Ratio()	MD	J774	MD	MD	MD	U	UNCHECKED	>	MD	Unassigned
280	-0.29023	-0.139218	0.144783	-0.226221	-0.0835984	-0.0574977	-0.610303	-0.822476	-0.519672	-0.634239	-0.519672	0.00247197	1.56477	-0.0077819	0.214873	0.365884	1.91917	0.278571	0.421193	1.71658	-0.105512	-0.0145704	-0.129447	-0.129447	0.0999957	1.86146	0.227801	-0.0614821	-0.219867	10.1651	0.96	Ratio()	MD	J774	MD	MD	MD	U	UNCHECKED	=	MD	Unassigned
281	-0.712852	-0.341942	0.355612	-0.555635	-0.205332	-0.141224	-1.49901	-2.02014	-1.2764	-1.55779	-1.2764	0.00607157	3.84333	-0.0191136	0.527762	0.898672	4.71379	0.684216	1.03452	4.21619	-0.259154	-0.0357873	-0.317944	-0.317944	0.245606	4.57206	0.559518	-0.15101	-0.54003	4.13859	0.96	Ratio()	MD	J774	MD	MD	MD	U	UNCHECKED	<	MD	Unassigned
282	-0.573993	-0.275334	0.286341	-0.447401	-0.165334	-0.113714	-1.20701	-1.62663	-1.02777	-1.25435	-1.02777	0.00488886	3.09467	-0.0153904	0.424958	0.723616	3.79558	0.550935	0.833001	3.39491	-0.208673	-0.0288161	-0.25601	-0.25601	0.197763	3.68145	0.450527	-0.121594	-0.434836	5.13979	0.01	EC50(nM)	MD	MD	L. major	MD	Leishmania major	F	ORGANISM	MD	MD	Non-molecular
283	-0.645787	-0.309773	0.322156	-0.503361	-0.186014	-0.127938	-1.35798	-1.83008	-1.15632	-1.41124	-1.15632	0.00550036	3.48175	-0.0173154	0.478111	0.814125	4.27032	0.619845	0.937192	3.81954	-0.234773	-0.0324204	-0.288032	-0.288032	0.222499	4.14193	0.506879	-0.136803	-0.489225	4.56838	0	IC50(nM)	MD	MD	L. amazonensis	A	Leishmania amazonensis	F	ORGANISM	=	Outside typical range	Non-molecular
284	-0.705995	-0.338653	0.352191	-0.55029	-0.203356	-0.139865	-1.48459	-2.00071	-1.26412	-1.54281	-1.26412	0.00601316	3.80636	-0.0189298	0.522686	0.890027	4.66845	0.677634	1.02457	4.17564	-0.256661	-0.035443	-0.314885	-0.314885	0.243243	4.52808	0.554136	-0.149558	-0.534836	4.17879	0	IC50(nM)	MD	MD	L. amazonensis	A	Leishmania amazonensis	F	ORGANISM	>	Outside typical range	Non-molecular
285	-0.293053	-0.140572	0.146192	-0.228422	-0.0844118	-0.0580571	-0.616241	-0.830479	-0.524729	-0.640409	-0.524729	0.00249602	1.57999	-0.00785762	0.216963	0.369444	1.93784	0.281281	0.425291	1.73328	-0.106538	-0.0147122	-0.130707	-0.130707	0.100969	1.87958	0.230018	-0.0620803	-0.222006	10.0671	0	IC50(nM)	MD	MD	L. peruviana	P	Leishmania peruviana	F	ORGANISM	=	Outside typical range	Non-molecular
286	-0.275906	-0.132347	0.137638	-0.215056	-0.0794726	-0.05466	-0.580183	-0.781885	-0.494025	-0.602937	-0.494025	0.00234997	1.48754	-0.00739785	0.204268	0.347827	1.82445	0.264823	0.400406	1.63186	-0.100304	-0.0138513	-0.123059	-0.123059	0.0950607	1.7696	0.216559	-0.0584478	-0.209016	10.6928	0.89	Ratio IC50()	MD	MD	MD	MD	MD	U	UNCHECKED	>	MD	Unassigned
287	-0.320383	-0.153682	0.159826	-0.249724	-0.0922839	-0.0634714	-0.673711	-0.907928	-0.573664	-0.700133	-0.573664	0.0027288	1.72734	-0.00859041	0.237197	0.403898	2.11856	0.307513	0.464953	1.89492	-0.116474	-0.0160842	-0.142896	-0.142896	0.110385	2.05486	0.251469	-0.0678698	-0.24271	9.20836	0	IC50(nM)	MD	MD	L. infantum	P	Leishmania infantum	F	ORGANISM	>	Outside typical range	Non-molecular
288	-0.633086	-0.30368	0.31582	-0.493461	-0.182356	-0.125421	-1.33127	-1.79409	-1.13358	-1.38348	-1.13358	0.00539218	3.41327	-0.0169749	0.468707	0.798113	4.18634	0.607654	0.91876	3.74442	-0.230156	-0.0317828	-0.282367	-0.282367	0.218123	4.06046	0.49691	-0.134113	-0.479603	4.66003	0	IC50(nM)	MD	THP-1	L. infantum	A	Leishmania infantum	F	ORGANISM	=	MD	Non-molecular
289	-0.63602	-0.305087	0.317283	-0.495748	-0.183201	-0.126002	-1.33744	-1.8024	-1.13883	-1.38989	-1.13883	0.00541717	3.42909	-0.0170536	0.47088	0.801812	4.20573	0.61047	0.923018	3.76177	-0.231222	-0.0319301	-0.283675	-0.283675	0.219134	4.07928	0.499212	-0.134734	-0.481825	4.63854	0	IC50(nM)	MD	THP-1	L. infantum	A	Leishmania infantum	F	ORGANISM	>	MD	Non-molecular
290	-0.512333	-0.245757	0.255582	-0.39934	-0.147574	-0.101499	-1.07735	-1.45189	-0.917362	-1.1196	-0.917362	0.00436369	2.76223	-0.0137372	0.379308	0.645884	3.38785	0.491753	0.743519	3.03022	-0.186257	-0.0257207	-0.228509	-0.228509	0.176519	3.28599	0.402131	-0.108533	-0.388125	5.75837	0	IC50(nM)	MD	L6	L. donovani	MD	Leishmania donovani	F	ORGANISM	=	MD	Non-molecular
291	-0.290587	-0.139389	0.144961	-0.226499	-0.0837013	-0.0575684	-0.611054	-0.823488	-0.520312	-0.635019	-0.520312	0.00247501	1.56669	-0.00779148	0.215137	0.366334	1.92153	0.278914	0.421711	1.71869	-0.105642	-0.0145883	-0.129606	-0.129606	0.100119	1.86375	0.228082	-0.0615578	-0.220138	10.1526	0	IC50(nM)	MD	L6	L. donovani	MD	Leishmania donovani	F	ORGANISM	>	Outside typical range	Non-molecular
292	-0.570376	-0.273599	0.284536	-0.444581	-0.164292	-0.112998	-1.1994	-1.61638	-1.02129	-1.24644	-1.02129	0.00485806	3.07517	-0.0152934	0.42228	0.719056	3.77166	0.547463	0.827752	3.37351	-0.207358	-0.0286346	-0.254397	-0.254397	0.196517	3.65826	0.447688	-0.120828	-0.432096	5.17238	0.01	Inhibition(%)	MD	THP-1	L. donovani	A	Leishmania donovani	F	ORGANISM	=	MD	Non-molecular
293	-0.630598	-0.302487	0.314579	-0.491522	-0.181639	-0.124928	-1.32604	-1.78704	-1.12912	-1.37805	-1.12912	0.00537099	3.39986	-0.0169082	0.466866	0.794977	4.16988	0.605267	0.91515	3.7297	-0.229251	-0.0316579	-0.281257	-0.281257	0.217266	4.04451	0.494957	-0.133586	-0.477718	4.67842	0	LC50(nM)	MD	MD	L. pifanoi	MD	Leishmania pifanoi	F	ORGANISM	>	MD	Non-molecular
294	-0.659238	-0.316225	0.328866	-0.513845	-0.189888	-0.130602	-1.38626	-1.8682	-1.1804	-1.44063	-1.1804	0.00561492	3.55427	-0.0176761	0.488069	0.831082	4.35927	0.632756	0.956713	3.89909	-0.239663	-0.0330957	-0.294031	-0.294031	0.227134	4.2282	0.517436	-0.139653	-0.499414	4.47517	0.01	EC50(nM)	MD	MD	L. mexicana	A	Leishmania mexicana	F	ORGANISM	>	MD	Non-molecular
295	-0.305064	-0.146334	0.152184	-0.237783	-0.0878714	-0.0604365	-0.641497	-0.864515	-0.546234	-0.666656	-0.546234	0.00259832	1.64475	-0.00817966	0.225855	0.384586	2.01726	0.292809	0.442721	1.80432	-0.110905	-0.0153151	-0.136064	-0.136064	0.105107	1.95661	0.239445	-0.0646247	-0.231105	9.67077	0.82	Ratio EC50()	MD	HEK293	MD	P	MD	T	UNCHECKED	=	MD	Unassigned
296	-0.572756	-0.274741	0.285724	-0.446437	-0.164978	-0.113469	-1.20441	-1.62312	-1.02555	-1.25164	-1.02555	0.00487833	3.088	-0.0153573	0.424042	0.722057	3.7874	0.549748	0.831207	3.38759	-0.208223	-0.0287541	-0.255459	-0.255459	0.197337	3.67352	0.449557	-0.121332	-0.433899	5.15089	0	IC50(nM)	MD	THP-1	L. donovani	A	Leishmania donovani	F	ORGANISM	>	MD	Non-molecular
297	-0.460083	-0.220694	0.229516	-0.358614	-0.132524	-0.0911476	-0.967477	-1.30382	-0.823806	-1.00542	-0.823806	0.00391867	2.48053	-0.0123362	0.340625	0.580014	3.04234	0.441602	0.667692	2.72119	-0.167261	-0.0230976	-0.205205	-0.205205	0.158517	2.95087	0.36112	-0.0974639	-0.348542	6.41232	0.89	Ratio IC50()	MD	THP-1	MD	A	MD	T	UNCHECKED	=	MD	Unassigned
298	-0.545046	-0.261449	0.271901	-0.424839	-0.156997	-0.10798	-1.14614	-1.5446	-0.975937	-1.19109	-0.975937	0.00464232	2.93861	-0.0146143	0.403527	0.687125	3.60417	0.523152	0.790994	3.2237	-0.198149	-0.027363	-0.2431	-0.2431	0.18779	3.4958	0.427807	-0.115462	-0.412907	5.41275	0.89	Ratio IC50()	MD	THP-1	MD	A	MD	T	UNCHECKED	<	MD	Unassigned
299	-0.452428	-0.217022	0.225697	-0.352647	-0.130318	-0.0896309	-0.951378	-1.28213	-0.810098	-0.98869	-0.810098	0.00385346	2.43926	-0.0121309	0.334957	0.570363	2.99172	0.434253	0.656582	2.67591	-0.164478	-0.0227132	-0.20179	-0.20179	0.155879	2.90177	0.355111	-0.0958421	-0.342743	6.52082	0.89	Ratio IC50()	MD	THP-1	MD	A	MD	T	UNCHECKED	>	MD	Unassigned
300	-0.520472	-0.249661	0.259641	-0.405684	-0.149918	-0.103111	-1.09446	-1.47496	-0.931934	-1.13739	-0.931934	0.00443301	2.80611	-0.0139554	0.385333	0.656144	3.44166	0.499564	0.75533	3.07835	-0.189215	-0.0261292	-0.232139	-0.232139	0.179323	3.33818	0.408519	-0.110257	-0.39429	5.66832	0	IC50(nM)	MD	MD	L. braziliensis	MD	Leishmania braziliensis	F	ORGANISM	>	MD	Non-molecular
301	-0.274613	-0.131727	0.136993	-0.214048	-0.0791001	-0.0544038	-0.577464	-0.77822	-0.49171	-0.600111	-0.49171	0.00233896	1.48057	-0.00736317	0.203311	0.346196	1.8159	0.263581	0.398529	1.62421	-0.0998343	-0.0137864	-0.122482	-0.122482	0.0946151	1.7613	0.215544	-0.0581739	-0.208036	10.7431	0	IC50(nM)	MD	MD	L. peruviana	MD	Leishmania peruviana	F	ORGANISM	=	MD	Non-molecular
302	-0.585011	-0.28062	0.291838	-0.455989	-0.168508	-0.115897	-1.23018	-1.65785	-1.0475	-1.27843	-1.0475	0.00498271	3.15408	-0.0156859	0.433115	0.737507	3.86844	0.561511	0.848992	3.46008	-0.212678	-0.0293693	-0.260925	-0.260925	0.20156	3.75213	0.459176	-0.123929	-0.443183	5.04298	0	IC50(nM)	MD	MD	L. peruviana	MD	Leishmania peruviana	F	ORGANISM	>	MD	Non-molecular
303	-0.239048	-0.114667	0.119251	-0.186327	-0.0688561	-0.0473581	-0.502678	-0.677435	-0.42803	-0.522392	-0.42803	0.00203605	1.28882	-0.00640959	0.17698	0.301362	1.58073	0.229446	0.346917	1.41386	-0.0869051	-0.0120009	-0.10662	-0.10662	0.0823618	1.5332	0.187629	-0.0506399	-0.181094	12.3414	0	IC50(nM)	MD	MD	L. sp.	MD	Leishmania sp.	F	ORGANISM	=	Outside typical range	Non-molecular
304	-0.475182	-0.227936	0.237048	-0.370382	-0.136873	-0.0941388	-0.999226	-1.34661	-0.85084	-1.03841	-0.85084	0.00404726	2.56193	-0.012741	0.351803	0.599048	3.14218	0.456094	0.689603	2.81049	-0.17275	-0.0238555	-0.211939	-0.211939	0.163719	3.04771	0.372971	-0.100662	-0.35998	6.20857	0.89	Ratio IC50()	MD	LLC-MK2	MD	P	MD	T	UNCHECKED	=	MD	Unassigned
305	-0.473277	-0.227022	0.236098	-0.368897	-0.136324	-0.0937613	-0.99522	-1.34121	-0.847428	-1.03425	-0.847428	0.00403103	2.55166	-0.0126899	0.350392	0.596646	3.12958	0.454265	0.686838	2.79922	-0.172058	-0.0237599	-0.211089	-0.211089	0.163063	3.03548	0.371475	-0.100259	-0.358537	6.23357	0.89	Ratio IC50()	MD	LLC-MK2	MD	P	MD	T	UNCHECKED	>	MD	Unassigned
306	-0.80901	-0.388068	0.403581	-0.630586	-0.233029	-0.160274	-1.70121	-2.29264	-1.44858	-1.76793	-1.44858	0.00689058	4.36176	-0.0216919	0.598954	1.0199	5.34965	0.776512	1.17407	4.78493	-0.294112	-0.0406147	-0.360832	-0.360832	0.278737	5.1888	0.634993	-0.17138	-0.612877	3.64668	0.75	EC50(ug.mL-1)	MD	MD	L. panamensis	MD	Leishmania panamensis	F	ORGANISM	>	Outside typical range	Non-molecular
307	-0.641754	-0.307838	0.320144	-0.500218	-0.184853	-0.127139	-1.3495	-1.81866	-1.1491	-1.40243	-1.1491	0.00546601	3.46001	-0.0172073	0.475125	0.809041	4.24366	0.615975	0.93134	3.79569	-0.233307	-0.032218	-0.286233	-0.286233	0.22111	4.11606	0.503714	-0.135949	-0.48617	4.59709	0.75	EC50(ug.mL-1)	MD	MD	L. panamensis	MD	Leishmania panamensis	F	ORGANISM	=	MD	Non-molecular
308	-0.292771	-0.140437	0.146051	-0.228201	-0.0843304	-0.0580011	-0.615647	-0.829677	-0.524222	-0.639792	-0.524222	0.00249361	1.57847	-0.00785004	0.216754	0.369088	1.93597	0.28101	0.424881	1.73161	-0.106436	-0.014698	-0.130581	-0.130581	0.100871	1.87776	0.229796	-0.0620204	-0.221792	10.0768	0.85	Selectivity index()	MD	U-937	MD	MD	MD	T	UNCHECKED	=	MD	Unassigned
309	-0.558678	-0.267988	0.278701	-0.435464	-0.160923	-0.11068	-1.1748	-1.58323	-1.00034	-1.22088	-1.00034	0.00475842	3.0121	-0.0149798	0.413619	0.704309	3.69431	0.536235	0.810776	3.30433	-0.203105	-0.0280473	-0.24918	-0.24918	0.192487	3.58323	0.438507	-0.11835	-0.423234	5.28069	0.91	Ratio CC50/IC50()	MD	J774.A1	MD	MD	MD	F	UNCHECKED	=	MD	Unassigned
310	-0.576846	-0.276703	0.287764	-0.449625	-0.166156	-0.11428	-1.21301	-1.63471	-1.03288	-1.26058	-1.03288	0.00491317	3.11006	-0.0154669	0.42707	0.727214	3.81445	0.553674	0.837143	3.41178	-0.20971	-0.0289594	-0.257283	-0.257283	0.198747	3.69976	0.452767	-0.122199	-0.436998	5.11436	0	MIC(nM)	MD	J774	L. donovani	MD	Leishmania donovani	F	ORGANISM	>	MD	Non-molecular
311	-0.518559	-0.248744	0.258687	-0.404193	-0.149367	-0.102732	-1.09044	-1.46954	-0.928509	-1.13321	-0.928509	0.00441672	2.7958	-0.0139041	0.383917	0.653733	3.42902	0.497728	0.752554	3.06704	-0.18852	-0.0260332	-0.231286	-0.231286	0.178664	3.32592	0.407017	-0.109851	-0.392841	5.68923	0.53	IC90(nM)	MD	MD	L. chagasi	P	Leishmania chagasi	F	ORGANISM	>	MD	Non-molecular
312	-0.512364	-0.245772	0.255597	-0.399364	-0.147583	-0.101505	-1.07741	-1.45198	-0.917417	-1.11967	-0.917417	0.00436395	2.7624	-0.013738	0.379331	0.645923	3.38805	0.491782	0.743563	3.0304	-0.186268	-0.0257222	-0.228523	-0.228523	0.17653	3.28618	0.402155	-0.108539	-0.388148	5.75802	0	IC50(nM)	MD	THP-1	L. chagasi	A	Leishmania chagasi	F	ORGANISM	>	MD	Non-molecular
313	-0.233637	-0.112071	0.116551	-0.182109	-0.0672973	-0.046286	-0.491298	-0.662099	-0.41834	-0.510566	-0.41834	0.00198995	1.25965	-0.00626448	0.172974	0.294539	1.54494	0.224251	0.339063	1.38185	-0.0849376	-0.0117293	-0.104206	-0.104206	0.0804972	1.49849	0.183382	-0.0494935	-0.176994	12.6273	0	IC50(nM)	MD	THP-1	L. chagasi	A	Leishmania chagasi	F	ORGANISM	=	MD	Non-molecular
314	-0.275604	-0.132202	0.137487	-0.214821	-0.0793858	-0.0546002	-0.579549	-0.78103	-0.493485	-0.602278	-0.493485	0.0023474	1.48592	-0.00738976	0.204045	0.347447	1.82246	0.264533	0.399968	1.63007	-0.100195	-0.0138362	-0.122924	-0.122924	0.0949567	1.76766	0.216322	-0.0583839	-0.208788	10.7045	0.85	Selectivity index()	MD	THP-1	MD	A	MD	F	UNCHECKED	>	MD	Unassigned
315	-0.239971	-0.11511	0.119711	-0.187046	-0.0691218	-0.0475409	-0.504618	-0.68005	-0.429682	-0.524409	-0.429682	0.0020439	1.2938	-0.00643433	0.177663	0.302525	1.58683	0.230331	0.348256	1.41932	-0.0872405	-0.0120473	-0.107031	-0.107031	0.0826796	1.53912	0.188353	-0.0508354	-0.181793	12.294	0.85	Selectivity index()	MD	THP-1	MD	A	MD	F	UNCHECKED	=	MD	Unassigned
316	-0.599198	-0.287424	0.298914	-0.467047	-0.172594	-0.118708	-1.26001	-1.69806	-1.0729	-1.30943	-1.0729	0.00510354	3.23056	-0.0160662	0.443618	0.755391	3.96225	0.575127	0.86958	3.54398	-0.217836	-0.0300815	-0.267252	-0.267252	0.206448	3.84311	0.470311	-0.126934	-0.45393	4.92359	0	Cp(ng/ml)	MD	MD	H. sapiens	MD	Homo sapiens	A	ORGANISM	=	Non standard unit for type	Non-molecular
317	-0.660621	-0.316888	0.329556	-0.514924	-0.190287	-0.130876	-1.38917	-1.87212	-1.18288	-1.44366	-1.18288	0.0056267	3.56173	-0.0177132	0.489093	0.832826	4.36841	0.634084	0.95872	3.90727	-0.240166	-0.0331651	-0.294648	-0.294648	0.22761	4.23707	0.518522	-0.139946	-0.500462	4.4658	0	IC50(nM)	MD	MD	L.	MD	MD	F	NON-MOLECULAR	=	MD	Non-molecular
318	-0.599996	-0.287808	0.299313	-0.467669	-0.172824	-0.118866	-1.26169	-1.70032	-1.07433	-1.31117	-1.07433	0.00511034	3.23487	-0.0160877	0.444209	0.756398	3.96753	0.575894	0.870739	3.54871	-0.218126	-0.0301216	-0.267608	-0.267608	0.206723	3.84824	0.470938	-0.127103	-0.454535	4.91703	0	IC50(nM)	MD	MD	L.	MD	MD	F	NON-MOLECULAR	=	Outside typical range	Non-molecular
319	-0.244506	-0.117285	0.121974	-0.190581	-0.070428	-0.0484393	-0.514154	-0.6929	-0.437801	-0.534318	-0.437801	0.00208253	1.31825	-0.00655592	0.181021	0.308241	1.61682	0.234684	0.354837	1.44614	-0.088889	-0.0122749	-0.109054	-0.109054	0.084242	1.5682	0.191913	-0.051796	-0.185229	12.066	0	IC50(nM)	MD	MD	L. major	MD	Leishmania major	F	ORGANISM	=	Outside typical range	Non-molecular
320	-0.274039	-0.131452	0.136706	-0.213601	-0.0789348	-0.0542901	-0.576257	-0.776594	-0.490682	-0.598857	-0.490682	0.00233407	1.47748	-0.00734779	0.202886	0.345473	1.81211	0.263031	0.397696	1.62082	-0.0996257	-0.0137576	-0.122226	-0.122226	0.0944174	1.75762	0.215093	-0.0580523	-0.207602	10.7656	0	IC50(nM)	MD	MD	L. mexicana	P	Leishmania mexicana	F	ORGANISM	>	MD	Non-molecular
321	-0.514503	-0.246798	0.256664	-0.401031	-0.148199	-0.101929	-1.08191	-1.45804	-0.921247	-1.12434	-0.921247	0.00438217	2.77393	-0.0137953	0.380914	0.648619	3.4022	0.493835	0.746668	3.04305	-0.187045	-0.0258296	-0.229477	-0.229477	0.177267	3.2999	0.403834	-0.108992	-0.389769	5.73408	0	IC50(nM)	MD	THP-1	L. infantum	MD	Leishmania infantum	F	ORGANISM	=	MD	Non-molecular
322	-0.539499	-0.258788	0.269134	-0.420515	-0.155399	-0.106881	-1.13447	-1.52888	-0.966004	-1.17897	-0.966004	0.00459507	2.9087	-0.0144656	0.39942	0.680132	3.56749	0.517827	0.782943	3.19089	-0.196133	-0.0270845	-0.240626	-0.240626	0.185879	3.46022	0.423454	-0.114287	-0.408705	5.46841	0.89	Ratio IC50()	MD	THP-1	MD	MD	MD	T	UNCHECKED	=	MD	Unassigned
323	-0.456393	-0.218923	0.227675	-0.355737	-0.131461	-0.0904164	-0.959716	-1.29336	-0.817197	-0.997355	-0.817197	0.00388723	2.46063	-0.0122372	0.337892	0.575361	3.01794	0.438059	0.662336	2.69936	-0.16592	-0.0229123	-0.203559	-0.203559	0.157246	2.9272	0.358223	-0.0966821	-0.345746	6.46417	0	IC50(nM)	MD	THP-1	L. infantum	MD	Leishmania infantum	F	ORGANISM	>	MD	Non-molecular
324	-0.233874	-0.112185	0.11667	-0.182294	-0.0673657	-0.046333	-0.491797	-0.662772	-0.418765	-0.511085	-0.418765	0.00199197	1.26093	-0.00627085	0.17315	0.294838	1.54651	0.224479	0.339408	1.38326	-0.085024	-0.0117412	-0.104312	-0.104312	0.080579	1.50001	0.183568	-0.0495438	-0.177174	12.6145	0.85	Selectivity index()	MD	THP-1	MD	P	MD	T	UNCHECKED	=	MD	Unassigned
325	-0.557628	-0.267484	0.278177	-0.434645	-0.160621	-0.110472	-1.1726	-1.58025	-0.998465	-1.21858	-0.998465	0.00474948	3.00644	-0.0149516	0.412842	0.702986	3.68736	0.535228	0.809252	3.29812	-0.202723	-0.0279946	-0.248711	-0.248711	0.192125	3.5765	0.437683	-0.118128	-0.422438	5.29063	0.85	Selectivity index()	MD	THP-1	MD	P	MD	T	UNCHECKED	>	MD	Unassigned
326	-0.587964	-0.282036	0.293311	-0.458291	-0.169359	-0.116482	-1.23639	-1.66622	-1.05278	-1.28488	-1.05278	0.00500786	3.17	-0.0157651	0.435302	0.74123	3.88797	0.564346	0.853278	3.47754	-0.213752	-0.0295176	-0.262242	-0.262242	0.202577	3.77107	0.461494	-0.124554	-0.44542	5.01765	0.85	Selectivity index()	MD	THP-1	MD	P	MD	T	UNCHECKED	<	MD	Unassigned
327	-0.239509	-0.114888	0.119481	-0.186687	-0.0689889	-0.0474494	-0.503647	-0.678741	-0.428855	-0.5234	-0.428855	0.00203997	1.29131	-0.00642195	0.177322	0.301943	1.58378	0.229888	0.347586	1.41659	-0.0870727	-0.0120241	-0.106825	-0.106825	0.0825206	1.53616	0.187991	-0.0507376	-0.181444	12.3177	0	IC50(nM)	MD	MD	L. sp.	MD	Leishmania sp.	F	ORGANISM	=	MD	Non-molecular
328	-0.249919	-0.119882	0.124674	-0.1948	-0.0719873	-0.0495117	-0.525537	-0.708241	-0.447494	-0.546148	-0.447494	0.00212863	1.34743	-0.00670106	0.185028	0.315066	1.65261	0.23988	0.362693	1.47816	-0.090857	-0.0125467	-0.111468	-0.111468	0.0861071	1.60292	0.196162	-0.0529428	-0.189329	11.8046	0	IC50(nM)	MD	MD	L. major	MD	MD	B	UNCHECKED	=	MD	Unassigned
329	-0.241644	-0.115912	0.120546	-0.188351	-0.0696038	-0.0478724	-0.508137	-0.684791	-0.432678	-0.528065	-0.432678	0.00205815	1.30282	-0.00647919	0.178902	0.304634	1.59789	0.231937	0.350684	1.42922	-0.0878488	-0.0121313	-0.107777	-0.107777	0.0832561	1.54985	0.189667	-0.0511898	-0.183061	12.2089	0	IC50(nM)	MD	MD	L. major	A	Leishmania major	F	ORGANISM	>	MD	Non-molecular
330	-0.588145	-0.282123	0.293401	-0.458432	-0.169411	-0.116518	-1.23677	-1.66673	-1.05311	-1.28527	-1.05311	0.0050094	3.17097	-0.0157699	0.435435	0.741458	3.88916	0.564519	0.85354	3.47861	-0.213818	-0.0295266	-0.262323	-0.262323	0.20264	3.77223	0.461636	-0.124592	-0.445557	5.01611	0.5	Activity(ng/ml)	MD	MD	H. sapiens	MD	Homo sapiens	A	ORGANISM	=	MD	Non-molecular
331	-0.561726	-0.26945	0.280222	-0.43784	-0.161801	-0.111284	-1.18121	-1.59187	-1.0058	-1.22754	-1.0058	0.00478439	3.02853	-0.0150615	0.415876	0.708152	3.71446	0.539161	0.8152	3.32236	-0.204213	-0.0282003	-0.250539	-0.250539	0.193537	3.60278	0.440899	-0.118996	-0.425543	5.25203	0.68	LD50(uM)	MD	MD	L. infantum	P	Leishmania infantum	F	ORGANISM	=	Non standard unit for type	Non-molecular
332	-0.254764	-0.122206	0.127091	-0.198576	-0.0733827	-0.0504715	-0.535724	-0.72197	-0.456169	-0.556735	-0.456169	0.0021699	1.37355	-0.00683096	0.188615	0.321173	1.68465	0.24453	0.369723	1.50681	-0.0926182	-0.0127899	-0.113629	-0.113629	0.0877762	1.63399	0.199964	-0.053969	-0.192999	11.5802	0	IC50(nM)	MD	MD	L. chagasi	P	Leishmania chagasi	F	ORGANISM	=	Outside typical range	Non-molecular
333	-0.276882	-0.132816	0.138125	-0.215817	-0.0797539	-0.0548534	-0.582236	-0.784652	-0.495774	-0.605071	-0.495774	0.00235829	1.49281	-0.00742403	0.204991	0.349058	1.83091	0.26576	0.401823	1.63763	-0.100659	-0.0139003	-0.123494	-0.123494	0.0953971	1.77586	0.217325	-0.0586547	-0.209756	10.6551	0	IC50(nM)	MD	MD	L. chagasi	A	Leishmania chagasi	F	ORGANISM	=	Outside typical range	Non-molecular
334	-0.267083	-0.128115	0.133237	-0.208179	-0.0769313	-0.0529121	-0.56163	-0.756882	-0.478228	-0.583657	-0.478228	0.00227483	1.43997	-0.00716128	0.197736	0.336704	1.76611	0.256354	0.387602	1.57968	-0.097097	-0.0134084	-0.119124	-0.119124	0.0920208	1.71301	0.209634	-0.0565788	-0.202332	11.046	0.85	Selectivity index()	MD	LLC-MK2	MD	A	MD	T	UNCHECKED	=	MD	Unassigned
335	-0.241222	-0.11571	0.120335	-0.188021	-0.0694822	-0.0477887	-0.507249	-0.683595	-0.431922	-0.527142	-0.431922	0.00205456	1.30054	-0.00646787	0.17859	0.304102	1.5951	0.231532	0.350071	1.42672	-0.0876952	-0.0121101	-0.107589	-0.107589	0.0831106	1.54714	0.189335	-0.0511004	-0.182741	12.2302	0	Potency(nM)	Q27686	MD	L. mexicana mexicana	MD	Leishmania mexicana	F	SINGLE PROTEIN	=	MD	Homologous protein
336	-0.264433	-0.126844	0.131914	-0.206113	-0.0761679	-0.0523871	-0.556057	-0.749372	-0.473482	-0.577865	-0.473482	0.00225225	1.42568	-0.00709022	0.195774	0.333363	1.74859	0.25381	0.383756	1.564	-0.0961335	-0.0132753	-0.117941	-0.117941	0.0911077	1.69601	0.207554	-0.0560174	-0.200325	11.1567	0	IC50(nM)	Q01782	MD	L. major	MD	Leishmania major	B	SINGLE PROTEIN	=	Outside typical range	Protein
337	-0.259931	-0.124684	0.129669	-0.202604	-0.0748711	-0.0514951	-0.54659	-0.736613	-0.465421	-0.568027	-0.465421	0.00221391	1.40141	-0.00696951	0.192441	0.327687	1.71881	0.249489	0.377222	1.53737	-0.0944968	-0.0130493	-0.115933	-0.115933	0.0895566	1.66713	0.20402	-0.0550636	-0.196914	11.35	0	IC50(nM)	MD	MD	L. guyanensis	A	Leishmania guyanensis	F	ORGANISM	=	MD	Non-molecular
338	-0.253884	-0.121784	0.126652	-0.197891	-0.0731294	-0.0502972	-0.533875	-0.719478	-0.454594	-0.554813	-0.454594	0.00216241	1.36881	-0.00680738	0.187964	0.320065	1.67883	0.243685	0.368447	1.50161	-0.0922985	-0.0127457	-0.113237	-0.113237	0.0874733	1.62835	0.199274	-0.0537827	-0.192333	11.6203	0	IC50(nM)	MD	MD	L. braziliensis	A	Leishmania braziliensis	F	ORGANISM	=	MD	Non-molecular
339	-0.263461	-0.126377	0.13143	-0.205356	-0.0758879	-0.0521945	-0.554013	-0.746617	-0.471742	-0.575741	-0.471742	0.00224397	1.42044	-0.00706416	0.195054	0.332138	1.74216	0.252877	0.382345	1.55825	-0.0957801	-0.0132265	-0.117508	-0.117508	0.0907728	1.68978	0.206791	-0.0558114	-0.199588	11.1979	0.01	EC50(nM)	MD	MD	L. sp.	P	Leishmania sp.	F	ORGANISM	=	MD	Non-molecular
340	-0.254105	-0.12189	0.126762	-0.198063	-0.0731931	-0.050341	-0.53434	-0.720104	-0.45499	-0.555296	-0.45499	0.00216429	1.37	-0.0068133	0.188128	0.320343	1.68029	0.243898	0.368768	1.50292	-0.0923789	-0.0127568	-0.113335	-0.113335	0.0875494	1.62977	0.199447	-0.0538296	-0.192501	11.6102	0	Potency(nM)	Q27686	MD	L. mexicana mexicana	MD	Leishmania mexicana	F	SINGLE PROTEIN	MD	MD	Homologous protein
341	-0.235081	-0.112764	0.117272	-0.183235	-0.0677133	-0.0465721	-0.494335	-0.666191	-0.420926	-0.513722	-0.420926	0.00200225	1.26743	-0.00630321	0.174043	0.29636	1.55449	0.225637	0.341159	1.3904	-0.0854627	-0.0118018	-0.10485	-0.10485	0.0809948	1.50775	0.184515	-0.0497994	-0.178089	12.5497	0	Potency(nM)	Q27686	MD	L. mexicana mexicana	MD	Leishmania mexicana	F	SINGLE PROTEIN	MD	Outside typical range	Homologous protein
342	-0.240527	-0.115377	0.119989	-0.18748	-0.0692821	-0.0476511	-0.505788	-0.681626	-0.430678	-0.525624	-0.430678	0.00204864	1.2968	-0.00644924	0.178075	0.303226	1.59051	0.230865	0.349063	1.42261	-0.0874427	-0.0120752	-0.107279	-0.107279	0.0828713	1.54269	0.18879	-0.0509532	-0.182215	12.2656	0.51	ID50(uM)	MD	MD	L. braziliensis	P	Leishmania braziliensis	F	ORGANISM	>	Non standard unit for type	Non-molecular
343	-0.249689	-0.119771	0.124559	-0.194621	-0.0719211	-0.0494662	-0.525054	-0.70759	-0.447083	-0.545646	-0.447083	0.00212668	1.34619	-0.0066949	0.184858	0.314776	1.65109	0.239659	0.362359	1.4768	-0.0907735	-0.0125351	-0.111366	-0.111366	0.0860279	1.60145	0.195981	-0.0528941	-0.189155	11.8155	0.89	Ratio IC50()	MD	MD	L. donovani	MD	MD	F	UNCHECKED	>=	MD	Unassigned
344	-0.346506	-0.166213	0.172857	-0.270085	-0.0998083	-0.0686465	-0.728642	-0.981956	-0.620438	-0.757218	-0.620438	0.00295129	1.86818	-0.00929083	0.256537	0.43683	2.2913	0.332586	0.502863	2.04942	-0.125971	-0.0173956	-0.154547	-0.154547	0.119385	2.2224	0.271972	-0.0734036	-0.2625	8.51416	0.91	Ratio CC50/IC50()	MD	Vero	MD	MD	MD	F	UNCHECKED	=	MD	Unassigned
345	-0.24397	-0.117028	0.121706	-0.190163	-0.0702737	-0.0483331	-0.513027	-0.691382	-0.436842	-0.533147	-0.436842	0.00207796	1.31536	-0.00654155	0.180624	0.307566	1.61327	0.234169	0.354059	1.44297	-0.0886942	-0.012248	-0.108815	-0.108815	0.0840574	1.56477	0.191492	-0.0516825	-0.184823	12.0925	0.89	Ratio IC50()	MD	J774.A1	MD	MD	MD	T	UNCHECKED	=	MD	Unassigned
346	-0.244254	-0.117164	0.121848	-0.190385	-0.0703556	-0.0483894	-0.513625	-0.692187	-0.437351	-0.533768	-0.437351	0.00208038	1.31689	-0.00654917	0.180834	0.307924	1.61515	0.234442	0.354472	1.44465	-0.0887976	-0.0122623	-0.108941	-0.108941	0.0841553	1.56659	0.191715	-0.0517427	-0.185038	12.0784	0	IC50(nM)	MD	MD	L. donovani	MD	MD	B	UNCHECKED	>	MD	Unassigned
347	-0.678785	-0.325601	0.338617	-0.529082	-0.195519	-0.134475	-1.42737	-1.9236	-1.2154	-1.48335	-1.2154	0.00578141	3.65966	-0.0182002	0.502541	0.855725	4.48853	0.651518	0.985081	4.01471	-0.24677	-0.034077	-0.30275	-0.30275	0.233869	4.35357	0.532779	-0.143794	-0.514223	4.3463	0.89	Ratio IC50()	MD	Jurkat	MD	A	MD	A	ADMET	=	MD	Unassigned
348	-0.227336	-0.109049	0.113409	-0.177198	-0.0654825	-0.0450378	-0.478049	-0.644244	-0.407058	-0.496798	-0.407058	0.00193629	1.22568	-0.00609555	0.168309	0.286596	1.50328	0.218204	0.32992	1.34459	-0.0826472	-0.011413	-0.101396	-0.101396	0.0783264	1.45808	0.178436	-0.0481588	-0.172222	12.9773	0.91	Ratio CC50/IC50()	MD	MD	MD	A	MD	F	UNCHECKED	>	MD	Unassigned
349	-0.234677	-0.11257	0.11707	-0.18292	-0.0675969	-0.0464921	-0.493485	-0.665047	-0.420202	-0.512839	-0.420202	0.00199881	1.26526	-0.00629238	0.173744	0.295851	1.55182	0.22525	0.340573	1.38801	-0.0853158	-0.0117815	-0.10467	-0.10467	0.0808556	1.50516	0.184198	-0.0497139	-0.177783	12.5713	0	IC50(nM)	MD	MD	L. braziliensis MHOM/BR/75/M2904	P	MD	F	NON-MOLECULAR	=	MD	Non-molecular
350	-0.579705	-0.278074	0.28919	-0.451853	-0.16698	-0.114846	-1.21902	-1.64282	-1.03799	-1.26683	-1.03799	0.00493752	3.12547	-0.0155436	0.429187	0.730818	3.83335	0.556418	0.841291	3.42869	-0.210749	-0.0291029	-0.258558	-0.258558	0.199732	3.71809	0.455011	-0.122804	-0.439163	5.08914	0	IC50(nM)	MD	MD	L. braziliensis MHOM/BR/75/M2904	P	MD	F	NON-MOLECULAR	=	Outside typical range	Non-molecular
351	-0.23812	-0.114222	0.118788	-0.185603	-0.0685887	-0.0471742	-0.500726	-0.674804	-0.426367	-0.520363	-0.426367	0.00202814	1.28382	-0.00638469	0.176293	0.300191	1.57459	0.228555	0.345569	1.40837	-0.0865675	-0.0119543	-0.106205	-0.106205	0.0820419	1.52725	0.186901	-0.0504432	-0.180391	12.3896	0.91	Ratio CC50/IC50()	MD	Vero	MD	P	MD	F	UNCHECKED	=	MD	Unassigned
352	-0.255284	-0.122455	0.12735	-0.198982	-0.0735325	-0.0505745	-0.536818	-0.723444	-0.4571	-0.557871	-0.4571	0.00217432	1.37636	-0.0068449	0.189	0.321829	1.68808	0.245029	0.370478	1.50989	-0.0928073	-0.012816	-0.113861	-0.113861	0.0879554	1.63733	0.200372	-0.0540792	-0.193393	11.5566	0.89	Ratio IC50()	MD	MD	MD	MD	MD	U	UNCHECKED	<	MD	Unassigned
353	-0.491005	-0.235526	0.244942	-0.382716	-0.14143	-0.0972735	-1.0325	-1.39145	-0.879173	-1.07299	-0.879173	0.00418203	2.64724	-0.0131653	0.363517	0.618996	3.24681	0.471281	0.712567	2.90407	-0.178503	-0.0246499	-0.218996	-0.218996	0.169171	3.14919	0.38539	-0.104014	-0.371967	6.0085	0	IC50(nM)	MD	L6	L. donovani	A	Leishmania donovani	F	ORGANISM	=	MD	Non-molecular
354	-0.685058	-0.32861	0.341747	-0.533971	-0.197326	-0.135718	-1.44056	-1.94137	-1.22664	-1.49706	-1.22664	0.00583484	3.69348	-0.0183684	0.507185	0.863633	4.53001	0.657539	0.994184	4.05181	-0.24905	-0.034392	-0.305547	-0.305547	0.23603	4.3938	0.537703	-0.145122	-0.518975	4.3065	0	IC50(nM)	MD	L6	L. donovani	A	Leishmania donovani	F	ORGANISM	>	Outside typical range	Non-molecular
355	-0.666268	-0.319597	0.332373	-0.519325	-0.191913	-0.131995	-1.40105	-1.88812	-1.19299	-1.456	-1.19299	0.0056748	3.59217	-0.0178646	0.493274	0.839945	4.40575	0.639504	0.966915	3.94067	-0.242219	-0.0334486	-0.297167	-0.297167	0.229556	4.27329	0.522954	-0.141142	-0.50474	4.42795	0	IC50(nM)	MD	MD	L. braziliensis	P	Leishmania braziliensis	F	ORGANISM	>	Outside typical range	Non-molecular
356	-0.483343	-0.231851	0.24112	-0.376744	-0.139223	-0.0957556	-1.01639	-1.36974	-0.865454	-1.05625	-0.865454	0.00411678	2.60594	-0.0129599	0.357845	0.609337	3.19615	0.463927	0.701447	2.85876	-0.175717	-0.0242653	-0.215579	-0.215579	0.166531	3.10005	0.379377	-0.102391	-0.366163	6.10374	0.1	Activity(%)	MD	PMC	Mus musculus	MD	MD	A	ADMET	=	MD	Unassigned
357	-0.245856	-0.117933	0.122647	-0.191634	-0.0708171	-0.0487068	-0.516994	-0.696728	-0.44022	-0.53727	-0.44022	0.00209403	1.32553	-0.00659213	0.182021	0.309944	1.62575	0.23598	0.356797	1.45413	-0.0893801	-0.0123427	-0.109656	-0.109656	0.0847074	1.57686	0.192973	-0.0520821	-0.186252	11.9997	0	IC50(nM)	MD	L6	L. donovani	A	Leishmania donovani	F	ORGANISM	>	MD	Non-molecular
358	-0.639599	-0.306804	0.319069	-0.498538	-0.184232	-0.126712	-1.34497	-1.81255	-1.14524	-1.39771	-1.14524	0.00544765	3.44838	-0.0171495	0.473529	0.806324	4.2294	0.613906	0.928212	3.78294	-0.232523	-0.0321098	-0.285272	-0.285272	0.220367	4.10224	0.502022	-0.135492	-0.484536	4.61258	0	IC50(nM)	MD	L6	L. donovani	A	Leishmania donovani	F	ORGANISM	=	Outside typical range	Non-molecular
359	-0.260722	-0.125064	0.130063	-0.203221	-0.075099	-0.0516519	-0.548254	-0.738855	-0.466838	-0.569756	-0.466838	0.00222065	1.40568	-0.00699072	0.193026	0.328685	1.72405	0.250249	0.37837	1.54205	-0.0947844	-0.013089	-0.116286	-0.116286	0.0898292	1.67221	0.204641	-0.0552313	-0.197513	11.3155	0	IC50(nM)	MD	J774	MD	A	MD	T	UNCHECKED	=	MD	Unassigned
360	-0.28203	-0.135285	0.140693	-0.219829	-0.0812365	-0.0558732	-0.59306	-0.799239	-0.50499	-0.616319	-0.50499	0.00240213	1.52056	-0.00756204	0.208802	0.355547	1.86494	0.2707	0.409293	1.66808	-0.102531	-0.0141587	-0.12579	-0.12579	0.0971705	1.80887	0.221365	-0.059745	-0.213655	10.4606	0.01	Inhibition(%)	A5JV95	MD	L. amazonensis	MD	Leishmania amazonensis	B	SINGLE PROTEIN	=	MD	Protein
361	-0.798144	-0.382856	0.398161	-0.622117	-0.2299	-0.158121	-1.67836	-2.26185	-1.42912	-1.74418	-1.42912	0.00679803	4.30318	-0.0214006	0.590909	1.0062	5.2778	0.766082	1.1583	4.72066	-0.290162	-0.0400692	-0.355986	-0.355986	0.274993	5.11911	0.626464	-0.169079	-0.604645	3.69633	0.01	Inhibition(%)	A4HSF7	MD	L. infantum	P	Leishmania infantum	B	SINGLE PROTEIN	=	MD	Protein
362	-0.510271	-0.244768	0.254553	-0.397733	-0.14698	-0.10109	-1.07301	-1.44605	-0.913669	-1.1151	-0.913669	0.00434613	2.75112	-0.0136819	0.377781	0.643284	3.37421	0.489773	0.740526	3.01802	-0.185507	-0.0256171	-0.227589	-0.227589	0.175809	3.27276	0.400512	-0.108096	-0.386563	5.78164	0.01	Inhibition(%)	MD	MD	L. braziliensis	P	MD	B	UNCHECKED	=	MD	Unassigned
363	-0.521831	-0.250313	0.26032	-0.406743	-0.15031	-0.10338	-1.09732	-1.47881	-0.934368	-1.14036	-0.934368	0.00444459	2.81344	-0.0139918	0.38634	0.657858	3.45065	0.500869	0.757303	3.08639	-0.18971	-0.0261975	-0.232745	-0.232745	0.179792	3.3469	0.409586	-0.110545	-0.39532	5.65356	0.01	Inhibition(%)	A4HSF7	MD	L. infantum	MD	Leishmania infantum	B	SINGLE PROTEIN	=	MD	Protein
364	-0.88567	-0.42484	0.441823	-0.690338	-0.25511	-0.175461	-1.86241	-2.50988	-1.58584	-1.93545	-1.58584	0.00754351	4.77507	-0.0237474	0.655709	1.11654	5.85657	0.850092	1.28532	5.23833	-0.321981	-0.0444633	-0.395023	-0.395023	0.305149	5.68048	0.695163	-0.18762	-0.670951	3.33104	0	IC50(nM)	Q4Q5S8	MD	L. major	MD	Leishmania major	B	SINGLE PROTEIN	=	MD	Protein
365	-0.63942	-0.306718	0.31898	-0.498398	-0.18418	-0.126676	-1.34459	-1.81204	-1.14492	-1.39732	-1.14492	0.00544613	3.44742	-0.0171447	0.473397	0.806098	4.22822	0.613734	0.927952	3.78188	-0.232458	-0.0321008	-0.285192	-0.285192	0.220306	4.10109	0.501881	-0.135454	-0.484401	4.61387	0.89	Ratio IC50()	MD	Vero	MD	P	MD	A	ADMET	>	MD	Unassigned
366	-0.237732	-0.114036	0.118595	-0.185301	-0.068477	-0.0470974	-0.499911	-0.673706	-0.425673	-0.519517	-0.425673	0.00202484	1.28173	-0.0063743	0.176006	0.299703	1.57203	0.228183	0.345007	1.40608	-0.0864266	-0.0119349	-0.106033	-0.106033	0.0819083	1.52476	0.186596	-0.0503612	-0.180097	12.4098	0.89	Ratio IC50()	MD	Vero	MD	P	MD	A	ADMET	=	MD	Unassigned
367	-0.554563	-0.266014	0.276648	-0.432256	-0.159738	-0.109865	-1.16615	-1.57156	-0.992976	-1.21189	-0.992976	0.00472337	2.98991	-0.0148694	0.410572	0.699121	3.66709	0.532285	0.804804	3.27999	-0.201609	-0.0278407	-0.247344	-0.247344	0.191069	3.55683	0.435277	-0.117478	-0.420116	5.31987	0.82	Ratio EC50()	MD	HEK293	MD	MD	MD	A	ADMET	=	MD	Unassigned
368	-0.506875	-0.243139	0.252858	-0.395085	-0.146001	-0.100417	-1.06587	-1.43642	-0.907588	-1.10767	-0.907588	0.0043172	2.7328	-0.0135908	0.375266	0.639002	3.35175	0.486513	0.735597	2.99793	-0.184272	-0.0254466	-0.226074	-0.226074	0.174639	3.25097	0.397846	-0.107376	-0.38399	5.82038	0.82	IC50(ug.mL-1)	MD	L6	L. donovani	MD	Leishmania donovani	F	ORGANISM	>	MD	Non-molecular
369	-0.244307	-0.11719	0.121875	-0.190426	-0.0703708	-0.0483999	-0.513736	-0.692338	-0.437446	-0.533884	-0.437446	0.00208084	1.31718	-0.00655059	0.180874	0.307991	1.6155	0.234493	0.354548	1.44497	-0.0888169	-0.0122649	-0.108965	-0.108965	0.0841736	1.56693	0.191757	-0.0517539	-0.185078	12.0758	0.91	Ratio CC50/IC50()	MD	J774.A1	MD	P	MD	F	UNCHECKED	=	MD	Unassigned
370	-0.581601	-0.278984	0.290137	-0.453331	-0.167526	-0.115222	-1.22301	-1.64819	-1.04139	-1.27097	-1.04139	0.00495367	3.13569	-0.0155944	0.430591	0.733208	3.84589	0.558238	0.844044	3.43991	-0.211439	-0.0291981	-0.259404	-0.259404	0.200385	3.73026	0.4565	-0.123206	-0.4406	5.07255	0.91	Ratio CC50/IC50()	MD	J774.A1	MD	P	MD	F	UNCHECKED	<	MD	Unassigned
371	-0.236195	-0.113299	0.117828	-0.184103	-0.0680343	-0.0467929	-0.496679	-0.66935	-0.422921	-0.516158	-0.422921	0.00201175	1.27344	-0.00633309	0.174868	0.297765	1.56186	0.226707	0.342776	1.39699	-0.0858679	-0.0118577	-0.105347	-0.105347	0.0813788	1.5149	0.18539	-0.0500356	-0.178933	12.4905	0.91	Ratio CC50/IC50()	MD	J774.A1	MD	P	MD	F	UNCHECKED	>	MD	Unassigned
372	-0.260611	-0.12501	0.130008	-0.203134	-0.075067	-0.0516299	-0.54802	-0.73854	-0.466638	-0.569513	-0.466638	0.0022197	1.40508	-0.00698774	0.192944	0.328545	1.72331	0.250142	0.378209	1.54139	-0.094744	-0.0130834	-0.116237	-0.116237	0.0897909	1.6715	0.204554	-0.0552077	-0.197429	11.3203	0.91	Ratio CC50/IC50()	MD	HepG2	MD	P	MD	F	UNCHECKED	=	MD	Unassigned
373	-0.24585	-0.11793	0.122644	-0.191629	-0.0708154	-0.0487057	-0.516981	-0.696711	-0.440209	-0.537257	-0.440209	0.00209398	1.3255	-0.00659197	0.182016	0.309937	1.62571	0.235974	0.356788	1.45409	-0.0893779	-0.0123424	-0.109653	-0.109653	0.0847053	1.57683	0.192968	-0.0520809	-0.186247	12	0.91	Ratio CC50/IC50()	MD	HepG2	MD	P	MD	F	UNCHECKED	<	MD	Unassigned
374	-0.236269	-0.113334	0.117864	-0.18416	-0.0680554	-0.0468074	-0.496832	-0.669557	-0.423052	-0.516318	-0.423052	0.00201237	1.27384	-0.00633505	0.174922	0.297857	1.56235	0.226778	0.342883	1.39742	-0.0858945	-0.0118614	-0.10538	-0.10538	0.081404	1.51537	0.185447	-0.0500511	-0.178988	12.4866	0.91	Ratio CC50/IC50()	MD	HepG2	MD	P	MD	F	UNCHECKED	>	MD	Unassigned
375	-0.512033	-0.245613	0.255432	-0.399106	-0.147487	-0.101439	-1.07672	-1.45104	-0.916825	-1.11895	-0.916825	0.00436114	2.76062	-0.0137291	0.379086	0.645506	3.38586	0.491465	0.743084	3.02844	-0.186148	-0.0257056	-0.228375	-0.228375	0.176416	3.28406	0.401895	-0.108469	-0.387898	5.76174	0	IC50(nM)	MD	MD	L. chagasi	MD	Leishmania chagasi	F	ORGANISM	>	MD	Non-molecular
376	-0.554036	-0.265761	0.276385	-0.431845	-0.159586	-0.109761	-1.16504	-1.57007	-0.992033	-1.21073	-0.992033	0.00471889	2.98707	-0.0148553	0.410183	0.698457	3.66361	0.53178	0.80404	3.27687	-0.201417	-0.0278143	-0.247109	-0.247109	0.190888	3.55346	0.434863	-0.117367	-0.419717	5.32493	0.89	Ratio IC50()	MD	MD	L. donovani	PA	Leishmania donovani	F	ORGANISM	=	MD	Non-molecular
377	-0.523537	-0.251131	0.26117	-0.408073	-0.150801	-0.103718	-1.10091	-1.48364	-0.937422	-1.14408	-0.937422	0.00445911	2.82264	-0.0140376	0.387602	0.660008	3.46193	0.502506	0.759778	3.09648	-0.19033	-0.0262831	-0.233506	-0.233506	0.180379	3.35784	0.410924	-0.110906	-0.396612	5.63514	0.89	Ratio IC50()	MD	RAW264.7	MD	P	MD	T	UNCHECKED	=	MD	Unassigned
378	-0.513646	-0.246387	0.256237	-0.400364	-0.147952	-0.101759	-1.08011	-1.45561	-0.919713	-1.12247	-0.919713	0.00437488	2.76931	-0.0137724	0.38028	0.647539	3.39653	0.493013	0.745424	3.03798	-0.186734	-0.0257866	-0.229095	-0.229095	0.176972	3.29441	0.403161	-0.108811	-0.38912	5.74365	0.89	Ratio IC50()	MD	RAW264.7	MD	P	MD	T	UNCHECKED	>	MD	Unassigned
379	-0.24128	-0.115738	0.120365	-0.188067	-0.069499	-0.0478003	-0.507371	-0.68376	-0.432026	-0.52727	-0.432026	0.00205505	1.30086	-0.00646943	0.178633	0.304175	1.59549	0.231588	0.350156	1.42706	-0.0877164	-0.012113	-0.107615	-0.107615	0.0831307	1.54751	0.189381	-0.0511127	-0.182785	12.2273	0.82	IC50(ug.mL-1)	MD	Macrophage	Mus musculus	MD	Leishmania infantum	F	ORGANISM	MD	MD	Non-molecular
380	-0.245209	-0.117622	0.122324	-0.191129	-0.0706305	-0.0485785	-0.515632	-0.694892	-0.43906	-0.535854	-0.43906	0.00208851	1.32204	-0.00657476	0.181541	0.309127	1.62146	0.235358	0.355857	1.4503	-0.0891446	-0.0123102	-0.109367	-0.109367	0.0844842	1.57271	0.192464	-0.0519449	-0.185761	12.0314	0.82	IC50(ug.mL-1)	MD	Macrophage	Mus musculus	MD	Leishmania infantum	F	ORGANISM	=	MD	Non-molecular
381	-0.600663	-0.288127	0.299645	-0.468189	-0.173016	-0.118998	-1.26309	-1.70221	-1.07552	-1.31263	-1.07552	0.00511602	3.23846	-0.0161055	0.444703	0.757238	3.97193	0.576534	0.871706	3.55265	-0.218368	-0.0301551	-0.267906	-0.267906	0.206952	3.85251	0.471461	-0.127244	-0.45504	4.91158	0.82	IC50(ug.mL-1)	MD	Macrophage	Mus musculus	MD	Leishmania infantum	F	ORGANISM	>	MD	Non-molecular
382	-0.672957	-0.322805	0.33571	-0.524539	-0.19384	-0.13332	-1.41511	-1.90708	-1.20497	-1.47061	-1.20497	0.00573177	3.62823	-0.0180439	0.498226	0.848377	4.44998	0.645923	0.976622	3.98023	-0.244651	-0.0337844	-0.30015	-0.30015	0.23186	4.31619	0.528204	-0.142559	-0.509807	4.38394	0	IC50(nM)	MD	MD	L. tropica	P	Leishmania tropica	F	ORGANISM	=	Outside typical range	Non-molecular
383	-0.603019	-0.289257	0.300821	-0.470025	-0.173695	-0.119465	-1.26804	-1.70888	-1.07974	-1.31778	-1.07974	0.00513609	3.25116	-0.0161687	0.446447	0.760208	3.98751	0.578795	0.875125	3.56658	-0.219225	-0.0302733	-0.268956	-0.268956	0.207764	3.86762	0.47331	-0.127743	-0.456825	4.89239	0.01	Ki(nM)	Q4QBL1	MD	L. major	MD	Leishmania major	B	SINGLE PROTEIN	=	MD	Protein
384	-0.558288	-0.267801	0.278507	-0.43516	-0.160811	-0.110603	-1.17398	-1.58212	-0.999647	-1.22003	-0.999647	0.0047551	3.01	-0.0149693	0.413331	0.703818	3.69173	0.535862	0.810211	3.30202	-0.202963	-0.0280277	-0.249006	-0.249006	0.192353	3.58073	0.438201	-0.118268	-0.422939	5.28437	0.01	EC50(nM)	Q95Z89	MD	L. donovani	MD	Leishmania major	B	SINGLE PROTEIN	=	MD	Homologous protein
385	-0.243187	-0.116653	0.121316	-0.189553	-0.0700482	-0.048178	-0.511381	-0.689164	-0.43544	-0.531437	-0.43544	0.0020713	1.31114	-0.00652056	0.180044	0.306579	1.6081	0.233418	0.352923	1.43834	-0.0884097	-0.0122087	-0.108466	-0.108466	0.0837877	1.55975	0.190878	-0.0515167	-0.18423	12.1314	0	IC50(nM)	MD	MD	L. major	MD	MD	B	UNCHECKED	>	MD	Unassigned
386	-0.573543	-0.275118	0.286116	-0.44705	-0.165205	-0.113625	-1.20606	-1.62535	-1.02696	-1.25336	-1.02696	0.00488503	3.09225	-0.0153784	0.424625	0.723049	3.7926	0.550503	0.832349	3.39225	-0.208509	-0.0287936	-0.25581	-0.25581	0.197609	3.67857	0.450174	-0.121499	-0.434495	5.14382	0.89	Ratio IC50()	MD	HeLa	MD	MD	MD	T	UNCHECKED	=	MD	Unassigned
387	-0.231657	-0.111122	0.115564	-0.180566	-0.0667272	-0.0458939	-0.487136	-0.65649	-0.414796	-0.506241	-0.414796	0.00197309	1.24898	-0.00621141	0.171508	0.292044	1.53185	0.222352	0.336191	1.37015	-0.0842181	-0.0116299	-0.103323	-0.103323	0.0798153	1.4858	0.181828	-0.0490742	-0.175495	12.7352	0.89	Ratio IC50()	MD	J774	MD	MD	MD	T	UNCHECKED	=	MD	Unassigned
388	-0.594213	-0.285034	0.296428	-0.463162	-0.171159	-0.11772	-1.24953	-1.68393	-1.06397	-1.29853	-1.06397	0.00506109	3.20369	-0.0159326	0.439928	0.749108	3.92929	0.570343	0.862346	3.5145	-0.216024	-0.0298313	-0.265029	-0.265029	0.20473	3.81114	0.466399	-0.125878	-0.450154	4.96489	0.91	Ratio CC50/IC50()	MD	KB	MD	A	MD	F	UNCHECKED	=	MD	Unassigned
389	-0.665664	-0.319307	0.332072	-0.518854	-0.191739	-0.131875	-1.39978	-1.88641	-1.19191	-1.45468	-1.19191	0.00566965	3.58891	-0.0178484	0.492827	0.839184	4.40176	0.638924	0.966039	3.9371	-0.241999	-0.0334183	-0.296897	-0.296897	0.229348	4.26941	0.52248	-0.141014	-0.504283	4.43197	0	IC50(nM)	O96526	MD	L. major	MD	Leishmania major	B	SINGLE PROTEIN	=	MD	Protein
390	-0.759525	-0.36433	0.378895	-0.592014	-0.218775	-0.15047	-1.59715	-2.1524	-1.35997	-1.65979	-1.35997	0.00646909	4.09496	-0.0203651	0.562317	0.957511	5.02242	0.729014	1.10225	4.49224	-0.276122	-0.0381304	-0.338761	-0.338761	0.261687	4.87141	0.596152	-0.160897	-0.575388	3.88427	0	IC50(nM)	Q6S996	MD	L. major	MD	Leishmania major	B	SINGLE PROTEIN	=	MD	Protein
391	-0.598772	-0.28722	0.298702	-0.466715	-0.172472	-0.118623	-1.25912	-1.69685	-1.07214	-1.3085	-1.07214	0.00509992	3.22827	-0.0160548	0.443303	0.754855	3.95943	0.574719	0.868963	3.54147	-0.217681	-0.0300602	-0.267062	-0.267062	0.206301	3.84039	0.469977	-0.126844	-0.453608	4.92708	0.89	Ratio IC50()	MD	MD	MD	MD	MD	A	ADMET	=	MD	Unassigned
392	-0.573063	-0.274888	0.285877	-0.446676	-0.165066	-0.11353	-1.20505	-1.62399	-1.0261	-1.25231	-1.0261	0.00488094	3.08966	-0.0153655	0.424269	0.722444	3.78943	0.550043	0.831652	3.38941	-0.208335	-0.0287695	-0.255596	-0.255596	0.197443	3.67549	0.449798	-0.121397	-0.434131	5.14813	0.89	Ratio IC50()	MD	MD	MD	MD	MD	A	ADMET	>	MD	Unassigned
393	-0.495549	-0.237706	0.247209	-0.386258	-0.142739	-0.0981737	-1.04205	-1.40433	-0.887309	-1.08292	-0.887309	0.00422074	2.67174	-0.0132871	0.366882	0.624724	3.27686	0.475642	0.719161	2.93095	-0.180155	-0.024878	-0.221023	-0.221023	0.170736	3.17833	0.388957	-0.104977	-0.37541	5.9534	0.89	Ratio IC50()	MD	MD	MD	MD	MD	A	ADMET	<	MD	Unassigned
394	-0.520807	-0.249822	0.259809	-0.405945	-0.150014	-0.103178	-1.09517	-1.47591	-0.932534	-1.13812	-0.932534	0.00443586	2.80792	-0.0139644	0.385581	0.656566	3.44388	0.499886	0.755816	3.08034	-0.189337	-0.0261461	-0.232288	-0.232288	0.179439	3.34033	0.408782	-0.110328	-0.394544	5.66468	0.01	Inhibition(%)	P39050	MD	L. donovani	MD	Leishmania donovani	B	SINGLE PROTEIN	=	MD	Protein
395	-0.678265	-0.325352	0.338358	-0.528676	-0.195369	-0.134372	-1.42628	-1.92212	-1.21447	-1.48221	-1.21447	0.00577698	3.65685	-0.0181863	0.502156	0.85507	4.48509	0.651019	0.984326	4.01163	-0.24658	-0.0340509	-0.302518	-0.302518	0.23369	4.35023	0.532371	-0.143683	-0.513829	4.34963	0	IC50(nM)	MD	MD	L. major	MD	MD	B	UNCHECKED	>=	MD	Unassigned
396	-0.258916	-0.124197	0.129162	-0.201813	-0.0745789	-0.0512941	-0.544456	-0.733738	-0.463604	-0.565809	-0.463604	0.00220526	1.39594	-0.0069423	0.19169	0.326408	1.71211	0.248515	0.37575	1.53137	-0.0941279	-0.0129984	-0.115481	-0.115481	0.089207	1.66063	0.203224	-0.0548487	-0.196145	11.3944	0.1	Activity(%)	Q01782	MD	L. major	P	Leishmania major	B	SINGLE PROTEIN	=	MD	Protein
397	-0.23401	-0.112251	0.116738	-0.1824	-0.0674049	-0.04636	-0.492084	-0.663158	-0.419009	-0.511383	-0.419009	0.00199313	1.26166	-0.0062745	0.17325	0.29501	1.54741	0.22461	0.339605	1.38407	-0.0850735	-0.011748	-0.104373	-0.104373	0.0806259	1.50089	0.183675	-0.0495727	-0.177278	12.6071	0.92	Ratio Ki()	MD	MD	MD	MD	MD	B	UNCHECKED	=	MD	Unassigned
398	-0.237766	-0.114052	0.118611	-0.185327	-0.0684866	-0.047104	-0.499981	-0.6738	-0.425733	-0.519589	-0.425733	0.00202512	1.28191	-0.0063752	0.176031	0.299744	1.57225	0.228214	0.345055	1.40628	-0.0864387	-0.0119365	-0.106047	-0.106047	0.0819198	1.52497	0.186623	-0.0503682	-0.180123	12.408	0.01	Ki(nM)	Q01782	MD	L.	MD	Leishmania major	B	SINGLE PROTEIN	=	MD	Homologous protein
399	-0.245389	-0.117709	0.122414	-0.191269	-0.0706824	-0.0486142	-0.516011	-0.695403	-0.439383	-0.536248	-0.439383	0.00209005	1.32301	-0.0065796	0.181675	0.309355	1.62266	0.235531	0.356118	1.45136	-0.0892101	-0.0123193	-0.109448	-0.109448	0.0845463	1.57387	0.192606	-0.0519831	-0.185898	12.0226	0.85	Selectivity index()	MD	U-937	MD	MD	MD	T	UNCHECKED	>	MD	Unassigned
400	-0.25109	-0.120443	0.125258	-0.195713	-0.0723246	-0.0497437	-0.527999	-0.711559	-0.449591	-0.548707	-0.449591	0.00213861	1.35375	-0.00673246	0.185895	0.316542	1.66035	0.241003	0.364392	1.48508	-0.0912827	-0.0126055	-0.11199	-0.11199	0.0865105	1.61043	0.197081	-0.0531908	-0.190217	11.7496	0.85	Selectivity index()	MD	U-937	MD	MD	MD	T	UNCHECKED	<	MD	Unassigned
401	-0.234253	-0.112367	0.116859	-0.18259	-0.067475	-0.0464082	-0.492595	-0.663847	-0.419444	-0.511914	-0.419444	0.00199521	1.26297	-0.00628102	0.17343	0.295317	1.54902	0.224843	0.339958	1.3855	-0.0851619	-0.0117602	-0.104481	-0.104481	0.0807097	1.50245	0.183866	-0.0496242	-0.177462	12.5941	0.75	EC50(ug.mL-1)	MD	U-937	L. panamensis	MD	Leishmania panamensis	F	ORGANISM	=	MD	Non-molecular
402	-0.604629	-0.29003	0.301624	-0.47128	-0.174159	-0.119784	-1.27143	-1.71345	-1.08262	-1.32129	-1.08262	0.0051498	3.25984	-0.0162119	0.447639	0.762238	3.99816	0.58034	0.877462	3.5761	-0.21981	-0.0303542	-0.269674	-0.269674	0.208319	3.87795	0.474574	-0.128084	-0.458044	4.87936	0.75	EC50(ug.mL-1)	MD	U-937	L. panamensis	MD	Leishmania panamensis	F	ORGANISM	>	Outside typical range	Non-molecular
403	-0.507931	-0.243645	0.253385	-0.395908	-0.146306	-0.100627	-1.06809	-1.43942	-0.909479	-1.10998	-0.909479	0.00432619	2.7385	-0.0136191	0.376048	0.640334	3.35874	0.487527	0.73713	3.00418	-0.184656	-0.0254996	-0.226546	-0.226546	0.175002	3.25775	0.398675	-0.1076	-0.38479	5.80828	0.75	EC50(ug.mL-1)	MD	U-937	L. panamensis	MD	Leishmania panamensis	F	ORGANISM	>	MD	Non-molecular
404	-0.244087	-0.117084	0.121765	-0.190254	-0.0703074	-0.0483563	-0.513273	-0.691713	-0.437051	-0.533403	-0.437051	0.00207896	1.31599	-0.00654468	0.180711	0.307713	1.61405	0.234282	0.354229	1.44366	-0.0887368	-0.0122539	-0.108867	-0.108867	0.0840977	1.56552	0.191584	-0.0517073	-0.184911	12.0867	0	IC50(nM)	MD	MD	L.	P	Leishmania	F	ORGANISM	=	MD	Non-molecular
405	-0.632052	-0.303184	0.315304	-0.492655	-0.182058	-0.125216	-1.3291	-1.79116	-1.13172	-1.38122	-1.13172	0.00538337	3.40769	-0.0169472	0.467942	0.79681	4.1795	0.606662	0.917259	3.7383	-0.22978	-0.0317309	-0.281906	-0.281906	0.217767	4.05383	0.496098	-0.133894	-0.478819	4.66766	0.89	Ratio IC50()	MD	B16	MD	MD	MD	T	UNCHECKED	=	MD	Unassigned
406	-0.632052	-0.303184	0.315304	-0.492655	-0.182058	-0.125216	-1.3291	-1.79116	-1.13172	-1.38122	-1.13172	0.00538337	3.40769	-0.0169472	0.467942	0.79681	4.1795	0.606662	0.917259	3.7383	-0.22978	-0.0317309	-0.281906	-0.281906	0.217767	4.05383	0.496098	-0.133894	-0.478819	4.66766	0.89	Ratio IC50()	MD	L1210	MD	MD	MD	T	UNCHECKED	=	MD	Unassigned
407	-0.539821	-0.258943	0.269294	-0.420766	-0.155491	-0.106945	-1.13515	-1.52979	-0.966581	-1.17967	-0.966581	0.00459782	2.91044	-0.0144742	0.399659	0.680537	3.56962	0.518136	0.783411	3.1928	-0.19625	-0.0271006	-0.240769	-0.240769	0.18599	3.46229	0.423706	-0.114356	-0.408949	5.46515	0	IC50(nM)	MD	MD	L. tarentolae	MD	Leishmania tarentolae	F	ORGANISM	=	MD	Non-molecular
408	-0.581358	-0.278867	0.290015	-0.453141	-0.167456	-0.115173	-1.2225	-1.6475	-1.04095	-1.27044	-1.04095	0.00495159	3.13438	-0.0155879	0.43041	0.732901	3.84428	0.558004	0.84369	3.43847	-0.21135	-0.0291859	-0.259295	-0.259295	0.200301	3.72869	0.456308	-0.123155	-0.440415	5.07468	0.82	IC50(ug.mL-1)	MD	MD	L. aethiopica	MD	Leishmania aethiopica	F	ORGANISM	=	MD	Non-molecular
409	-0.784154	-0.376145	0.391182	-0.611212	-0.22587	-0.15535	-1.64894	-2.2222	-1.40407	-1.71361	-1.40407	0.00667887	4.22775	-0.0210255	0.580551	0.988561	5.18529	0.752654	1.138	4.63792	-0.285076	-0.0393669	-0.349746	-0.349746	0.270173	5.02938	0.615483	-0.166115	-0.594046	3.76227	0.82	IC50(ug.mL-1)	MD	MD	L. aethiopica	MD	Leishmania aethiopica	F	ORGANISM	=	Outside typical range	Non-molecular
410	-0.337724	-0.162	0.168476	-0.26324	-0.0972788	-0.0669068	-0.710176	-0.95707	-0.604714	-0.738028	-0.604714	0.00287649	1.82083	-0.00905537	0.250035	0.425759	2.23323	0.324157	0.490119	1.99748	-0.122778	-0.0169547	-0.15063	-0.15063	0.116359	2.16608	0.26508	-0.0715433	-0.255847	8.73554	0	IC50(nM)	Q4QE15	MD	L. major	MD	Leishmania major	B	SINGLE PROTEIN	>	MD	Protein
411	-0.738988	-0.35448	0.36865	-0.576007	-0.21286	-0.146402	-1.55397	-2.09421	-1.3232	-1.61491	-1.3232	0.00629418	3.98424	-0.0198144	0.547113	0.931622	4.88662	0.709303	1.07245	4.37078	-0.268656	-0.0370994	-0.329601	-0.329601	0.254611	4.7397	0.580033	-0.156547	-0.55983	3.99222	0.91	Ratio CC50/IC50()	MD	KB	MD	MD	MD	F	UNCHECKED	=	MD	Unassigned
412	-0.26213	-0.125739	0.130766	-0.204318	-0.0755045	-0.0519308	-0.551214	-0.742845	-0.469358	-0.572832	-0.469358	0.00223264	1.41327	-0.00702847	0.194069	0.33046	1.73336	0.2516	0.380413	1.55038	-0.0952962	-0.0131597	-0.116914	-0.116914	0.0903142	1.68124	0.205746	-0.0555295	-0.19858	11.2547	0.91	Ratio CC50/IC50()	MD	KB	MD	MD	MD	F	UNCHECKED	>	MD	Unassigned
413	-0.250046	-0.119942	0.124737	-0.194899	-0.0720238	-0.0495368	-0.525803	-0.7086	-0.447721	-0.546425	-0.447721	0.00212971	1.34812	-0.00670446	0.185122	0.315226	1.65345	0.240001	0.362877	1.47891	-0.0909031	-0.012553	-0.111525	-0.111525	0.0861508	1.60373	0.196261	-0.0529696	-0.189425	11.7987	0	IC50(nM)	Q8I6E4	MD	L. infantum	MD	Leishmania infantum	B	SINGLE PROTEIN	=	MD	Protein
414	-0.760456	-0.364777	0.37936	-0.59274	-0.219044	-0.150655	-1.59911	-2.15504	-1.36164	-1.66182	-1.36164	0.00647703	4.09998	-0.0203901	0.563006	0.958685	5.02858	0.729908	1.1036	4.49775	-0.276461	-0.0381772	-0.339176	-0.339176	0.262008	4.87739	0.596883	-0.161095	-0.576094	3.87952	0	IC50(nM)	Q8I6E4	MD	L. infantum	MD	Leishmania infantum	B	SINGLE PROTEIN	=	Outside typical range	Protein
415	-0.23979	-0.115023	0.119621	-0.186905	-0.0690698	-0.0475051	-0.504238	-0.679538	-0.429358	-0.524014	-0.429358	0.00204236	1.29282	-0.00642948	0.17753	0.302297	1.58563	0.230158	0.347993	1.41825	-0.0871748	-0.0120382	-0.10695	-0.10695	0.0826174	1.53796	0.188212	-0.0507971	-0.181656	12.3033	0.89	Ratio IC50()	MD	MD	MD	MD	MD	T	UNCHECKED	=	MD	Unassigned
416	-0.530234	-0.254344	0.264511	-0.413293	-0.15273	-0.105045	-1.11499	-1.50262	-0.949413	-1.15872	-0.949413	0.00451615	2.85874	-0.0142171	0.39256	0.66845	3.50622	0.508934	0.769497	3.13609	-0.192764	-0.0266193	-0.236493	-0.236493	0.182687	3.40079	0.416181	-0.112325	-0.401686	5.56397	0.89	Ratio IC50()	MD	MD	MD	MD	MD	T	UNCHECKED	>	MD	Unassigned
417	-0.404327	-0.193949	0.201702	-0.315155	-0.116463	-0.0801017	-0.850231	-1.14582	-0.723971	-0.883577	-0.723971	0.00344377	2.17992	-0.0108412	0.299345	0.509724	2.67365	0.388085	0.586776	2.39141	-0.146992	-0.0202984	-0.180337	-0.180337	0.139307	2.59326	0.317357	-0.0856526	-0.306304	7.29657	0.1	Activity(%)	MD	MD	L. braziliensis MHOM/BR/75/M2904	MD	MD	F	NON-MOLECULAR	=	MD	Non-molecular
418	-0.369945	-0.177456	0.18455	-0.288355	-0.10656	-0.0732901	-0.77793	-1.04838	-0.662407	-0.80844	-0.662407	0.00315093	1.99455	-0.0099193	0.27389	0.466379	2.44629	0.355084	0.536879	2.18805	-0.134492	-0.0185723	-0.165001	-0.165001	0.127461	2.37274	0.29037	-0.0783689	-0.280256	7.97472	0.01	Inhibition(%)	MD	MD	L. braziliensis MHOM/BR/75/M2904	MD	MD	B	UNCHECKED	=	MD	Unassigned
419	-0.57645	-0.276513	0.287567	-0.449316	-0.166042	-0.114201	-1.21218	-1.63359	-1.03217	-1.25972	-1.03217	0.0049098	3.10792	-0.0154563	0.426777	0.726714	3.81183	0.553294	0.836568	3.40944	-0.209566	-0.0289395	-0.257106	-0.257106	0.19861	3.69722	0.452456	-0.122115	-0.436698	5.11788	0.01	Inhibition(%)	MD	MD	L. infantum	MD	MD	B	UNCHECKED	=	MD	Unassigned
420	-0.398526	-0.191166	0.198808	-0.310633	-0.114792	-0.0789524	-0.838032	-1.12938	-0.713584	-0.870899	-0.713584	0.00339436	2.14865	-0.0106857	0.29505	0.502411	2.63529	0.382517	0.578357	2.3571	-0.144883	-0.0200072	-0.177749	-0.177749	0.137308	2.55605	0.312804	-0.0844236	-0.301909	7.40278	0.01	Inhibition(%)	MD	J774.2	L. braziliensis MHOM/BR/75/M2904	A	MD	F	NON-MOLECULAR	=	MD	Non-molecular
421	-0.414057	-0.198616	0.206556	-0.322739	-0.119266	-0.0820293	-0.870692	-1.17339	-0.741393	-0.904839	-0.741393	0.00352665	2.23238	-0.0111021	0.306549	0.52199	2.73799	0.397424	0.600897	2.44896	-0.150529	-0.0207869	-0.184676	-0.184676	0.142659	2.65567	0.324994	-0.0877138	-0.313675	7.12511	0.01	Inhibition(%)	MD	J774.2	L. braziliensis MHOM/BR/75/M2904	MD	MD	F	NON-MOLECULAR	=	MD	Non-molecular
422	-0.403353	-0.193481	0.201216	-0.314395	-0.116183	-0.0799087	-0.848183	-1.14306	-0.722227	-0.881448	-0.722227	0.00343548	2.17467	-0.0108151	0.298624	0.508496	2.66721	0.38715	0.585363	2.38565	-0.146637	-0.0202495	-0.179902	-0.179902	0.138971	2.58701	0.316592	-0.0854462	-0.305566	7.31419	0.01	Inhibition(%)	MD	J774.2	L. infantum	A	Leishmania infantum	F	ORGANISM	=	MD	Non-molecular
423	-0.385767	-0.185045	0.192443	-0.300687	-0.111117	-0.0764247	-0.811202	-1.09322	-0.690737	-0.843016	-0.690737	0.00328569	2.07985	-0.0103435	0.285604	0.486325	2.55092	0.37027	0.559841	2.28164	-0.140244	-0.0193666	-0.172058	-0.172058	0.132912	2.47422	0.302789	-0.0817207	-0.292243	7.64763	0.01	Inhibition(%)	MD	J774.2	L. infantum	MD	Leishmania infantum	F	ORGANISM	=	MD	Non-molecular
424	-0.255485	-0.122552	0.127451	-0.199139	-0.0735905	-0.0506144	-0.537241	-0.724014	-0.45746	-0.558311	-0.45746	0.00217604	1.37744	-0.0068503	0.189149	0.322082	1.68942	0.245222	0.37077	1.51108	-0.0928805	-0.0128261	-0.11395	-0.11395	0.0880248	1.63862	0.20053	-0.0541218	-0.193546	11.5475	0.75	RatioGI50()	MD	HL-60	MD	P	MD	T	UNCHECKED	=	MD	Unassigned
425	-0.242265	-0.11621	0.120856	-0.188834	-0.0697826	-0.0479954	-0.509442	-0.68655	-0.433789	-0.529422	-0.433789	0.00206344	1.30617	-0.00649583	0.179362	0.305417	1.602	0.232533	0.351585	1.43289	-0.0880744	-0.0121624	-0.108054	-0.108054	0.08347	1.55383	0.190154	-0.0513213	-0.183531	12.1776	0.89	Ratio IC50()	MD	Vero	MD	MD	MD	T	UNCHECKED	>	MD	Unassigned
426	-0.27146	-0.130215	0.13542	-0.211591	-0.078192	-0.0537792	-0.570834	-0.769286	-0.486065	-0.593222	-0.486065	0.0023121	1.46357	-0.00727864	0.200976	0.342222	1.79505	0.260555	0.393954	1.60556	-0.0986882	-0.0136281	-0.121076	-0.121076	0.0935289	1.74108	0.213069	-0.057506	-0.205648	10.8679	0.91	Ratio CC50/IC50()	MD	MRC5	MD	MD	MD	F	UNCHECKED	=	MD	Unassigned
427	-0.223739	-0.107323	0.111614	-0.174394	-0.0644463	-0.0443251	-0.470484	-0.634049	-0.400617	-0.488936	-0.400617	0.00190565	1.20628	-0.00599909	0.165646	0.282061	1.47949	0.214751	0.324699	1.32331	-0.0813393	-0.0112324	-0.0997912	-0.0997912	0.077087	1.43501	0.175613	-0.0473967	-0.169496	13.1859	0.91	Ratio CC50/IC50()	MD	MD	MD	MD	MD	F	UNCHECKED	<	MD	Unassigned
428	-0.257726	-0.123626	0.128568	-0.200885	-0.0742359	-0.0510583	-0.541953	-0.730364	-0.461472	-0.563208	-0.461472	0.00219512	1.38952	-0.00691038	0.190808	0.324907	1.70423	0.247373	0.374022	1.52433	-0.0936951	-0.0129386	-0.11495	-0.11495	0.0887968	1.65299	0.202289	-0.0545965	-0.195243	11.4471	0.78	Activity(uM)	MD	J774.A1	L.	A	MD	F	NON-MOLECULAR	=	MD	Non-molecular
429	-0.279164	-0.13391	0.139263	-0.217596	-0.0804112	-0.0553055	-0.587035	-0.791119	-0.499859	-0.610058	-0.499859	0.00237772	1.50511	-0.00748521	0.20668	0.351934	1.846	0.26795	0.405134	1.65113	-0.101489	-0.0140149	-0.124512	-0.124512	0.0961833	1.79049	0.219116	-0.0591381	-0.211485	10.568	0.95	FC()	MD	J774.A1	L.	A	MD	F	NON-MOLECULAR	>	MD	Non-molecular
430	-0.240242	-0.11524	0.119847	-0.187258	-0.0692	-0.0475947	-0.505189	-0.680819	-0.430168	-0.525002	-0.430168	0.00204622	1.29526	-0.00644161	0.177864	0.302867	1.58862	0.230592	0.34865	1.42093	-0.0873392	-0.0120609	-0.107152	-0.107152	0.0827732	1.54086	0.188567	-0.0508929	-0.181999	12.2801	0	IC50(nM)	MD	J774.A1	L. donovani	A	Leishmania donovani	F	ORGANISM	>	MD	Non-molecular
431	-0.552311	-0.264934	0.275525	-0.430501	-0.159089	-0.109419	-1.16141	-1.56518	-0.988944	-1.20696	-0.988944	0.00470419	2.97777	-0.0148091	0.408905	0.696282	3.6522	0.530124	0.801536	3.26667	-0.20079	-0.0277276	-0.24634	-0.24634	0.190293	3.54239	0.433509	-0.117001	-0.41841	5.34156	0.91	Ratio CC50/IC50()	MD	Vero	MD	A	MD	F	UNCHECKED	=	MD	Unassigned
432	-0.470363	-0.225625	0.234644	-0.366626	-0.135485	-0.0931841	-0.989093	-1.33295	-0.842212	-1.02788	-0.842212	0.00400622	2.53595	-0.0126118	0.348235	0.592973	3.11032	0.451468	0.68261	2.78198	-0.170999	-0.0236136	-0.20979	-0.20979	0.162059	3.0168	0.369188	-0.0996416	-0.35633	6.27218	0	IC50(nM)	MD	MD	L. braziliensis	P	Leishmania braziliensis	F	ORGANISM	>=	MD	Non-molecular
433	-0.466995	-0.224009	0.232964	-0.364001	-0.134514	-0.0925168	-0.98201	-1.32341	-0.836181	-1.02052	-0.836181	0.00397753	2.51779	-0.0125215	0.345741	0.588727	3.08804	0.448235	0.677722	2.76206	-0.169774	-0.0234445	-0.208287	-0.208287	0.160898	2.9952	0.366545	-0.098928	-0.353778	6.31742	0	IC50(nM)	MD	MD	L. braziliensis	P	Leishmania braziliensis	F	ORGANISM	<=	MD	Non-molecular
434	-0.202259	-0.0970199	0.100898	-0.157651	-0.0582591	-0.0400697	-0.425315	-0.573177	-0.362156	-0.441996	-0.362156	0.0017227	1.09047	-0.00542315	0.149743	0.254982	1.33745	0.194134	0.293526	1.19627	-0.0735303	-0.010154	-0.0902107	-0.0902107	0.0696862	1.29724	0.158753	-0.0428464	-0.153224	14.5863	0.89	Ratio IC50()	MD	Vero	MD	MD	MD	T	NON-MOLECULAR	=	MD	Non-molecular
435	-0.592189	-0.284063	0.295418	-0.461584	-0.170576	-0.117319	-1.24527	-1.67819	-1.06035	-1.29411	-1.06035	0.00504385	3.19278	-0.0158783	0.43843	0.746556	3.9159	0.568401	0.859409	3.50253	-0.215288	-0.0297297	-0.264126	-0.264126	0.204033	3.79816	0.46481	-0.125449	-0.448621	4.98186	0.95	FC()	MD	Peritoneal macrophage cell	Mus musculus	P	MD	F	UNCHECKED	=	MD	Unassigned
436	-0.483285	-0.231823	0.241091	-0.376699	-0.139207	-0.0957442	-1.01627	-1.36957	-0.86535	-1.05612	-0.86535	0.00411628	2.60562	-0.0129583	0.357802	0.609264	3.19577	0.463872	0.701363	2.85841	-0.175696	-0.0242624	-0.215553	-0.215553	0.166511	3.09968	0.379331	-0.102379	-0.366119	6.10447	0.89	Ratio IC50()	MD	WI-38	MD	P	MD	T	UNCHECKED	=	MD	Unassigned
437	-0.372197	-0.178536	0.185673	-0.29011	-0.107208	-0.0737363	-0.782666	-1.05476	-0.666439	-0.813362	-0.666439	0.00317011	2.00669	-0.00997969	0.275557	0.469218	2.46118	0.357245	0.540147	2.20138	-0.135311	-0.0186854	-0.166006	-0.166006	0.128237	2.38718	0.292138	-0.078846	-0.281963	7.92646	0.82	IC50(ug.mL-1)	MD	MD	L. mexicana mexicana	P	Leishmania mexicana mexicana	F	ORGANISM	=	MD	Non-molecular
438	-0.757142	-0.363188	0.377706	-0.590157	-0.218089	-0.149998	-1.59214	-2.14565	-1.35571	-1.65458	-1.35571	0.0064488	4.08212	-0.0203012	0.560553	0.954508	5.00667	0.726727	1.0988	4.47815	-0.275256	-0.0380108	-0.337698	-0.337698	0.260866	4.85613	0.594282	-0.160393	-0.573583	3.8965	0.82	IC50(ug.mL-1)	MD	MD	L. mexicana mexicana	P	Leishmania mexicana mexicana	F	ORGANISM	>	MD	Non-molecular
439	-0.214335	-0.102813	0.106923	-0.167064	-0.0617376	-0.0424621	-0.45071	-0.607401	-0.383779	-0.468387	-0.383779	0.00182555	1.15558	-0.00574695	0.158684	0.270206	1.41731	0.205725	0.311052	1.2677	-0.0779207	-0.0107603	-0.095597	-0.095597	0.073847	1.3747	0.168232	-0.0454047	-0.162372	13.7644	0	IC50(nM)	MD	MD	L. donovani	MD	Leishmania donovani	F	ORGANISM	>=	MD	Non-molecular
440	-0.378362	-0.181494	0.188749	-0.294916	-0.108984	-0.0749577	-0.795631	-1.07223	-0.677479	-0.826835	-0.677479	0.00322262	2.03993	-0.010145	0.280122	0.47699	2.50195	0.363163	0.549094	2.23784	-0.137552	-0.0189949	-0.168756	-0.168756	0.130361	2.42673	0.296977	-0.0801521	-0.286633	7.7973	0	IC50(nM)	MD	MD	L. mexicana	MD	MD	B	UNCHECKED	<	MD	Unassigned
441	-0.259897	-0.124668	0.129652	-0.202578	-0.0748613	-0.0514884	-0.546519	-0.736517	-0.46536	-0.567952	-0.46536	0.00221362	1.40123	-0.0069686	0.192416	0.327645	1.71859	0.249457	0.377173	1.53717	-0.0944844	-0.0130476	-0.115918	-0.115918	0.0895449	1.66692	0.203993	-0.0550565	-0.196888	11.3514	0.91	Ratio CC50/IC50()	MD	Vero	MD	A	MD	F	UNCHECKED	>	MD	Unassigned
442	-0.259568	-0.12451	0.129487	-0.202321	-0.0747665	-0.0514232	-0.545826	-0.735584	-0.46477	-0.567233	-0.46477	0.00221081	1.39945	-0.00695977	0.192172	0.327229	1.71641	0.249141	0.376695	1.53522	-0.0943647	-0.0130311	-0.115771	-0.115771	0.0894314	1.66481	0.203735	-0.0549867	-0.196639	11.3658	0.91	Ratio CC50/IC50()	MD	Vero	MD	A	MD	F	UNCHECKED	<	MD	Unassigned
443	-0.601551	-0.288553	0.300088	-0.468881	-0.173272	-0.119174	-1.26496	-1.70472	-1.07711	-1.31457	-1.07711	0.00512358	3.24325	-0.0161293	0.44536	0.758358	3.9778	0.577386	0.872995	3.5579	-0.218691	-0.0301996	-0.268302	-0.268302	0.207258	3.8582	0.472158	-0.127432	-0.455713	4.90433	0	IC50(nM)	MD	MD	L. tarentolae	MD	Leishmania tarentolae	F	ORGANISM	=	Outside typical range	Non-molecular
444	-0.650162	-0.311871	0.324339	-0.506771	-0.187274	-0.128804	-1.36718	-1.84248	-1.16415	-1.4208	-1.16415	0.00553762	3.50534	-0.0174328	0.48135	0.819641	4.29925	0.624045	0.943542	3.84541	-0.236364	-0.0326401	-0.289983	-0.289983	0.224007	4.16999	0.510313	-0.13773	-0.492539	4.53764	0	IC50(nM)	MD	MD	L. amazonensis	MD	Leishmania amazonensis	F	ORGANISM	>	Outside typical range	Non-molecular
445	-0.622483	-0.298594	0.310531	-0.485197	-0.179302	-0.123321	-1.30898	-1.76404	-1.11459	-1.36031	-1.11459	0.00530187	3.3561	-0.0166906	0.460858	0.784747	4.11622	0.597477	0.903373	3.6817	-0.226301	-0.0312505	-0.277638	-0.277638	0.21447	3.99246	0.488587	-0.131867	-0.47157	4.73941	0	IC50(nM)	MD	MD	L. braziliensis	MD	Leishmania braziliensis	F	ORGANISM	>	Outside typical range	Non-molecular
446	-0.590549	-0.283276	0.2946	-0.460305	-0.170103	-0.116994	-1.24182	-1.67355	-1.05741	-1.29053	-1.05741	0.00502988	3.18393	-0.0158343	0.437215	0.744488	3.90505	0.566826	0.857028	3.49283	-0.214692	-0.0296473	-0.263395	-0.263395	0.203468	3.78764	0.463522	-0.125102	-0.447378	4.9957	0.91	Ratio CC50/IC50()	MD	HepG2	MD	MD	MD	F	UNCHECKED	>	MD	Unassigned
447	-0.571131	-0.273961	0.284913	-0.44517	-0.16451	-0.113147	-1.20099	-1.61852	-1.02264	-1.24809	-1.02264	0.00486449	3.07924	-0.0153137	0.422839	0.720009	3.77665	0.548188	0.828849	3.37798	-0.207632	-0.0286725	-0.254734	-0.254734	0.196778	3.6631	0.448281	-0.120988	-0.432668	5.16554	0.91	Ratio CC50/IC50()	MD	HepG2	MD	MD	MD	F	UNCHECKED	=	MD	Unassigned
448	-0.588851	-0.282461	0.293753	-0.458982	-0.169614	-0.116658	-1.23825	-1.66874	-1.05437	-1.28682	-1.05437	0.00501542	3.17478	-0.0157888	0.435958	0.742348	3.89383	0.565197	0.854565	3.48279	-0.214074	-0.0295621	-0.262637	-0.262637	0.202883	3.77675	0.46219	-0.124742	-0.446092	5.0101	0.91	Ratio CC50/IC50()	MD	HepG2	MD	MD	MD	F	UNCHECKED	<	MD	Unassigned
449	-0.229812	-0.110236	0.114643	-0.179127	-0.0661955	-0.0455282	-0.483254	-0.651259	-0.411491	-0.502207	-0.411491	0.00195737	1.23902	-0.00616192	0.170142	0.289717	1.51965	0.22058	0.333512	1.35923	-0.083547	-0.0115372	-0.1025	-0.1025	0.0791793	1.47396	0.180379	-0.0486832	-0.174097	12.8375	0.91	Ratio CC50/IC50()	MD	MD	MD	MD	MD	F	UNCHECKED	>	MD	Unassigned
450	-0.459224	-0.220282	0.229088	-0.357944	-0.132276	-0.0909774	-0.96567	-1.30139	-0.822267	-1.00354	-0.822267	0.00391135	2.4759	-0.0123132	0.339988	0.578931	3.03666	0.440777	0.666445	2.7161	-0.166949	-0.0230544	-0.204822	-0.204822	0.158221	2.94536	0.360446	-0.0972819	-0.347891	6.42432	0.01	Ki(nM)	MD	Sf9	L. donovani chagasi	MD	MD	B	UNCHECKED	=	MD	Unassigned
451	-0.42136	-0.202119	0.210199	-0.328431	-0.12137	-0.083476	-0.886048	-1.19408	-0.754469	-0.920798	-0.754469	0.00358885	2.27175	-0.0112979	0.311955	0.531197	2.78628	0.404434	0.611495	2.49215	-0.153184	-0.0211535	-0.187934	-0.187934	0.145175	2.7025	0.330726	-0.0892607	-0.319207	7.00162	0.01	Ki(nM)	MD	Sf9	L. donovani chagasi	MD	MD	B	UNCHECKED	>	MD	Unassigned
452	-0.53346	-0.255891	0.266121	-0.415807	-0.153659	-0.105684	-1.12177	-1.51176	-0.95519	-1.16577	-0.95519	0.00454363	2.87614	-0.0143036	0.394949	0.672518	3.52755	0.51203	0.774179	3.15517	-0.193937	-0.0267813	-0.237932	-0.237932	0.183798	3.42149	0.418713	-0.113008	-0.40413	5.53032	0	IC50(nM)	MD	J774	L. amazonensis	MD	Leishmania amazonensis	F	ORGANISM	=	MD	Non-molecular
453	-0.537982	-0.25806	0.268376	-0.419332	-0.154962	-0.10658	-1.13128	-1.52458	-0.963287	-1.17565	-0.963287	0.00458215	2.90052	-0.0144249	0.398297	0.678218	3.55745	0.516371	0.780741	3.18192	-0.195581	-0.0270083	-0.239949	-0.239949	0.185356	3.45049	0.422262	-0.113966	-0.407555	5.48383	0	IC50(nM)	MD	J774	L. infantum	MD	Leishmania infantum	F	ORGANISM	=	MD	Non-molecular
454	-0.599823	-0.287725	0.299227	-0.467535	-0.172775	-0.118832	-1.26133	-1.69983	-1.07402	-1.31079	-1.07402	0.00510887	3.23394	-0.016083	0.444082	0.75618	3.96638	0.575728	0.870488	3.54768	-0.218063	-0.0301129	-0.267531	-0.267531	0.206663	3.84713	0.470802	-0.127066	-0.454404	4.91845	0.91	Ratio CC50/IC50()	MD	J774	MD	MD	MD	F	UNCHECKED	>	MD	Unassigned
455	-0.549424	-0.263549	0.274085	-0.428251	-0.158258	-0.108847	-1.15535	-1.557	-0.983775	-1.20066	-0.983775	0.00467961	2.96221	-0.0147317	0.406768	0.692643	3.63311	0.527353	0.797347	3.2496	-0.199741	-0.0275827	-0.245052	-0.245052	0.189299	3.52388	0.431244	-0.11639	-0.416224	5.36963	0	IC50(nM)	MD	MD	L. guyanensis	MD	Leishmania guyanensis	F	ORGANISM	=	MD	Non-molecular
456	-0.613499	-0.294285	0.306049	-0.478194	-0.176714	-0.121541	-1.29008	-1.73858	-1.09851	-1.34068	-1.09851	0.00522535	3.30767	-0.0164497	0.454207	0.773421	4.05682	0.588855	0.890335	3.62857	-0.223035	-0.0307995	-0.273631	-0.273631	0.211375	3.93484	0.481536	-0.129963	-0.464765	4.80881	0	IC50(nM)	MD	MD	L. guyanensis	MD	Leishmania guyanensis	F	ORGANISM	=	Outside typical range	Non-molecular
457	-0.234856	-0.112656	0.11716	-0.183059	-0.0676485	-0.0465275	-0.493862	-0.665554	-0.420523	-0.513231	-0.420523	0.00200034	1.26622	-0.00629718	0.173876	0.296076	1.55301	0.225422	0.340832	1.38907	-0.0853809	-0.0117905	-0.10475	-0.10475	0.0809173	1.50631	0.184339	-0.0497518	-0.177918	12.5618	0.95	FC()	MD	J774.A1	Mus musculus	MD	MD	F	UNCHECKED	=	MD	Unassigned
458	-0.248067	-0.118993	0.12375	-0.193357	-0.0714538	-0.0491448	-0.521642	-0.702992	-0.444178	-0.5421	-0.444178	0.00211286	1.33745	-0.0066514	0.183657	0.312731	1.64036	0.238102	0.360005	1.4672	-0.0901837	-0.0124537	-0.110642	-0.110642	0.0854689	1.59104	0.194708	-0.0525504	-0.187926	11.8928	0.95	FC()	MD	J774.A1	Mus musculus	MD	MD	F	UNKNOWN	=	MD	Molecular (non-protein)
459	-0.680421	-0.326386	0.339434	-0.530357	-0.19599	-0.134799	-1.43081	-1.92823	-1.21833	-1.48692	-1.21833	0.00579535	3.66848	-0.0182441	0.503752	0.857788	4.49934	0.653088	0.987455	4.02438	-0.247364	-0.0341592	-0.303479	-0.303479	0.234432	4.36406	0.534063	-0.14414	-0.515462	4.33585	0.91	Ratio CC50/IC50()	MD	Vero	MD	MD	MD	F	UNCHECKED	>	MD	Unassigned
460	-0.585366	-0.28079	0.292015	-0.456266	-0.16861	-0.115967	-1.23092	-1.65886	-1.04813	-1.2792	-1.04813	0.00498573	3.15599	-0.0156954	0.433378	0.737954	3.87078	0.561852	0.849507	3.46217	-0.212807	-0.0293871	-0.261083	-0.261083	0.201682	3.7544	0.459454	-0.124004	-0.443452	5.03993	0	IC50(nM)	MD	J774.A1	L. donovani	MD	Leishmania donovani	F	ORGANISM	>	MD	Non-molecular
461	-0.208249	-0.0998932	0.103887	-0.16232	-0.0599845	-0.0412563	-0.437911	-0.590152	-0.372881	-0.455086	-0.372881	0.00177371	1.12277	-0.00558376	0.154178	0.262533	1.37706	0.199883	0.302219	1.2317	-0.0757079	-0.0104547	-0.0928824	-0.0928824	0.07175	1.33566	0.163455	-0.0441153	-0.157762	14.1667	0.01	Ki(nM)	MD	MD	L. chagasi	MD	MD	B	UNCHECKED	=	MD	Unassigned
462	-0.231574	-0.111082	0.115522	-0.180501	-0.0667031	-0.0458773	-0.48696	-0.656252	-0.414646	-0.506058	-0.414646	0.00197238	1.24852	-0.00620917	0.171446	0.291938	1.5313	0.222271	0.336069	1.36965	-0.0841877	-0.0116257	-0.103286	-0.103286	0.0797864	1.48526	0.181762	-0.0490565	-0.175432	12.7398	0.01	Ki(nM)	MD	MD	L. chagasi	MD	MD	B	UNCHECKED	>	MD	Unassigned
463	-0.592012	-0.283977	0.29533	-0.461446	-0.170524	-0.117284	-1.2449	-1.67769	-1.06003	-1.29372	-1.06003	0.00504234	3.19182	-0.0158736	0.438298	0.746332	3.91473	0.56823	0.859151	3.50148	-0.215223	-0.0297207	-0.264047	-0.264047	0.203972	3.79702	0.46467	-0.125412	-0.448486	4.98335	0.81	TI()	MD	MD	MD	A	MD	A	ADMET	=	MD	Unassigned
464	-0.710608	-0.340866	0.354493	-0.553886	-0.204685	-0.140779	-1.49429	-2.01378	-1.27238	-1.55289	-1.27238	0.00605246	3.83123	-0.0190535	0.526102	0.895844	4.69896	0.682063	1.03126	4.20293	-0.258339	-0.0356747	-0.316943	-0.316943	0.244833	4.55768	0.557757	-0.150535	-0.538331	4.15166	0.75	EC50(ug.mL-1)	MD	MD	L. infantum	A	Leishmania infantum	F	ORGANISM	=	Outside typical range	Non-molecular
465	-0.236033	-0.113221	0.117747	-0.183977	-0.0679876	-0.0467608	-0.496338	-0.66889	-0.422631	-0.515803	-0.422631	0.00201036	1.27257	-0.00632874	0.174748	0.29756	1.56079	0.226552	0.342541	1.39603	-0.0858089	-0.0118496	-0.105275	-0.105275	0.0813229	1.51386	0.185263	-0.0500012	-0.17881	12.4991	0.33	Kis(uM)	O96394	MD	L. amazonensis	MD	Leishmania amazonensis	B	SINGLE PROTEIN	=	MD	Protein
466	-0.297262	-0.142591	0.148292	-0.231702	-0.0856241	-0.0588909	-0.625091	-0.842406	-0.532265	-0.649607	-0.532265	0.00253187	1.60268	-0.00797047	0.220079	0.37475	1.96567	0.285321	0.431399	1.75817	-0.108068	-0.0149234	-0.132584	-0.132584	0.102419	1.90657	0.233321	-0.0629719	-0.225195	9.92458	0	IC50(nM)	O96394	MD	L. amazonensis	MD	Leishmania amazonensis	B	SINGLE PROTEIN	=	Outside typical range	Protein
467	-0.550239	-0.26394	0.274491	-0.428886	-0.158492	-0.109008	-1.15706	-1.55931	-0.985234	-1.20244	-0.985234	0.00468655	2.9666	-0.0147535	0.407371	0.69367	3.6385	0.528135	0.798529	3.25441	-0.200037	-0.0276236	-0.245416	-0.245416	0.189579	3.5291	0.431883	-0.116562	-0.416841	5.36168	0.49	GI(%)	MD	THP-1	L. donovani	MD	Leishmania donovani	F	ORGANISM	=	MD	Non-molecular
468	-0.529003	-0.253753	0.263897	-0.412333	-0.152375	-0.104801	-1.1124	-1.49913	-0.94721	-1.15603	-0.94721	0.00450567	2.85211	-0.0141841	0.391649	0.666899	3.49808	0.507752	0.76771	3.12881	-0.192317	-0.0265575	-0.235944	-0.235944	0.182263	3.3929	0.415215	-0.112064	-0.400753	5.57691	0.8	Ratio CC50/EC50()	MD	THP-1	MD	MD	MD	T	UNCHECKED	>	MD	Unassigned
469	-0.2325	-0.111526	0.115985	-0.181223	-0.0669699	-0.0460608	-0.488908	-0.658878	-0.416305	-0.508082	-0.416305	0.00198027	1.25352	-0.00623401	0.172132	0.293106	1.53743	0.22316	0.337414	1.37513	-0.0845245	-0.0116722	-0.103699	-0.103699	0.0801056	1.4912	0.18249	-0.0492527	-0.176134	12.689	0.01	EC50(nM)	MD	THP-1	L. donovani	MD	Leishmania donovani	F	ORGANISM	>	MD	Non-molecular
470	-0.586833	-0.281493	0.292746	-0.457409	-0.169033	-0.116258	-1.23401	-1.66301	-1.05076	-1.28241	-1.05076	0.00499823	3.1639	-0.0157347	0.434464	0.739803	3.88048	0.563259	0.851635	3.47085	-0.213341	-0.0294608	-0.261737	-0.261737	0.202187	3.76381	0.460606	-0.124314	-0.444563	5.02733	0.91	Ratio CC50/IC50()	MD	J774.A1	MD	MD	MD	F	UNCHECKED	>	MD	Unassigned
471	-0.581651	-0.279008	0.290161	-0.45337	-0.16754	-0.115231	-1.22311	-1.64833	-1.04148	-1.27108	-1.04148	0.00495409	3.13596	-0.0155958	0.430628	0.733271	3.84622	0.558286	0.844116	3.4402	-0.211457	-0.0292006	-0.259426	-0.259426	0.200402	3.73057	0.456539	-0.123217	-0.440638	5.07212	0.01	EC50(nM)	MD	J774.A1	L. amazonensis	MD	Leishmania amazonensis	F	ORGANISM	=	MD	Non-molecular
472	-0.584127	-0.280195	0.291396	-0.4553	-0.168253	-0.115722	-1.22832	-1.65535	-1.04591	-1.27649	-1.04591	0.00497518	3.14931	-0.0156621	0.43246	0.736392	3.86259	0.560662	0.847708	3.45484	-0.212357	-0.0293249	-0.26053	-0.26053	0.201255	3.74645	0.458482	-0.123741	-0.442513	5.05062	0.01	EC50(nM)	MD	J774.A1	L. amazonensis	MD	Leishmania amazonensis	F	ORGANISM	>	MD	Non-molecular
473	-0.55111	-0.264358	0.274926	-0.429565	-0.158743	-0.109181	-1.15889	-1.56178	-0.986795	-1.20434	-0.986795	0.00469397	2.9713	-0.0147769	0.408017	0.694769	3.64427	0.528972	0.799794	3.25957	-0.200354	-0.0276674	-0.245804	-0.245804	0.18988	3.53469	0.432567	-0.116747	-0.417501	5.3532	0.82	Ratio EC50()	MD	J774.A1	MD	MD	MD	T	UNCHECKED	>	MD	Unassigned
474	-0.593613	-0.284746	0.296129	-0.462694	-0.170986	-0.117601	-1.24827	-1.68223	-1.0629	-1.29722	-1.0629	0.00505598	3.20045	-0.0159165	0.439484	0.748352	3.92532	0.569768	0.861476	3.51095	-0.215806	-0.0298012	-0.264761	-0.264761	0.204524	3.8073	0.465928	-0.125751	-0.4497	4.9699	0.75	EC50(ug.mL-1)	MD	MD	L. donovani	MD	Leishmania donovani	F	ORGANISM	<	Outside typical range	Non-molecular
475	-0.59847	-0.287075	0.298552	-0.46648	-0.172385	-0.118563	-1.25848	-1.69599	-1.07159	-1.30784	-1.07159	0.00509734	3.22664	-0.0160467	0.443079	0.754474	3.95743	0.574429	0.868524	3.53968	-0.217571	-0.030045	-0.266928	-0.266928	0.206197	3.83845	0.46974	-0.12678	-0.453379	4.92957	0.75	EC50(ug.mL-1)	MD	MD	L. infantum	MD	Leishmania infantum	F	ORGANISM	<	Outside typical range	Non-molecular
476	-0.620525	-0.297655	0.309554	-0.48367	-0.178737	-0.122933	-1.30486	-1.75849	-1.11108	-1.35603	-1.11108	0.00528519	3.34555	-0.0166381	0.459408	0.782278	4.10327	0.595598	0.900531	3.67012	-0.225589	-0.0311522	-0.276764	-0.276764	0.213796	3.9799	0.48705	-0.131452	-0.470087	4.75437	0.95	FC()	MD	THP-1	H. sapiens	A	MD	F	UNCHECKED	=	MD	Unassigned
477	-0.395683	-0.189802	0.197389	-0.308416	-0.113973	-0.0783891	-0.832053	-1.12132	-0.708492	-0.864685	-0.708492	0.00337014	2.13331	-0.0106094	0.292945	0.498826	2.61648	0.379788	0.574231	2.34028	-0.143849	-0.0198644	-0.176481	-0.176481	0.136328	2.53781	0.310572	-0.0838213	-0.299755	7.45598	0	IC50(nM)	MD	THP-1	L. infantum	MD	Leishmania infantum	F	ORGANISM	>	Outside typical range	Non-molecular
478	-0.497937	-0.238851	0.2484	-0.388119	-0.143427	-0.0986467	-1.04708	-1.41109	-0.891584	-1.08814	-0.891584	0.00424107	2.68462	-0.0133511	0.368649	0.627735	3.29265	0.477934	0.722626	2.94507	-0.181023	-0.0249979	-0.222088	-0.222088	0.171559	3.19365	0.390831	-0.105483	-0.377219	5.92485	0	IC50(nM)	MD	THP-1	L. infantum	MD	Leishmania infantum	F	ORGANISM	=	Outside typical range	Non-molecular
479	-0.544228	-0.261057	0.271493	-0.424201	-0.156761	-0.107818	-1.14442	-1.54228	-0.974471	-1.1893	-0.974471	0.00463535	2.9342	-0.0145924	0.402921	0.686093	3.59876	0.522366	0.789806	3.21886	-0.197852	-0.0273219	-0.242735	-0.242735	0.187508	3.49055	0.427165	-0.115289	-0.412287	5.42089	0.85	Selectivity index()	MD	THP-1	MD	MD	MD	F	UNCHECKED	=	MD	Unassigned
480	-0.561831	-0.2695	0.280274	-0.437921	-0.161831	-0.111305	-1.18143	-1.59216	-1.00599	-1.22777	-1.00599	0.00478528	3.0291	-0.0150643	0.415954	0.708285	3.71516	0.539262	0.815352	3.32298	-0.204251	-0.0282056	-0.250586	-0.250586	0.193573	3.60345	0.440982	-0.119018	-0.425623	5.25105	0.85	Selectivity index()	MD	THP-1	MD	MD	MD	F	UNCHECKED	>	MD	Unassigned
481	-0.228774	-0.109739	0.114126	-0.178319	-0.0658967	-0.0453227	-0.481073	-0.648319	-0.409633	-0.49994	-0.409633	0.00194854	1.23343	-0.0061341	0.169374	0.288409	1.51279	0.219584	0.332006	1.35309	-0.0831699	-0.0114851	-0.102037	-0.102037	0.0788218	1.4673	0.179565	-0.0484634	-0.173311	12.8957	0.1	Activity(%)	MD	J774.A1	L. braziliensis	MD	Leishmania braziliensis	F	ORGANISM	=	MD	Non-molecular
482	-0.21363	-0.102474	0.106571	-0.166514	-0.0615344	-0.0423224	-0.449227	-0.605401	-0.382516	-0.466845	-0.382516	0.00181955	1.15178	-0.00572804	0.158162	0.269317	1.41264	0.205048	0.310028	1.26352	-0.0776642	-0.0107248	-0.0952824	-0.0952824	0.073604	1.37017	0.167678	-0.0452552	-0.161838	13.8099	0.75	EC50(ug.mL-1)	MD	RAW264.7	L. infantum	P	Leishmania infantum	F	ORGANISM	=	MD	Non-molecular
483	-0.522188	-0.250484	0.260498	-0.407022	-0.150412	-0.103451	-1.09807	-1.47982	-0.935008	-1.14114	-0.935008	0.00444763	2.81537	-0.0140014	0.386604	0.658308	3.45301	0.501212	0.757821	3.08851	-0.189839	-0.0262154	-0.232905	-0.232905	0.179915	3.34919	0.409866	-0.11062	-0.395591	5.64969	0.75	EC50(ug.mL-1)	MD	RAW264.7	L. infantum	P	Leishmania infantum	F	ORGANISM	=	Outside typical range	Non-molecular
484	-0.456755	-0.219097	0.227856	-0.356019	-0.131565	-0.0904882	-0.960478	-1.29439	-0.817846	-0.998147	-0.817846	0.00389032	2.46259	-0.0122469	0.33816	0.575818	3.02033	0.438407	0.662862	2.7015	-0.166051	-0.0229305	-0.20372	-0.20372	0.15737	2.92952	0.358507	-0.0967588	-0.346021	6.45905	0.75	EC50(ug.mL-1)	MD	RAW264.7	L. infantum	A	Leishmania infantum	F	ORGANISM	=	MD	Non-molecular
485	-0.450514	-0.216104	0.224743	-0.351155	-0.129767	-0.0892518	-0.947354	-1.2767	-0.806671	-0.984509	-0.806671	0.00383716	2.42894	-0.0120796	0.33354	0.56795	2.97906	0.432417	0.653805	2.66459	-0.163783	-0.0226172	-0.200937	-0.200937	0.15522	2.88949	0.353609	-0.0954368	-0.341293	6.54852	0.01	EC50(nM)	MD	THP-1	L. major	A	Leishmania major	F	ORGANISM	=	MD	Non-molecular
486	-0.510126	-0.244698	0.25448	-0.39762	-0.146938	-0.101062	-1.07271	-1.44564	-0.913409	-1.11478	-0.913409	0.00434489	2.75033	-0.013678	0.377674	0.643101	3.37325	0.489634	0.740315	3.01716	-0.185454	-0.0256098	-0.227525	-0.227525	0.175759	3.27183	0.400398	-0.108065	-0.386453	5.78328	0	IC50(nM)	MD	RAW264.7	L. donovani	A	Leishmania donovani	F	ORGANISM	=	MD	Non-molecular
487	-0.299399	-0.143616	0.149357	-0.233367	-0.0862395	-0.0593141	-0.629584	-0.84846	-0.53609	-0.654276	-0.53609	0.00255006	1.6142	-0.00802775	0.221661	0.377443	1.9798	0.287372	0.434499	1.77081	-0.108845	-0.0150307	-0.133537	-0.133537	0.103155	1.92027	0.234998	-0.0634245	-0.226813	9.85376	0	IC50(nM)	MD	RAW264.7	L. donovani	A	Leishmania donovani	F	ORGANISM	>	MD	Non-molecular
488	-0.619819	-0.297316	0.309202	-0.483121	-0.178534	-0.122793	-1.30337	-1.75649	-1.10982	-1.35449	-1.10982	0.00527918	3.34174	-0.0166192	0.458886	0.781389	4.09861	0.594921	0.899507	3.66595	-0.225333	-0.0311168	-0.27645	-0.27645	0.213553	3.97538	0.486497	-0.131302	-0.469552	4.75978	0	IC50(nM)	MD	MD	L. major	MD	Leishmania major	F	ORGANISM	<	MD	Non-molecular
489	-0.579802	-0.278121	0.289239	-0.451929	-0.167008	-0.114865	-1.21922	-1.64309	-1.03817	-1.26704	-1.03817	0.00493834	3.12599	-0.0155462	0.429258	0.730939	3.83399	0.556511	0.841432	3.42926	-0.210785	-0.0291078	-0.258601	-0.258601	0.199765	3.71871	0.455087	-0.122825	-0.439236	5.0883	0.91	Ratio CC50/IC50()	MD	J774	MD	MD	MD	F	UNCHECKED	=	MD	Unassigned
490	-0.56895	-0.272915	0.283825	-0.44347	-0.163882	-0.112715	-1.1964	-1.61234	-1.01874	-1.24333	-1.01874	0.00484591	3.06748	-0.0152552	0.421224	0.717259	3.76223	0.546095	0.825684	3.36508	-0.206839	-0.028563	-0.253761	-0.253761	0.196026	3.64911	0.446569	-0.120526	-0.431016	5.18534	0	IC50(nM)	MD	J774	L. infantum	A	Leishmania infantum	F	ORGANISM	=	MD	Non-molecular
491	-0.624451	-0.299538	0.311512	-0.486731	-0.179868	-0.123711	-1.31311	-1.76962	-1.11812	-1.36461	-1.11812	0.00531863	3.36672	-0.0167434	0.462315	0.787228	4.12924	0.599366	0.906229	3.69335	-0.227017	-0.0313493	-0.278516	-0.278516	0.215148	4.00508	0.490132	-0.132284	-0.473061	4.72447	0	IC50(nM)	MD	J774	L. amazonensis	A	Leishmania amazonensis	F	ORGANISM	=	MD	Non-molecular
492	-0.70856	-0.339884	0.353471	-0.55229	-0.204095	-0.140374	-1.48998	-2.00798	-1.26872	-1.54842	-1.26872	0.00603501	3.82019	-0.0189986	0.524585	0.893262	4.68542	0.680097	1.02829	4.19081	-0.257594	-0.0355718	-0.31603	-0.31603	0.244127	4.54454	0.55615	-0.150101	-0.536779	4.16366	0	IC50(nM)	MD	J774	L. amazonensis	A	Leishmania amazonensis	F	ORGANISM	=	Outside typical range	Non-molecular
493	-0.611933	-0.293533	0.305268	-0.476974	-0.176263	-0.121231	-1.28679	-1.73415	-1.0957	-1.33726	-1.0957	0.00521201	3.29923	-0.0164077	0.453047	0.771447	4.04646	0.587351	0.888062	3.61931	-0.222466	-0.0307209	-0.272932	-0.272932	0.210836	3.9248	0.480307	-0.129632	-0.463578	4.82112	0	CC50(nM)	MD	THP-1	H. sapiens	MD	Homo sapiens	A	CELL-LINE	>	MD	Non-molecular
494	-0.25403	-0.121854	0.126725	-0.198005	-0.0731716	-0.0503262	-0.534183	-0.719892	-0.454856	-0.555133	-0.454856	0.00216365	1.3696	-0.0068113	0.188072	0.320249	1.6798	0.243826	0.368659	1.50247	-0.0923517	-0.0127531	-0.113302	-0.113302	0.0875237	1.62929	0.199389	-0.0538137	-0.192444	11.6136	0	CC50(nM)	MD	THP-1	H. sapiens	MD	Homo sapiens	A	CELL-LINE	=	MD	Non-molecular
495	-0.64373	-0.308786	0.32113	-0.501758	-0.185422	-0.12753	-1.35365	-1.82425	-1.15263	-1.40674	-1.15263	0.00548284	3.47066	-0.0172603	0.476588	0.811532	4.25672	0.617871	0.934207	3.80737	-0.234025	-0.0323172	-0.287114	-0.287114	0.221791	4.12873	0.505264	-0.136368	-0.487666	4.58298	0	IC50(nM)	MD	MD	L.	MD	Leishmania	F	ORGANISM	=	MD	Non-molecular
496	-0.539549	-0.258812	0.269158	-0.420554	-0.155413	-0.106891	-1.13458	-1.52902	-0.966094	-1.17908	-0.966094	0.0045955	2.90897	-0.0144669	0.399457	0.680194	3.56782	0.517875	0.783016	3.19119	-0.196151	-0.027087	-0.240648	-0.240648	0.185896	3.46054	0.423493	-0.114298	-0.408743	5.4679	0.91	Ratio CC50/IC50()	MD	J774.A1	MD	MD	MD	A	ADMET	=	MD	Unassigned
497	-0.560547	-0.268884	0.279633	-0.43692	-0.161461	-0.11105	-1.17873	-1.58852	-1.00369	-1.22496	-1.00369	0.00477434	3.02218	-0.0150299	0.415003	0.706665	3.70666	0.538029	0.813488	3.31538	-0.203784	-0.0281411	-0.250013	-0.250013	0.193131	3.59522	0.439974	-0.118746	-0.42465	5.26308	0.91	Ratio CC50/IC50()	MD	LLC-MK2	MD	MD	MD	A	ADMET	=	MD	Unassigned
498	-0.625394	-0.29999	0.311983	-0.487466	-0.18014	-0.123897	-1.3151	-1.77229	-1.1198	-1.36667	-1.1198	0.00532666	3.3718	-0.0167686	0.463013	0.788416	4.13547	0.600271	0.907597	3.69892	-0.227359	-0.0313966	-0.278936	-0.278936	0.215473	4.01113	0.490872	-0.132483	-0.473775	4.71735	0	IC50(nM)	MD	THP-1	L. donovani	MD	Leishmania donovani	F	ORGANISM	=	Outside typical range	Non-molecular
499	-0.573572	-0.275132	0.286131	-0.447073	-0.165213	-0.113631	-1.20612	-1.62544	-1.02701	-1.25343	-1.02701	0.00488528	3.0924	-0.0153792	0.424646	0.723086	3.7928	0.550532	0.832392	3.39242	-0.20852	-0.028795	-0.255823	-0.255823	0.197619	3.67876	0.450198	-0.121505	-0.434517	5.14356	0	IC50(nM)	MD	J774.A1	L. infantum	MD	Leishmania infantum	F	ORGANISM	=	MD	Non-molecular
500	-0.575979	-0.276287	0.287332	-0.448949	-0.165907	-0.114108	-1.21119	-1.63226	-1.03132	-1.25869	-1.03132	0.00490579	3.10538	-0.0154437	0.426429	0.726121	3.80871	0.552842	0.835885	3.40666	-0.209395	-0.0289159	-0.256896	-0.256896	0.198448	3.6942	0.452087	-0.122015	-0.436341	5.12206	0	IC50(nM)	MD	J774.A1	L. infantum	MD	Leishmania infantum	F	ORGANISM	>	MD	Non-molecular
501	-0.616137	-0.29555	0.307365	-0.48025	-0.177473	-0.122063	-1.29563	-1.74606	-1.10323	-1.34644	-1.10323	0.00524782	3.32189	-0.0165204	0.456159	0.776746	4.07426	0.591386	0.894162	3.64417	-0.223994	-0.0309319	-0.274807	-0.274807	0.212284	3.95176	0.483606	-0.130522	-0.466762	4.78823	0.1	Activity(%)	MD	MD	L. turanica	MD	MD	F	UNCHECKED	=	MD	Unassigned
502	-0.684684	-0.328431	0.34156	-0.53368	-0.197218	-0.135643	-1.43977	-1.94031	-1.22597	-1.49624	-1.22597	0.00583166	3.69146	-0.0183584	0.506909	0.863162	4.52753	0.65718	0.993642	4.0496	-0.248914	-0.0343732	-0.305381	-0.305381	0.235901	4.3914	0.537409	-0.145043	-0.518692	4.30885	0.01	Inhibition(%)	MD	MD	L. spp.	MD	MD	B	UNCHECKED	=	MD	Unassigned
503	-0.650559	-0.312061	0.324536	-0.507081	-0.187389	-0.128883	-1.36801	-1.84361	-1.16486	-1.42167	-1.16486	0.005541	3.50747	-0.0174434	0.481644	0.820141	4.30188	0.624426	0.944117	3.84776	-0.236508	-0.03266	-0.29016	-0.29016	0.224144	4.17253	0.510624	-0.137814	-0.49284	4.53487	0	IC50(nM)	MD	MD	L. turanica	MD	MD	F	UNCHECKED	>	MD	Unassigned
504	-0.585038	-0.280632	0.291851	-0.45601	-0.168516	-0.115902	-1.23023	-1.65793	-1.04754	-1.27848	-1.04754	0.00498294	3.15422	-0.0156866	0.433135	0.73754	3.86861	0.561536	0.84903	3.46023	-0.212688	-0.0293706	-0.260936	-0.260936	0.201569	3.75229	0.459197	-0.123934	-0.443203	5.04276	0	IC50(nM)	MD	THP-1	H. sapiens	MD	Leishmania donovani	F	ORGANISM	=	MD	Non-molecular
505	-0.587542	-0.281833	0.2931	-0.457962	-0.169237	-0.116399	-1.2355	-1.66502	-1.05203	-1.28396	-1.05203	0.00500427	3.16772	-0.0157537	0.434989	0.740698	3.88517	0.56394	0.852665	3.47504	-0.213598	-0.0294964	-0.262054	-0.262054	0.202432	3.76836	0.461162	-0.124465	-0.4451	5.02126	0	IC50(nM)	MD	THP-1	H. sapiens	MD	Leishmania donovani	F	ORGANISM	>	MD	Non-molecular
506	-0.576442	-0.276509	0.287563	-0.44931	-0.16604	-0.114199	-1.21216	-1.63357	-1.03215	-1.2597	-1.03215	0.00490972	3.10787	-0.0154561	0.426771	0.726704	3.81177	0.553286	0.836556	3.40939	-0.209563	-0.0289391	-0.257103	-0.257103	0.198607	3.69716	0.45245	-0.122113	-0.436691	5.11795	0	IC50(nM)	MD	THP-1	H. sapiens	A	Leishmania donovani	F	ORGANISM	=	MD	Non-molecular
507	-0.269618	-0.129331	0.134501	-0.210155	-0.0776616	-0.0534144	-0.566962	-0.764067	-0.482767	-0.589197	-0.482767	0.00229642	1.45364	-0.00722926	0.199613	0.3399	1.78288	0.258788	0.391281	1.59467	-0.0980187	-0.0135357	-0.120254	-0.120254	0.0928944	1.72927	0.211624	-0.0571159	-0.204253	10.9421	0	IC50(nM)	MD	THP-1	H. sapiens	A	Leishmania donovani	F	ORGANISM	>	MD	Non-molecular
508	-0.252572	-0.121154	0.125997	-0.196868	-0.0727514	-0.0500372	-0.531115	-0.715759	-0.452244	-0.551945	-0.452244	0.00215123	1.36174	-0.00677219	0.186992	0.31841	1.67015	0.242426	0.366542	1.49385	-0.0918214	-0.0126799	-0.112651	-0.112651	0.0870211	1.61994	0.198244	-0.0535047	-0.191339	11.6806	0	IC50(nM)	O97467	MD	L. mexicana	P	Plasmodium falciparum	F	SINGLE PROTEIN	>	MD	Homologous protein
509	-0.606593	-0.290972	0.302604	-0.472811	-0.174725	-0.120173	-1.27556	-1.71901	-1.08614	-1.32559	-1.08614	0.00516653	3.27043	-0.0162645	0.449093	0.764715	4.01115	0.582226	0.880312	3.58772	-0.220524	-0.0304528	-0.270551	-0.270551	0.208996	3.89055	0.476115	-0.1285	-0.459533	4.86356	0	IC50(nM)	O97467	MD	L. mexicana	P	Plasmodium falciparum	F	SINGLE PROTEIN	=	MD	Homologous protein
510	-0.610186	-0.292695	0.304396	-0.475612	-0.17576	-0.120885	-1.28312	-1.7292	-1.09257	-1.33344	-1.09257	0.00519713	3.28981	-0.0163609	0.451754	0.769244	4.03491	0.585675	0.885527	3.60898	-0.221831	-0.0306332	-0.272153	-0.272153	0.210234	3.91359	0.478936	-0.129262	-0.462255	4.83492	0	IC50(nM)	O61059	MD	L. mexicana	P	Leishmania mexicana	F	SINGLE PROTEIN	>	MD	Protein
511	-0.589606	-0.282823	0.29413	-0.45957	-0.169831	-0.116807	-1.23984	-1.67087	-1.05572	-1.28847	-1.05572	0.00502184	3.17885	-0.0158091	0.436517	0.743299	3.89882	0.565921	0.85566	3.48725	-0.214349	-0.0296	-0.262974	-0.262974	0.203143	3.78159	0.462782	-0.124902	-0.446664	5.00369	0	IC50(nM)	O61059	MD	L. mexicana	P	Leishmania mexicana	F	SINGLE PROTEIN	=	MD	Protein
512	-0.289876	-0.139048	0.144607	-0.225945	-0.0834965	-0.0574276	-0.609559	-0.821473	-0.519039	-0.633465	-0.519039	0.00246896	1.56286	-0.00777242	0.214611	0.365438	1.91683	0.278231	0.420679	1.71448	-0.105383	-0.0145526	-0.129289	-0.129289	0.0998738	1.85919	0.227524	-0.0614072	-0.219599	10.1775	0	IC50(nM)	P11166	MD	L. mexicana	P	Homo sapiens	F	SINGLE PROTEIN	>	MD	Homologous protein
513	-0.606593	-0.290972	0.302604	-0.472811	-0.174725	-0.120173	-1.27556	-1.71901	-1.08614	-1.32559	-1.08614	0.00516653	3.27043	-0.0162645	0.449093	0.764715	4.01115	0.582226	0.880312	3.58772	-0.220524	-0.0304528	-0.270551	-0.270551	0.208996	3.89055	0.476115	-0.1285	-0.459533	4.86356	0	IC50(nM)	P11166	MD	L. mexicana	P	Homo sapiens	F	SINGLE PROTEIN	=	MD	Homologous protein
514	-0.499334	-0.239522	0.249097	-0.389208	-0.14383	-0.0989236	-1.05001	-1.41505	-0.894087	-1.0912	-0.894087	0.00425298	2.69215	-0.0133886	0.369684	0.629497	3.30189	0.479276	0.724654	2.95334	-0.181531	-0.0250681	-0.222711	-0.222711	0.172041	3.20261	0.391928	-0.105779	-0.378277	5.90827	0.01	Inhibition(%)	P11166	MD	L. mexicana	P	Homo sapiens	F	SINGLE PROTEIN	=	Outside typical range	Homologous protein
515	-0.264133	-0.1267	0.131765	-0.205879	-0.0760815	-0.0523276	-0.555427	-0.748522	-0.472945	-0.57721	-0.472945	0.0022497	1.42407	-0.00708218	0.195552	0.332985	1.7466	0.253523	0.383321	1.56223	-0.0960245	-0.0132603	-0.117808	-0.117808	0.0910044	1.69409	0.207318	-0.0559538	-0.200097	11.1694	0.01	Inhibition(%)	O97467	MD	L. mexicana	P	Plasmodium falciparum	F	SINGLE PROTEIN	=	Outside typical range	Homologous protein
516	-0.285934	-0.137157	0.14264	-0.222872	-0.0823611	-0.0566466	-0.60127	-0.810303	-0.511981	-0.624851	-0.511981	0.00243538	1.54161	-0.00766672	0.211692	0.360469	1.89076	0.274448	0.414959	1.69117	-0.10395	-0.0143547	-0.127531	-0.127531	0.0985157	1.83391	0.22443	-0.0605721	-0.216613	10.3178	0.01	Inhibition(%)	O61059	MD	L. mexicana	P	Leishmania mexicana	F	SINGLE PROTEIN	=	Outside typical range	Protein
517	-0.620076	-0.29744	0.30933	-0.483321	-0.178608	-0.122844	-1.30391	-1.75722	-1.11028	-1.35505	-1.11028	0.00528137	3.34313	-0.0166261	0.459076	0.781712	4.10031	0.595167	0.89988	3.66747	-0.225426	-0.0311297	-0.276564	-0.276564	0.213641	3.97702	0.486698	-0.131357	-0.469747	4.75781	0.89	Ratio IC50()	MD	HT-29	MD	P	MD	T	UNCHECKED	=	MD	Unassigned
518	-0.251892	-0.120828	0.125658	-0.196338	-0.0725556	-0.0499026	-0.529686	-0.713833	-0.451027	-0.55046	-0.451027	0.00214544	1.35807	-0.00675397	0.186489	0.317553	1.66566	0.241774	0.365556	1.48983	-0.0915744	-0.0126457	-0.112348	-0.112348	0.0867869	1.61558	0.19771	-0.0533608	-0.190824	11.7122	0.91	Ratio CC50/IC50()	MD	L929	MD	MD	MD	F	UNCHECKED	>	MD	Unassigned
519	-0.33555	-0.160957	0.167392	-0.261545	-0.0966525	-0.0664761	-0.705604	-0.950908	-0.600821	-0.733277	-0.600821	0.00285797	1.80911	-0.00899707	0.248425	0.423018	2.21885	0.32207	0.486963	1.98462	-0.121988	-0.0168456	-0.149661	-0.149661	0.11561	2.15214	0.263373	-0.0710827	-0.2542	8.79215	0.91	Ratio CC50/IC50()	MD	L929	MD	MD	MD	F	UNCHECKED	=	MD	Unassigned
520	-0.292133	-0.140131	0.145733	-0.227704	-0.0841466	-0.0578747	-0.614305	-0.82787	-0.52308	-0.638397	-0.52308	0.00248818	1.57503	-0.00783293	0.216282	0.368283	1.93175	0.280398	0.423955	1.72783	-0.106204	-0.0146659	-0.130296	-0.130296	0.100651	1.87367	0.229295	-0.0618853	-0.221309	10.0988	0.01	EC50(nM)	MD	RAW264.7	L. major	A	Leishmania major	F	ORGANISM	=	MD	Non-molecular
521	-0.292756	-0.14043	0.146044	-0.22819	-0.0843261	-0.0579981	-0.615615	-0.829635	-0.524196	-0.639759	-0.524196	0.00249349	1.57839	-0.00784964	0.216743	0.369069	1.93587	0.280996	0.424859	1.73152	-0.10643	-0.0146972	-0.130574	-0.130574	0.100866	1.87767	0.229784	-0.0620173	-0.221781	10.0773	0.01	EC50(nM)	MD	RAW264.7	L. major	A	Leishmania major	F	ORGANISM	>	MD	Non-molecular
522	-0.449501	-0.215618	0.224237	-0.350365	-0.129475	-0.0890511	-0.945223	-1.27383	-0.804857	-0.982294	-0.804857	0.00382853	2.42347	-0.0120524	0.33279	0.566673	2.97236	0.431444	0.652334	2.65859	-0.163414	-0.0225663	-0.200485	-0.200485	0.154871	2.88299	0.352814	-0.0952221	-0.340525	6.56329	0.92	Ratio Ki()	MD	MD	MD	MD	MD	B	UNCHECKED	<	MD	Unassigned
523	-0.292256	-0.14019	0.145794	-0.2278	-0.0841821	-0.0578991	-0.614564	-0.828218	-0.523301	-0.638667	-0.523301	0.00248923	1.57569	-0.00783623	0.216373	0.368439	1.93257	0.280516	0.424133	1.72856	-0.106248	-0.0146721	-0.130351	-0.130351	0.100694	1.87446	0.229392	-0.0619114	-0.221402	10.0946	0.92	Ratio Ki()	MD	MD	MD	MD	MD	B	UNCHECKED	>	MD	Unassigned
524	-0.273366	-0.131129	0.136371	-0.213076	-0.0787411	-0.0541569	-0.574843	-0.774688	-0.489478	-0.597387	-0.489478	0.00232834	1.47385	-0.00732975	0.202388	0.344625	1.80766	0.262385	0.39672	1.61684	-0.0993812	-0.0137238	-0.121926	-0.121926	0.0941857	1.75331	0.214566	-0.0579098	-0.207092	10.7921	0.01	Inhibition(%)	MD	U-937	L. panamensis	A	Leishmania panamensis	F	ORGANISM	=	MD	Non-molecular
525	-0.273129	-0.131015	0.136252	-0.212891	-0.0786727	-0.0541098	-0.574343	-0.774015	-0.489053	-0.596868	-0.489053	0.00232632	1.47257	-0.00732338	0.202212	0.344326	1.80609	0.262157	0.396376	1.61543	-0.0992949	-0.0137119	-0.12182	-0.12182	0.0941038	1.75178	0.214379	-0.0578595	-0.206912	10.8015	0.96	Ratio()	MD	U-937	MD	A	MD	T	UNCHECKED	=	MD	Unassigned
526	-0.259699	-0.124573	0.129553	-0.202423	-0.0748044	-0.0514493	-0.546103	-0.735957	-0.465006	-0.567521	-0.465006	0.00221193	1.40016	-0.0069633	0.192269	0.327395	1.71728	0.249267	0.376886	1.536	-0.0944126	-0.0130377	-0.11583	-0.11583	0.0894768	1.66565	0.203838	-0.0550146	-0.196739	11.3601	0.82	Ratio EC50()	MD	Sf9	MD	MD	MD	B	UNCHECKED	=	MD	Unassigned
527	-0.290957	-0.139567	0.145146	-0.226787	-0.0838079	-0.0576417	-0.611832	-0.824537	-0.520974	-0.635827	-0.520974	0.00247816	1.56869	-0.0078014	0.215411	0.366801	1.92398	0.279269	0.422248	1.72088	-0.105776	-0.0146069	-0.129771	-0.129771	0.100246	1.86613	0.228372	-0.0616361	-0.220418	10.1397	0.91	Ratio CC50/IC50()	MD	KB	MD	A	MD	F	UNCHECKED	>	MD	Unassigned
528	-0.732066	-0.351159	0.365197	-0.570612	-0.210866	-0.14503	-1.53941	-2.07459	-1.31081	-1.59978	-1.31081	0.00623522	3.94692	-0.0196288	0.541988	0.922895	4.84085	0.702659	1.0624	4.32984	-0.26614	-0.0367519	-0.326514	-0.326514	0.252226	4.6953	0.5746	-0.155081	-0.554587	4.02997	0	IC50(nM)	MD	MD	L. infantum	MD	Leishmania infantum	F	ORGANISM	>	Outside typical range	Non-molecular
529	-0.263869	-0.126573	0.131633	-0.205674	-0.0760056	-0.0522754	-0.554872	-0.747774	-0.472473	-0.576633	-0.472473	0.00224745	1.42265	-0.00707511	0.195357	0.332652	1.74486	0.253269	0.382938	1.56067	-0.0959286	-0.013247	-0.11769	-0.11769	0.0909135	1.6924	0.207111	-0.055898	-0.199898	11.1805	0.89	Ratio IC50()	MD	MD	L. infantum	MD	Leishmania infantum	F	ORGANISM	<=	MD	Non-molecular
530	-0.51724	-0.248111	0.258029	-0.403164	-0.148987	-0.102471	-1.08767	-1.4658	-0.926147	-1.13032	-0.926147	0.00440548	2.78869	-0.0138687	0.38294	0.652069	3.42029	0.496462	0.750639	3.05924	-0.18804	-0.025967	-0.230697	-0.230697	0.17821	3.31745	0.405982	-0.109572	-0.391842	5.70374	0.82	Ratio EC50()	MD	MD	MD	A	MD	T	UNCHECKED	>	MD	Unassigned
531	-0.55602	-0.266713	0.277375	-0.433392	-0.160157	-0.110154	-1.16921	-1.57569	-0.995585	-1.21507	-0.995585	0.00473578	2.99777	-0.0149085	0.411651	0.700959	3.67673	0.533684	0.806919	3.28861	-0.202139	-0.0279139	-0.247994	-0.247994	0.191571	3.56618	0.436421	-0.117787	-0.42122	5.30593	0	IC50(nM)	MD	MD	L. chagasi	MD	Leishmania chagasi	F	ORGANISM	=	Outside typical range	Non-molecular
532	-0.484181	-0.232253	0.241538	-0.377397	-0.139465	-0.0959216	-1.01815	-1.37211	-0.866954	-1.05808	-0.866954	0.00412391	2.61045	-0.0129823	0.358465	0.610393	3.20169	0.464731	0.702663	2.86371	-0.176022	-0.0243073	-0.215953	-0.215953	0.16682	3.10542	0.380034	-0.102569	-0.366798	6.09318	1	Ratio LD50/EC50()	MD	MD	MD	A	MD	A	ADMET	<	MD	Unassigned
533	-0.598737	-0.287204	0.298685	-0.466688	-0.172462	-0.118616	-1.25904	-1.69675	-1.07207	-1.30842	-1.07207	0.00509962	3.22808	-0.0160539	0.443277	0.754811	3.9592	0.574686	0.868912	3.54126	-0.217668	-0.0300584	-0.267047	-0.267047	0.206289	3.84016	0.469949	-0.126836	-0.453581	4.92737	0	IC50(nM)	MD	THP-1	L. amazonensis	MD	Leishmania amazonensis	F	ORGANISM	=	MD	Non-molecular
534	-0.244242	-0.117159	0.121842	-0.190375	-0.0703521	-0.048387	-0.513599	-0.692153	-0.437329	-0.533742	-0.437329	0.00208028	1.31683	-0.00654885	0.180826	0.307909	1.61507	0.234431	0.354454	1.44458	-0.0887932	-0.0122617	-0.108936	-0.108936	0.0841512	1.56651	0.191706	-0.0517402	-0.185029	12.079	0.89	Ratio IC50()	MD	J774	MD	A	MD	T	NON-MOLECULAR	=	MD	Non-molecular
535	-0.272363	-0.130648	0.135871	-0.212294	-0.0784521	-0.0539581	-0.572733	-0.771845	-0.487682	-0.595195	-0.487682	0.0023198	1.46844	-0.00730285	0.201645	0.34336	1.80102	0.261422	0.395264	1.6109	-0.0990165	-0.0136734	-0.121478	-0.121478	0.09384	1.74687	0.213778	-0.0576973	-0.206332	10.8319	0.89	Ratio IC50()	MD	J774	MD	A	MD	T	NON-MOLECULAR	>=	MD	Non-molecular
536	-0.244242	-0.117158	0.121842	-0.190375	-0.070352	-0.048387	-0.513598	-0.692152	-0.437329	-0.533741	-0.437329	0.00208028	1.31682	-0.00654884	0.180825	0.307909	1.61507	0.23443	0.354453	1.44458	-0.0887931	-0.0122617	-0.108936	-0.108936	0.084151	1.56651	0.191706	-0.0517401	-0.185029	12.079	0.89	Ratio IC50()	MD	J774	MD	MD	MD	T	NON-MOLECULAR	=	MD	Non-molecular
537	-0.472875	-0.22683	0.235898	-0.368585	-0.136208	-0.0936818	-0.994376	-1.34007	-0.84671	-1.03337	-0.84671	0.00402762	2.5495	-0.0126792	0.350095	0.596141	3.12693	0.45388	0.686256	2.79684	-0.171912	-0.0237398	-0.21091	-0.21091	0.162925	3.03291	0.37116	-0.100174	-0.358233	6.23886	0.89	Ratio IC50()	MD	J774	MD	MD	MD	T	NON-MOLECULAR	>=	MD	Non-molecular
538	-0.688382	-0.330204	0.343405	-0.536562	-0.198283	-0.136376	-1.44755	-1.95079	-1.23259	-1.50432	-1.23259	0.00586315	3.71139	-0.0184575	0.509646	0.867823	4.55198	0.660729	0.999007	4.07146	-0.250258	-0.0345588	-0.30703	-0.30703	0.237175	4.41512	0.540311	-0.145827	-0.521493	4.28571	0	IC50(nM)	MD	THP-1	L. donovani	P	Leishmania donovani	F	ORGANISM	=	MD	Non-molecular
539	-0.642279	-0.30809	0.320406	-0.500626	-0.185004	-0.127242	-1.3506	-1.82014	-1.15004	-1.40357	-1.15004	0.00547047	3.46283	-0.0172214	0.475513	0.809702	4.24712	0.616478	0.932101	3.79879	-0.233498	-0.0322443	-0.286467	-0.286467	0.221291	4.11942	0.504125	-0.13606	-0.486567	4.59334	0.89	Ratio IC50()	MD	HT-29	MD	P	MD	T	UNCHECKED	<	MD	Unassigned
540	-0.28996	-0.139089	0.144649	-0.226011	-0.0835209	-0.0574443	-0.609737	-0.821714	-0.519191	-0.63365	-0.519191	0.00246968	1.56332	-0.00777469	0.214673	0.365545	1.91739	0.278313	0.420802	1.71498	-0.105414	-0.0145569	-0.129327	-0.129327	0.099903	1.85974	0.22759	-0.0614251	-0.219663	10.1745	0.89	Ratio IC50()	MD	HT-29	MD	A	MD	T	UNCHECKED	=	MD	Unassigned
541	-0.531404	-0.254905	0.265095	-0.414204	-0.153067	-0.105277	-1.11745	-1.50593	-0.951508	-1.16128	-0.951508	0.00452612	2.86505	-0.0142485	0.393427	0.669925	3.51395	0.510057	0.771194	3.14301	-0.19319	-0.026678	-0.237015	-0.237015	0.18309	3.4083	0.417099	-0.112572	-0.402572	5.55172	0.64	ED50(uM)	MD	MD	L. mexicana	P	Leishmania mexicana	F	ORGANISM	<	Non standard unit for type	Non-molecular
542	-0.563944	-0.270514	0.281328	-0.439568	-0.16244	-0.111723	-1.18588	-1.59815	-1.00977	-1.23239	-1.00977	0.00480327	3.04049	-0.015121	0.417518	0.710948	3.72913	0.54129	0.818418	3.33547	-0.205019	-0.0283116	-0.251528	-0.251528	0.194301	3.617	0.44264	-0.119466	-0.427223	5.23138	0.64	ED50(uM)	MD	MD	L. mexicana	P	Leishmania mexicana	F	ORGANISM	>	Non standard unit for type	Non-molecular
543	-0.503231	-0.241391	0.251041	-0.392245	-0.144952	-0.0996956	-1.05821	-1.4261	-0.901064	-1.09971	-0.901064	0.00428617	2.71316	-0.0134931	0.372569	0.634409	3.32766	0.483016	0.730309	2.97638	-0.182948	-0.0252637	-0.224449	-0.224449	0.173383	3.22761	0.394987	-0.106604	-0.381229	5.86252	0.64	ED50(uM)	MD	MD	L. mexicana	MD	Leishmania mexicana	F	ORGANISM	<	Non standard unit for type	Non-molecular
544	-0.281797	-0.135173	0.140577	-0.219648	-0.0811695	-0.055827	-0.592571	-0.798579	-0.504573	-0.615811	-0.504573	0.00240015	1.5193	-0.0075558	0.208629	0.355253	1.86341	0.270477	0.408955	1.6667	-0.102446	-0.014147	-0.125686	-0.125686	0.0970903	1.80738	0.221183	-0.0596957	-0.213479	10.4693	0.64	ED50(uM)	MD	MD	L. mexicana	MD	Leishmania mexicana	F	ORGANISM	>	Non standard unit for type	Non-molecular
545	-0.530651	-0.254544	0.264719	-0.413618	-0.15285	-0.105128	-1.11587	-1.5038	-0.950161	-1.15963	-0.950161	0.00451971	2.86099	-0.0142283	0.392869	0.668977	3.50898	0.509334	0.770102	3.13856	-0.192916	-0.0266403	-0.236679	-0.236679	0.182831	3.40347	0.416508	-0.112413	-0.402002	5.55959	0.64	ED50(uM)	MD	RAW264.7	L. mexicana	A	Leishmania mexicana	F	ORGANISM	=	Non standard unit for type	Non-molecular
546	-0.54668	-0.262232	0.272715	-0.426111	-0.157467	-0.108303	-1.14957	-1.54923	-0.978861	-1.19466	-0.978861	0.00465623	2.94741	-0.0146581	0.404736	0.689183	3.61497	0.524719	0.793364	3.23336	-0.198743	-0.0274449	-0.243828	-0.243828	0.188353	3.50627	0.429089	-0.115808	-0.414144	5.39658	0.78	Activity(uM)	MD	MD	L.	MD	Leishmania	F	ORGANISM	>	MD	Non-molecular
547	-0.578447	-0.277471	0.288563	-0.450873	-0.166617	-0.114597	-1.21638	-1.63925	-1.03574	-1.26408	-1.03574	0.0049268	3.11869	-0.0155099	0.428256	0.729232	3.82503	0.555211	0.839466	3.42125	-0.210292	-0.0290398	-0.257997	-0.257997	0.199298	3.71002	0.454024	-0.122538	-0.43821	5.10021	0.01	Inhibition(%)	MD	MD	L. donovani	A	MD	F	NON-MOLECULAR	=	MD	Non-molecular
548	-0.499956	-0.23982	0.249407	-0.389693	-0.144009	-0.0990469	-1.05132	-1.41682	-0.8952	-1.09255	-0.8952	0.00425828	2.69551	-0.0134053	0.370145	0.630281	3.30601	0.479873	0.725557	2.95702	-0.181757	-0.0250993	-0.222989	-0.222989	0.172255	3.2066	0.392416	-0.105911	-0.378749	5.90092	0	IC50(nM)	MD	THP-1	L. donovani	A	MD	F	NON-MOLECULAR	>	MD	Non-molecular
549	-0.550376	-0.264005	0.274559	-0.428992	-0.158532	-0.109035	-1.15735	-1.5597	-0.985479	-1.20274	-0.985479	0.00468771	2.96734	-0.0147572	0.407473	0.693843	3.63941	0.528267	0.798728	3.25522	-0.200087	-0.0276305	-0.245477	-0.245477	0.189626	3.52998	0.43199	-0.116591	-0.416944	5.36034	0	IC50(nM)	MD	THP-1	L. donovani	A	MD	F	NON-MOLECULAR	=	MD	Non-molecular
550	-0.254217	-0.121943	0.126818	-0.198151	-0.0732253	-0.0503632	-0.534575	-0.720422	-0.45519	-0.555541	-0.45519	0.00216524	1.37061	-0.00681631	0.188211	0.320484	1.68103	0.244005	0.36893	1.50358	-0.0924196	-0.0127625	-0.113385	-0.113385	0.087588	1.63049	0.199535	-0.0538533	-0.192586	11.605	0.89	Ratio IC50()	MD	MRC5	MD	A	MD	T	UNCHECKED	=	MD	Unassigned
551	-0.526486	-0.252546	0.262641	-0.410371	-0.15165	-0.104303	-1.10711	-1.492	-0.942702	-1.15053	-0.942702	0.00448423	2.83854	-0.0141166	0.389785	0.663725	3.48143	0.505336	0.764057	3.11392	-0.191402	-0.0264311	-0.234821	-0.234821	0.181395	3.37675	0.413239	-0.111531	-0.398846	5.60358	0.89	Ratio IC50()	MD	THP-1	L. donovani	A	MD	F	UNCHECKED	=	MD	Unassigned
552	-0.227222	-0.108994	0.113351	-0.177109	-0.0654495	-0.0450151	-0.477808	-0.643919	-0.406853	-0.496547	-0.406853	0.00193531	1.22506	-0.00609248	0.168224	0.286452	1.50252	0.218094	0.329753	1.34391	-0.0826055	-0.0114072	-0.101345	-0.101345	0.078287	1.45735	0.178346	-0.0481346	-0.172135	12.9838	0	IC50(nM)	MD	MD	L. donovani	A	MD	F	NON-MOLECULAR	=	Outside typical range	Non-molecular
553	-0.800056	-0.383772	0.399114	-0.623606	-0.23045	-0.1585	-1.68238	-2.26726	-1.43254	-1.74836	-1.43254	0.00681431	4.31348	-0.0214518	0.592324	1.00861	5.29044	0.767917	1.16107	4.73197	-0.290857	-0.0401652	-0.356838	-0.356838	0.275651	5.13137	0.627964	-0.169483	-0.606093	3.6875	0	IC50(nM)	MD	MD	L. major	P	MD	F	UNCHECKED	=	MD	Unassigned
554	-0.860208	-0.412626	0.429122	-0.670492	-0.247776	-0.170417	-1.80887	-2.43773	-1.54025	-1.87981	-1.54025	0.00732664	4.63779	-0.0230647	0.636858	1.08444	5.6882	0.825653	1.24837	5.08774	-0.312725	-0.043185	-0.383667	-0.383667	0.296376	5.51717	0.675178	-0.182226	-0.651662	3.42964	0	IC50(nM)	MD	MD	L. infantum	P	MD	F	UNCHECKED	=	Outside typical range	Unassigned
555	-0.54286	-0.2604	0.27081	-0.423134	-0.156367	-0.107547	-1.14154	-1.5384	-0.972022	-1.18631	-0.972022	0.0046237	2.92682	-0.0145557	0.401908	0.684368	3.58971	0.521053	0.787821	3.21077	-0.197355	-0.0272532	-0.242125	-0.242125	0.187037	3.48178	0.426091	-0.114999	-0.411251	5.43455	0	IC50(nM)	MD	MD	L. infantum	MD	MD	F	UNCHECKED	=	MD	Unassigned
556	-0.574304	-0.275483	0.286496	-0.447643	-0.165424	-0.113776	-1.20766	-1.62751	-1.02832	-1.25503	-1.02832	0.00489151	3.09635	-0.0153988	0.425188	0.724008	3.79763	0.551233	0.833453	3.39675	-0.208786	-0.0288318	-0.256149	-0.256149	0.197871	3.68345	0.450771	-0.12166	-0.435071	5.13701	0	IC50(nM)	MD	MD	L. donovani	MD	MD	F	UNCHECKED	=	MD	Unassigned
557	-0.264237	-0.12675	0.131817	-0.205961	-0.0761116	-0.0523483	-0.555646	-0.748818	-0.473132	-0.577438	-0.473132	0.00225059	1.42463	-0.00708498	0.195629	0.333117	1.74729	0.253623	0.383472	1.56284	-0.0960624	-0.0132655	-0.117854	-0.117854	0.0910404	1.69476	0.2074	-0.055976	-0.200177	11.165	0	IC50(nM)	MD	MD	L. amazonensis	MD	MD	F	UNCHECKED	=	MD	Unassigned
558	-0.63745	-0.305774	0.317997	-0.496863	-0.183613	-0.126286	-1.34045	-1.80646	-1.14139	-1.39302	-1.14139	0.00542935	3.4368	-0.0170919	0.471939	0.803615	4.21519	0.611843	0.925094	3.77023	-0.231742	-0.0320019	-0.284313	-0.284313	0.219627	4.08846	0.500335	-0.135037	-0.482909	4.62813	0	IC50(nM)	MD	MD	L. guyanensis	MD	MD	F	UNCHECKED	=	MD	Unassigned
559	-0.651791	-0.312653	0.325151	-0.508041	-0.187743	-0.129127	-1.3706	-1.8471	-1.16707	-1.42436	-1.16707	0.00555149	3.51412	-0.0174764	0.482556	0.821694	4.31002	0.625608	0.945906	3.85505	-0.236956	-0.0327219	-0.29071	-0.29071	0.224568	4.18043	0.511591	-0.138075	-0.493773	4.5263	0	IC50(nM)	MD	J774	L. infantum	MD	MD	F	UNCHECKED	=	MD	Unassigned
560	-0.63745	-0.305774	0.317997	-0.496863	-0.183613	-0.126286	-1.34045	-1.80646	-1.14139	-1.39302	-1.14139	0.00542935	3.4368	-0.0170919	0.471939	0.803615	4.21519	0.611843	0.925094	3.77023	-0.231742	-0.0320019	-0.284313	-0.284313	0.219627	4.08846	0.500335	-0.135037	-0.482909	4.62813	0	IC50(nM)	MD	J774	L. amazonensis	MD	MD	F	UNCHECKED	=	MD	Unassigned
561	-0.602848	-0.289176	0.300736	-0.469892	-0.173646	-0.119431	-1.26769	-1.7084	-1.07943	-1.3174	-1.07943	0.00513463	3.25024	-0.0161641	0.446321	0.759994	3.98639	0.578631	0.874878	3.56557	-0.219163	-0.0302648	-0.26888	-0.26888	0.207705	3.86653	0.473176	-0.127707	-0.456696	4.89377	0	IC50(nM)	MD	MD	L. donovani	MD	MD	F	NON-MOLECULAR	=	MD	Non-molecular
562	-0.241356	-0.115774	0.120402	-0.188126	-0.0695208	-0.0478153	-0.50753	-0.683975	-0.432162	-0.527435	-0.432162	0.0020557	1.30127	-0.00647146	0.178689	0.304271	1.59599	0.231661	0.350266	1.42751	-0.087744	-0.0121168	-0.107649	-0.107649	0.0831568	1.548	0.189441	-0.0511288	-0.182842	12.2234	0	IC50(nM)	MD	J774.2	L. infantum	MD	MD	F	NON-MOLECULAR	=	MD	Non-molecular
563	-0.290651	-0.13942	0.144994	-0.226549	-0.08372	-0.0575812	-0.61119	-0.823672	-0.520428	-0.63516	-0.520428	0.00247556	1.56704	-0.00779322	0.215185	0.366416	1.92196	0.278976	0.421805	1.71907	-0.105665	-0.0145916	-0.129635	-0.129635	0.100141	1.86417	0.228133	-0.0615715	-0.220187	10.1503	0	IC50(nM)	MD	MD	L. donovani	A	MD	F	NON-MOLECULAR	>	MD	Non-molecular
564	-0.246763	-0.118368	0.1231	-0.19234	-0.0710783	-0.0488865	-0.518901	-0.699298	-0.441843	-0.539251	-0.441843	0.00210175	1.33042	-0.00661644	0.182692	0.311087	1.63174	0.23685	0.358113	1.45949	-0.0897097	-0.0123882	-0.11006	-0.11006	0.0850198	1.58268	0.193685	-0.0522742	-0.186939	11.9556	0	IC50(nM)	MD	MD	L. infantum	MD	MD	F	NON-MOLECULAR	=	MD	Non-molecular
565	-0.602476	-0.288997	0.30055	-0.469602	-0.173539	-0.119357	-1.2669	-1.70735	-1.07877	-1.31659	-1.07877	0.00513146	3.24824	-0.0161541	0.446045	0.759524	3.98392	0.578274	0.874337	3.56337	-0.219028	-0.0302461	-0.268714	-0.268714	0.207577	3.86414	0.472884	-0.127628	-0.456414	4.8968	0	IC50(nM)	MD	MD	L. infantum	MD	MD	F	NON-MOLECULAR	>	MD	Non-molecular
566	-0.522849	-0.250801	0.260827	-0.407537	-0.150603	-0.103582	-1.09946	-1.48169	-0.936191	-1.14258	-0.936191	0.00445326	2.81893	-0.0140191	0.387093	0.659141	3.45738	0.501846	0.75878	3.09241	-0.19008	-0.0262486	-0.233199	-0.233199	0.180142	3.35343	0.410385	-0.11076	-0.396091	5.64255	0	IC50(nM)	MD	MD	L. infantum	MD	MD	F	NON-MOLECULAR	=	Outside typical range	Non-molecular
567	-0.511358	-0.24529	0.255095	-0.39858	-0.147293	-0.101306	-1.0753	-1.44913	-0.915616	-1.11747	-0.915616	0.00435539	2.75698	-0.013711	0.378586	0.644655	3.3814	0.490817	0.742104	3.02445	-0.185902	-0.0256717	-0.228074	-0.228074	0.176183	3.27973	0.401366	-0.108326	-0.387386	5.76934	0.01	EC50(nM)	MD	THP-1	L. donovani	MD	MD	F	NON-MOLECULAR	=	MD	Non-molecular
568	-0.228571	-0.109641	0.114024	-0.17816	-0.065838	-0.0452823	-0.480645	-0.647742	-0.409268	-0.499495	-0.409268	0.0019468	1.23233	-0.00612865	0.169223	0.288152	1.51144	0.219389	0.331711	1.35189	-0.0830959	-0.0114749	-0.101946	-0.101946	0.0787517	1.466	0.179405	-0.0484203	-0.173157	12.9072	0.01	EC50(nM)	MD	THP-1	L. donovani	MD	MD	F	NON-MOLECULAR	>	MD	Non-molecular
569	-0.251862	-0.120814	0.125644	-0.196315	-0.072547	-0.0498967	-0.529623	-0.713748	-0.450974	-0.550395	-0.450974	0.00214518	1.35791	-0.00675317	0.186467	0.317516	1.66546	0.241745	0.365513	1.48965	-0.0915635	-0.0126442	-0.112335	-0.112335	0.0867767	1.61539	0.197687	-0.0533544	-0.190802	11.7136	0.82	Ratio EC50()	MD	MRC5	MD	A	MD	T	UNCHECKED	>	MD	Unassigned
570	-0.51883	-0.248873	0.258822	-0.404404	-0.149445	-0.102786	-1.09101	-1.4703	-0.928994	-1.1338	-0.928994	0.00441902	2.79726	-0.0139113	0.384117	0.654074	3.43081	0.497988	0.752947	3.06864	-0.188618	-0.0260468	-0.231407	-0.231407	0.178758	3.32765	0.40723	-0.109909	-0.393046	5.68626	0.78	Delta Tm(degrees C)	Q01782	MD	L. major	MD	Leishmania major	B	SINGLE PROTEIN	<	MD	Protein
571	-0.583954	-0.280112	0.29131	-0.455165	-0.168204	-0.115688	-1.22796	-1.65486	-1.0456	-1.27612	-1.0456	0.00497371	3.14838	-0.0156575	0.432333	0.736175	3.86145	0.560497	0.847458	3.45383	-0.212294	-0.0293163	-0.260453	-0.260453	0.201196	3.74535	0.458346	-0.123705	-0.442382	5.05211	0.33	Activity(U/L)	MD	MD	Mesocricetus auratus	P	Mesocricetus auratus	T	ORGANISM	=	MD	Non-molecular
572	-0.473712	-0.227231	0.236315	-0.369237	-0.136449	-0.0938476	-0.996136	-1.34244	-0.848209	-1.0352	-0.848209	0.00403475	2.55401	-0.0127016	0.350715	0.597196	3.13246	0.454683	0.687471	2.80179	-0.172216	-0.0237818	-0.211284	-0.211284	0.163213	3.03828	0.371817	-0.100351	-0.358867	6.22784	0.1	Activity(%)	MD	MD	L. tropica	P	MD	F	NON-MOLECULAR	=	MD	Non-molecular
573	-0.262576	-0.125953	0.130988	-0.204666	-0.0756331	-0.0520192	-0.552153	-0.74411	-0.470158	-0.573808	-0.470158	0.00223644	1.41567	-0.00704044	0.194399	0.331022	1.73631	0.252028	0.381061	1.55302	-0.0954585	-0.0131821	-0.117113	-0.117113	0.090468	1.6841	0.206096	-0.055624	-0.198918	11.2356	0.01	Inhibition(%)	MD	MD	L. infantum	P	MD	F	NON-MOLECULAR	=	MD	Non-molecular
574	-0.693435	-0.332629	0.345926	-0.540501	-0.199739	-0.137377	-1.45818	-1.96511	-1.24164	-1.51536	-1.24164	0.00590619	3.73864	-0.018593	0.513387	0.874194	4.5854	0.66558	1.00634	4.10136	-0.252096	-0.0348125	-0.309284	-0.309284	0.238916	4.44753	0.544278	-0.146897	-0.525321	4.25447	0	IC50(nM)	MD	MD	L. infantum	P	MD	F	NON-MOLECULAR	=	Outside typical range	Non-molecular
575	-0.577947	-0.277231	0.288314	-0.450483	-0.166473	-0.114498	-1.21532	-1.63783	-1.03485	-1.26299	-1.03485	0.00492254	3.11599	-0.0154965	0.427885	0.728602	3.82173	0.554731	0.83874	3.4183	-0.21011	-0.0290147	-0.257774	-0.257774	0.199126	3.70682	0.453631	-0.122432	-0.437832	5.10462	0.87	Ratio LD50/IC50()	MD	HepG2	MD	P	MD	T	UNCHECKED	=	MD	Unassigned
576	-0.244608	-0.117334	0.122025	-0.190661	-0.0704576	-0.0484596	-0.514369	-0.693191	-0.437985	-0.534542	-0.437985	0.0020834	1.3188	-0.00655867	0.181097	0.308371	1.61749	0.234782	0.354986	1.44675	-0.0889263	-0.0122801	-0.109099	-0.109099	0.0842774	1.56886	0.191993	-0.0518177	-0.185306	12.0609	0.87	Ratio LD50/IC50()	MD	HepG2	MD	P	MD	T	UNCHECKED	>	MD	Unassigned
577	-0.241159	-0.11568	0.120304	-0.187972	-0.069464	-0.0477762	-0.507116	-0.683416	-0.431809	-0.527004	-0.431809	0.00205402	1.3002	-0.00646618	0.178543	0.304022	1.59468	0.231471	0.34998	1.42635	-0.0876723	-0.0121069	-0.107561	-0.107561	0.0830889	1.54674	0.189286	-0.051087	-0.182693	12.2334	0	IC50(nM)	MD	MD	L. amazonensis	P	MD	F	NON-MOLECULAR	=	MD	Non-molecular
578	-0.242029	-0.116097	0.120738	-0.188651	-0.0697147	-0.0479487	-0.508946	-0.685882	-0.433367	-0.528906	-0.433367	0.00206143	1.3049	-0.00648951	0.179187	0.305119	1.60044	0.232307	0.351243	1.43149	-0.0879887	-0.0121506	-0.107949	-0.107949	0.0833888	1.55232	0.189969	-0.0512714	-0.183352	12.1894	0	IC50(nM)	MD	MD	L. amazonensis	P	MD	F	NON-MOLECULAR	>	MD	Non-molecular
579	-0.531693	-0.255044	0.26524	-0.41443	-0.15315	-0.105334	-1.11806	-1.50676	-0.952027	-1.16191	-0.952027	0.00452859	2.86661	-0.0142563	0.393641	0.670291	3.51587	0.510335	0.771615	3.14473	-0.193295	-0.0266926	-0.237144	-0.237144	0.18319	3.41016	0.417327	-0.112634	-0.402791	5.54869	0	IC50(nM)	MD	MD	L. amazonensis	A	MD	F	NON-MOLECULAR	=	MD	Non-molecular
580	-0.561497	-0.26934	0.280107	-0.437661	-0.161735	-0.111239	-1.18073	-1.59122	-1.00539	-1.22704	-1.00539	0.00478244	3.0273	-0.0150554	0.415707	0.707864	3.71295	0.538942	0.814868	3.321	-0.20413	-0.0281888	-0.250437	-0.250437	0.193458	3.60131	0.44072	-0.118947	-0.42537	5.25417	0	IC50(nM)	MD	MD	L. amazonensis	A	MD	F	NON-MOLECULAR	>	MD	Non-molecular
581	-0.24935	-0.119609	0.12439	-0.194357	-0.0718234	-0.049399	-0.52434	-0.706629	-0.446475	-0.544905	-0.446475	0.00212379	1.34437	-0.00668581	0.184607	0.314348	1.64885	0.239333	0.361867	1.47479	-0.0906502	-0.0125181	-0.111214	-0.111214	0.0859111	1.59927	0.195715	-0.0528222	-0.188898	11.8316	0.91	Ratio CC50/IC50()	MD	L929	MD	P	MD	F	UNCHECKED	=	MD	Unassigned
582	-0.252226	-0.120988	0.125825	-0.196599	-0.0726519	-0.0499688	-0.530389	-0.714779	-0.451625	-0.55119	-0.451625	0.00214828	1.35987	-0.00676293	0.186737	0.317974	1.66787	0.242094	0.366041	1.4918	-0.0916958	-0.0126625	-0.112497	-0.112497	0.086902	1.61772	0.197973	-0.0534315	-0.191077	11.6967	0.91	Ratio CC50/IC50()	MD	L929	MD	A	MD	F	UNCHECKED	=	MD	Unassigned
583	-0.294359	-0.141199	0.146843	-0.229439	-0.0847878	-0.0583157	-0.618986	-0.834178	-0.527066	-0.643262	-0.527066	0.00250714	1.58703	-0.00789262	0.217929	0.37109	1.94647	0.282534	0.427185	1.741	-0.107013	-0.0147777	-0.131289	-0.131289	0.101418	1.88795	0.231042	-0.0623568	-0.222995	10.0225	0	IC50(nM)	MD	MD	L. infantum	P	MD	F	NON-MOLECULAR	>	MD	Non-molecular
584	-0.263698	-0.126491	0.131548	-0.20554	-0.0759561	-0.0522414	-0.554511	-0.747288	-0.472165	-0.576258	-0.472165	0.00224599	1.42172	-0.0070705	0.195229	0.332436	1.74372	0.253105	0.382689	1.55965	-0.0958662	-0.0132384	-0.117613	-0.117613	0.0908544	1.69129	0.206976	-0.0558616	-0.199768	11.1878	0	IC50(nM)	MD	MD	L. infantum	A	MD	F	NON-MOLECULAR	=	MD	Non-molecular
585	-0.261303	-0.125343	0.130353	-0.203674	-0.0752665	-0.0517671	-0.549476	-0.740503	-0.467879	-0.571026	-0.467879	0.0022256	1.40881	-0.00700631	0.193457	0.329418	1.72789	0.250807	0.379214	1.54549	-0.0949958	-0.0131182	-0.116546	-0.116546	0.0900295	1.67594	0.205097	-0.0553544	-0.197954	11.2903	0	IC50(nM)	MD	MD	L. infantum	MD	MD	B	UNCHECKED	>	MD	Unassigned
586	-0.227363	-0.109062	0.113422	-0.177219	-0.0654903	-0.0450431	-0.478106	-0.64432	-0.407107	-0.496857	-0.407107	0.00193652	1.22582	-0.00609627	0.168329	0.28663	1.50346	0.21823	0.329959	1.34475	-0.082657	-0.0114143	-0.101408	-0.101408	0.0783357	1.45825	0.178458	-0.0481645	-0.172242	12.9757	0.64	ED50(uM)	MD	MD	L. donovani	A	MD	F	NON-MOLECULAR	=	Non standard unit for type	Non-molecular
587	-0.228675	-0.109691	0.114076	-0.178242	-0.0658681	-0.0453031	-0.480865	-0.648038	-0.409456	-0.499724	-0.409456	0.00194769	1.2329	-0.00613145	0.1693	0.288284	1.51213	0.219489	0.331863	1.35251	-0.0831339	-0.0114802	-0.101993	-0.101993	0.0787877	1.46667	0.179487	-0.0484425	-0.173236	12.9013	0.64	ED50(uM)	MD	MD	L. donovani	A	MD	F	NON-MOLECULAR	>	Non standard unit for type	Non-molecular
588	-0.278899	-0.133783	0.139131	-0.217389	-0.0803347	-0.0552529	-0.586477	-0.790366	-0.499384	-0.609478	-0.499384	0.00237546	1.50368	-0.0074781	0.206484	0.3516	1.84424	0.267695	0.404749	1.64956	-0.101393	-0.0140016	-0.124394	-0.124394	0.0960918	1.78879	0.218908	-0.0590818	-0.211284	10.578	0.01	EC50(nM)	MD	RAW264.7	L. major	A	MD	F	NON-MOLECULAR	=	MD	Non-molecular
589	-0.286887	-0.137614	0.143116	-0.223615	-0.0826355	-0.0568354	-0.603273	-0.813003	-0.513687	-0.626933	-0.513687	0.0024435	1.54674	-0.00769227	0.212397	0.36167	1.89706	0.275362	0.416341	1.6968	-0.104296	-0.0144026	-0.127956	-0.127956	0.0988439	1.84002	0.225177	-0.0607739	-0.217335	10.2835	0.01	EC50(nM)	MD	RAW264.7	L. major	A	MD	F	NON-MOLECULAR	>	MD	Non-molecular
590	-0.245629	-0.117824	0.122534	-0.191457	-0.0707517	-0.0486619	-0.516517	-0.696085	-0.439814	-0.536774	-0.439814	0.0020921	1.32431	-0.00658605	0.181853	0.309658	1.62425	0.235762	0.356467	1.45279	-0.0892976	-0.0123313	-0.109555	-0.109555	0.0846292	1.57541	0.192795	-0.0520341	-0.18608	12.0108	0.01	Inhibition(%)	E9BF75	MD	L. donovani	MD	Leishmania donovani (strain BPK282A1)	F	SINGLE PROTEIN	=	MD	Unassigned
591	-0.246801	-0.118386	0.123118	-0.19237	-0.071089	-0.0488939	-0.518979	-0.699404	-0.44191	-0.539333	-0.44191	0.00210207	1.33062	-0.00661745	0.18272	0.311134	1.63199	0.236886	0.358167	1.45971	-0.0897233	-0.0123901	-0.110077	-0.110077	0.0850327	1.58292	0.193714	-0.0522821	-0.186967	11.9538	0.01	Inhibition(%)	E9BF75	MD	L. donovani	MD	Leishmania donovani (strain BPK282A1)	F	SINGLE PROTEIN	=	Outside typical range	Unassigned
592	-0.234974	-0.112713	0.117218	-0.183151	-0.0676824	-0.0465508	-0.494109	-0.665887	-0.420733	-0.513488	-0.420733	0.00200134	1.26686	-0.00630033	0.173964	0.296224	1.55378	0.225534	0.341003	1.38976	-0.0854237	-0.0117964	-0.104802	-0.104802	0.0809578	1.50707	0.184431	-0.0497767	-0.178007	12.5555	0.76	PXC50()	E9BF75	MD	L. donovani	MD	Leishmania donovani (strain BPK282A1)	F	SINGLE PROTEIN	<	MD	Unassigned
593	-0.351674	-0.168692	0.175435	-0.274114	-0.101297	-0.0696705	-0.73951	-0.996602	-0.629692	-0.768513	-0.629692	0.00299531	1.89604	-0.00942941	0.260363	0.443345	2.32547	0.337547	0.510363	2.07999	-0.12785	-0.0176551	-0.156852	-0.156852	0.121166	2.25555	0.276029	-0.0744985	-0.266415	8.38903	0	IC50(nM)	MD	MD	L. sp.	MD	MD	F	UNCHECKED	=	MD	Unassigned
594	-0.249701	-0.119777	0.124565	-0.19463	-0.0719244	-0.0494684	-0.525078	-0.707622	-0.447103	-0.545671	-0.447103	0.00212677	1.34626	-0.0066952	0.184867	0.31479	1.65117	0.23967	0.362376	1.47687	-0.0907776	-0.0125357	-0.111371	-0.111371	0.0860318	1.60152	0.19599	-0.0528965	-0.189164	11.815	0.01	Inhibition(%)	MD	MD	L. donovani	MD	MD	F	UNCHECKED	>	MD	Unassigned
595	-0.244424	-0.117246	0.121933	-0.190517	-0.0704044	-0.048423	-0.513981	-0.692668	-0.437654	-0.534139	-0.437654	0.00208183	1.3178	-0.00655371	0.18096	0.308138	1.61627	0.234605	0.354717	1.44565	-0.0888592	-0.0122708	-0.109017	-0.109017	0.0842137	1.56768	0.191848	-0.0517786	-0.185166	12.07	0.95	FC()	MD	MD	Mus musculus	MD	MD	F	UNCHECKED	=	MD	Unassigned
596	-0.524119	-0.251411	0.261461	-0.408527	-0.150969	-0.103834	-1.10213	-1.48529	-0.938465	-1.14536	-0.938465	0.00446408	2.82578	-0.0140532	0.388034	0.660742	3.46578	0.503065	0.760623	3.09993	-0.190541	-0.0263123	-0.233766	-0.233766	0.18058	3.36158	0.411382	-0.111029	-0.397053	5.62888	0.01	EC50(nM)	MD	MD	L. amazonensis	P	MD	F	UNCHECKED	=	MD	Unassigned
597	-0.225923	-0.108371	0.112704	-0.176097	-0.0650755	-0.0447579	-0.475078	-0.64024	-0.404529	-0.49371	-0.404529	0.00192426	1.21806	-0.00605767	0.167263	0.284815	1.49394	0.216848	0.327869	1.33623	-0.0821335	-0.011342	-0.100766	-0.100766	0.0778397	1.44902	0.177328	-0.0478595	-0.171151	13.0584	0.01	EC50(nM)	MD	MD	L. amazonensis	P	MD	F	UNCHECKED	>	MD	Unassigned
598	-0.232825	-0.111682	0.116147	-0.181476	-0.0670635	-0.0461252	-0.489591	-0.659798	-0.416886	-0.508792	-0.416886	0.00198304	1.25527	-0.00624272	0.172373	0.293516	1.53957	0.223472	0.337885	1.37705	-0.0846425	-0.0116885	-0.103844	-0.103844	0.0802175	1.49328	0.182744	-0.0493215	-0.17638	12.6713	0.49	GI(%)	MD	MD	L. braziliensis	MD	MD	F	UNCHECKED	=	MD	Unassigned
599	-0.606985	-0.29116	0.302799	-0.473117	-0.174838	-0.12025	-1.27639	-1.72012	-1.08684	-1.32644	-1.08684	0.00516987	3.27255	-0.0162751	0.449384	0.765209	4.01374	0.582602	0.880882	3.59004	-0.220667	-0.0304725	-0.270725	-0.270725	0.209131	3.89306	0.476423	-0.128584	-0.45983	4.86042	0.01	EC50(nM)	MD	MD	L. braziliensis	MD	MD	F	UNCHECKED	<=	MD	Unassigned
600	-0.245841	-0.117926	0.12264	-0.191622	-0.0708127	-0.0487039	-0.516962	-0.696685	-0.440193	-0.537237	-0.440193	0.0020939	1.32545	-0.00659173	0.18201	0.309925	1.62565	0.235966	0.356775	1.45404	-0.0893746	-0.012342	-0.109649	-0.109649	0.0847022	1.57677	0.192961	-0.0520789	-0.18624	12.0004	0.01	EC50(nM)	MD	MD	L. braziliensis	MD	MD	F	UNCHECKED	>	MD	Unassigned
601	-0.252869	-0.121297	0.126146	-0.197099	-0.0728369	-0.0500961	-0.53174	-0.7166	-0.452776	-0.552594	-0.452776	0.00215376	1.36334	-0.00678015	0.187212	0.318784	1.67212	0.242711	0.366973	1.4956	-0.0919294	-0.0126948	-0.112784	-0.112784	0.0871234	1.62184	0.198477	-0.0535676	-0.191564	11.6669	0.01	EC50(nM)	MD	MD	L. braziliensis	MD	MD	F	UNCHECKED	>=	MD	Unassigned
602	-0.544562	-0.261217	0.271659	-0.424461	-0.156857	-0.107884	-1.14512	-1.54323	-0.97507	-1.19003	-0.97507	0.0046382	2.936	-0.0146013	0.403169	0.686514	3.60097	0.522687	0.790291	3.22084	-0.197973	-0.0273387	-0.242884	-0.242884	0.187624	3.49269	0.427427	-0.11536	-0.41254	5.41757	0.01	EC50(nM)	MD	MD	L. braziliensis	MD	MD	F	UNCHECKED	<	MD	Unassigned
603	-0.589944	-0.282986	0.294298	-0.459834	-0.169929	-0.116874	-1.24055	-1.67183	-1.05633	-1.28921	-1.05633	0.00502473	3.18067	-0.0158181	0.436768	0.743726	3.90106	0.566246	0.856151	3.48925	-0.214472	-0.029617	-0.263125	-0.263125	0.203259	3.78376	0.463048	-0.124974	-0.44692	5.00081	0.01	Inhibition(%)	MD	MD	L. infantum	A	MD	F	UNCHECKED	=	MD	Unassigned
604	-0.546336	-0.262068	0.272544	-0.425844	-0.157368	-0.108235	-1.14885	-1.54825	-0.978246	-1.19391	-0.978246	0.00465331	2.94556	-0.0146489	0.404482	0.688751	3.6127	0.52439	0.792865	3.23133	-0.198618	-0.0274277	-0.243675	-0.243675	0.188235	3.50407	0.42882	-0.115736	-0.413884	5.39998	0	IC50(nM)	MD	MD	L. amazonensis	MD	MD	F	UNCHECKED	>	MD	Unassigned
605	-0.552116	-0.26484	0.275428	-0.430349	-0.159033	-0.10938	-1.16101	-1.56463	-0.988595	-1.20654	-0.988595	0.00470253	2.97672	-0.0148039	0.408761	0.696037	3.65092	0.529937	0.801253	3.26552	-0.20072	-0.0277179	-0.246253	-0.246253	0.190226	3.54114	0.433356	-0.11696	-0.418263	5.34345	0	IC50(nM)	MD	MD	L. donovani	A	MD	F	UNCHECKED	=	MD	Unassigned
606	-0.27038	-0.129696	0.134881	-0.210748	-0.0778808	-0.0535652	-0.568562	-0.766224	-0.48413	-0.59086	-0.48413	0.0023029	1.45775	-0.00724967	0.200177	0.34086	1.78791	0.259518	0.392386	1.59917	-0.0982954	-0.0135739	-0.120594	-0.120594	0.0931566	1.73415	0.212221	-0.0572771	-0.20483	10.9113	0	IC50(nM)	MD	MD	L. donovani	A	MD	F	UNCHECKED	>	Outside typical range	Unassigned
607	-0.624169	-0.299403	0.311372	-0.486511	-0.179787	-0.123655	-1.31252	-1.76882	-1.11761	-1.364	-1.11761	0.00531623	3.36519	-0.0167358	0.462106	0.786872	4.12737	0.599096	0.905819	3.69168	-0.226914	-0.0313351	-0.27839	-0.27839	0.215051	4.00327	0.489911	-0.132224	-0.472847	4.72661	0	IC50(nM)	MD	MD	L. donovani	A	MD	F	UNCHECKED	=	Outside typical range	Unassigned
608	-0.238699	-0.114499	0.119077	-0.186055	-0.0687554	-0.0472888	-0.501942	-0.676444	-0.427403	-0.521628	-0.427403	0.00203307	1.28694	-0.00640021	0.176721	0.300921	1.57842	0.22911	0.346409	1.41179	-0.0867779	-0.0119834	-0.106464	-0.106464	0.0822413	1.53096	0.187355	-0.0505658	-0.180829	12.3595	0.89	Ratio IC50()	MD	MD	MD	A	MD	T	UNCHECKED	=	MD	Unassigned
609	-0.241918	-0.116044	0.120683	-0.188564	-0.0696826	-0.0479266	-0.508712	-0.685567	-0.433168	-0.528663	-0.433168	0.00206049	1.3043	-0.00648653	0.179105	0.304979	1.5997	0.2322	0.351081	1.43083	-0.0879482	-0.012145	-0.107899	-0.107899	0.0833504	1.5516	0.189882	-0.0512478	-0.183268	12.1951	0.89	Ratio IC50()	MD	MD	MD	A	MD	T	UNCHECKED	<	MD	Unassigned
610	-0.536241	-0.257225	0.267508	-0.417975	-0.15446	-0.106235	-1.12762	-1.51964	-0.96017	-1.17185	-0.96017	0.00456732	2.89113	-0.0143782	0.397008	0.676024	3.54594	0.5147	0.778215	3.17162	-0.194948	-0.0269209	-0.239173	-0.239173	0.184757	3.43933	0.420896	-0.113597	-0.406237	5.50163	0	IC50(nM)	MD	MD	L. donovani	P	MD	F	UNCHECKED	=	MD	Unassigned
611	-0.515779	-0.24741	0.257301	-0.402026	-0.148566	-0.102182	-1.0846	-1.46166	-0.923532	-1.12713	-0.923532	0.00439304	2.78081	-0.0138296	0.381859	0.650228	3.41064	0.49506	0.74852	3.0506	-0.187509	-0.0258937	-0.230046	-0.230046	0.177707	3.30809	0.404836	-0.109263	-0.390735	5.71989	0	IC50(nM)	MD	MD	L. donovani	P	MD	F	UNCHECKED	=	Outside typical range	Unassigned
612	-0.451842	-0.216741	0.225405	-0.35219	-0.13015	-0.0895149	-0.950147	-1.28047	-0.809049	-0.987411	-0.809049	0.00384847	2.4361	-0.0121152	0.334523	0.569625	2.98785	0.433691	0.655732	2.67244	-0.164265	-0.0226838	-0.201529	-0.201529	0.155678	2.89801	0.354651	-0.0957181	-0.342299	6.52928	0	IC50(nM)	MD	MD	L. chagasi	P	MD	F	UNCHECKED	=	MD	Unassigned
613	-0.542264	-0.260114	0.270512	-0.422669	-0.156195	-0.107428	-1.14029	-1.53671	-0.970954	-1.18501	-0.970954	0.00461862	2.9236	-0.0145397	0.401467	0.683616	3.58576	0.52048	0.786955	3.20724	-0.197138	-0.0272232	-0.241859	-0.241859	0.186832	3.47795	0.425623	-0.114873	-0.410799	5.44053	0	IC50(nM)	MD	MD	L. major	MD	MD	F	UNCHECKED	=	MD	Unassigned
614	-0.661755	-0.317432	0.330122	-0.515807	-0.190613	-0.131101	-1.39156	-1.87534	-1.18491	-1.44613	-1.18491	0.00563636	3.56784	-0.0177436	0.489933	0.834255	4.37591	0.635172	0.960365	3.91398	-0.240578	-0.0332221	-0.295154	-0.295154	0.228001	4.24434	0.519412	-0.140186	-0.501321	4.45815	0	IC50(nM)	MD	MD	L. major strain Friedlin	MD	MD	B	UNCHECKED	=	MD	Unassigned
615	-0.215663	-0.10345	0.107585	-0.168099	-0.06212	-0.0427251	-0.453502	-0.611163	-0.386156	-0.471288	-0.386156	0.00183686	1.16274	-0.00578255	0.159667	0.27188	1.42609	0.206999	0.312978	1.27555	-0.0784033	-0.0108269	-0.0961891	-0.0961891	0.0743044	1.38321	0.169274	-0.0456859	-0.163378	13.6797	0	IC50(nM)	MD	MD	L. aethiopica	MD	MD	F	UNCHECKED	=	MD	Unassigned
616	-0.626498	-0.30052	0.312534	-0.488326	-0.180458	-0.124116	-1.31742	-1.77542	-1.12178	-1.36909	-1.12178	0.00533607	3.37775	-0.0167983	0.46383	0.789808	4.14277	0.601331	0.909199	3.70545	-0.227761	-0.0314521	-0.279429	-0.279429	0.215854	4.01821	0.491739	-0.132717	-0.474612	4.70904	0.1	Activity(%)	MD	MD	L.	MD	MD	F	UNCHECKED	=	MD	Unassigned
617	-0.561607	-0.269393	0.280162	-0.437747	-0.161767	-0.111261	-1.18096	-1.59153	-1.00559	-1.22728	-1.00559	0.00478337	3.02789	-0.0150583	0.415788	0.708002	3.71367	0.539047	0.815027	3.32165	-0.20417	-0.0281943	-0.250486	-0.250486	0.193496	3.60202	0.440806	-0.118971	-0.425453	5.25314	0.01	Ki(nM)	MD	MD	L. amazonensis	MD	MD	B	UNCHECKED	=	MD	Unassigned
618	-0.243567	-0.116835	0.121505	-0.189849	-0.0701575	-0.0482532	-0.512179	-0.690239	-0.43612	-0.532266	-0.43612	0.00207453	1.31318	-0.00653074	0.180325	0.307058	1.61061	0.233782	0.353474	1.44059	-0.0885476	-0.0122278	-0.108635	-0.108635	0.0839185	1.56218	0.191176	-0.0515971	-0.184517	12.1125	0	IC50(nM)	MD	MD	L. infantum	MD	MD	F	UNCHECKED	>	MD	Unassigned
619	-0.55759	-0.267466	0.278158	-0.434615	-0.160609	-0.110465	-1.17252	-1.58014	-0.998396	-1.2185	-0.998396	0.00474915	3.00623	-0.0149506	0.412813	0.702937	3.68711	0.535191	0.809197	3.29789	-0.202709	-0.0279927	-0.248694	-0.248694	0.192112	3.57625	0.437653	-0.11812	-0.422409	5.29099	0.91	Ratio CC50/IC50()	MD	MD	MD	MD	MD	T	UNCHECKED	<	MD	Unassigned
620	-0.246826	-0.118398	0.123131	-0.19239	-0.0710965	-0.048899	-0.519034	-0.699477	-0.441957	-0.53939	-0.441957	0.00210229	1.33076	-0.00661814	0.182739	0.311167	1.63216	0.236911	0.358205	1.45987	-0.0897327	-0.0123914	-0.110089	-0.110089	0.0850416	1.58309	0.193734	-0.0522876	-0.186987	11.9525	0	IC50(nM)	MD	MD	L. donovani	MD	MD	F	UNCHECKED	=	Outside typical range	Unassigned
621	-0.26794	-0.128526	0.133664	-0.208847	-0.0771781	-0.0530818	-0.563432	-0.75931	-0.479762	-0.585529	-0.479762	0.00228212	1.44459	-0.00718425	0.19837	0.337784	1.77178	0.257177	0.388845	1.58474	-0.0974084	-0.0134514	-0.119506	-0.119506	0.092316	1.7185	0.210306	-0.0567603	-0.202981	11.0107	0.01	EC50(nM)	MD	MD	L. infantum	A	MD	F	UNCHECKED	>	MD	Unassigned
622	-0.228606	-0.109658	0.114042	-0.178188	-0.0658482	-0.0452893	-0.480719	-0.647842	-0.409332	-0.499572	-0.409332	0.0019471	1.23252	-0.00612959	0.169249	0.288197	1.51168	0.219423	0.331762	1.3521	-0.0831087	-0.0114767	-0.101962	-0.101962	0.0787639	1.46622	0.179433	-0.0484278	-0.173183	12.9052	0.01	EC50(nM)	MD	MD	L. mexicana	MD	MD	F	UNCHECKED	=	MD	Unassigned
623	-0.230675	-0.110651	0.115074	-0.179801	-0.0664443	-0.0456993	-0.485071	-0.653707	-0.413037	-0.504095	-0.413037	0.00196473	1.24368	-0.00618508	0.170781	0.290806	1.52536	0.221409	0.334766	1.36434	-0.0838611	-0.0115806	-0.102885	-0.102885	0.0794769	1.4795	0.181057	-0.0488662	-0.174751	12.7894	0.01	EC50(nM)	MD	MD	L. mexicana	MD	MD	F	UNCHECKED	=	Outside typical range	Unassigned
624	-0.570242	-0.273535	0.28447	-0.444477	-0.164254	-0.112971	-1.19912	-1.616	-1.02105	-1.24615	-1.02105	0.00485691	3.07445	-0.0152898	0.42218	0.718887	3.77077	0.547335	0.827558	3.37272	-0.207309	-0.0286278	-0.254337	-0.254337	0.196471	3.6574	0.447583	-0.1208	-0.431994	5.1736	0.1	Activity(%)	MD	MD	L. donovani	A	MD	F	UNCHECKED	>	MD	Unassigned
625	-0.568659	-0.272776	0.28368	-0.443243	-0.163798	-0.112658	-1.19579	-1.61151	-1.01822	-1.24269	-1.01822	0.00484343	3.06591	-0.0152474	0.421009	0.716892	3.76031	0.545815	0.825261	3.36336	-0.206734	-0.0285484	-0.253631	-0.253631	0.195926	3.64724	0.446341	-0.120464	-0.430795	5.188	0.63	ED50(mg.kg-1)	MD	MD	L. donovani	A	MD	F	UNCHECKED	<	MD	Unassigned
626	-0.686019	-0.329071	0.342226	-0.53472	-0.197603	-0.135908	-1.44258	-1.9441	-1.22836	-1.49916	-1.22836	0.00584302	3.69866	-0.0183942	0.507897	0.864845	4.53636	0.658461	0.995579	4.05749	-0.249399	-0.0344402	-0.305976	-0.305976	0.236361	4.39996	0.538457	-0.145326	-0.519703	4.30047	0	IC50(nM)	MD	MD	L. infantum	A	MD	F	UNCHECKED	=	Outside typical range	Unassigned
627	-0.612365	-0.293741	0.305483	-0.47731	-0.176387	-0.121316	-1.2877	-1.73537	-1.09647	-1.3382	-1.09647	0.00521569	3.30155	-0.0164193	0.453367	0.771991	4.04932	0.587766	0.888689	3.62186	-0.222623	-0.0307426	-0.273125	-0.273125	0.210984	3.92757	0.480646	-0.129723	-0.463905	4.81772	0	IC50(nM)	MD	MD	L. infantum	MD	MD	F	UNCHECKED	=	Outside typical range	Unassigned
628	-0.223455	-0.107188	0.111473	-0.174173	-0.0643646	-0.044269	-0.469888	-0.633246	-0.40011	-0.488317	-0.40011	0.00190323	1.20476	-0.00599149	0.165436	0.281704	1.47762	0.214479	0.324288	1.32164	-0.0812363	-0.0112181	-0.0996648	-0.0996648	0.0769893	1.43319	0.17539	-0.0473367	-0.169282	13.2026	0	IC50(nM)	MD	MD	L. panamensis	MD	MD	F	UNCHECKED	=	MD	Unassigned
629	-0.237598	-0.113972	0.118528	-0.185197	-0.0684384	-0.0470708	-0.499629	-0.673326	-0.425433	-0.519224	-0.425433	0.00202369	1.28101	-0.00637071	0.175907	0.299534	1.57114	0.228054	0.344812	1.40529	-0.0863779	-0.0119281	-0.105973	-0.105973	0.0818622	1.5239	0.186491	-0.0503328	-0.179996	12.4168	0	IC50(nM)	MD	MD	L. tropica	MD	MD	F	UNCHECKED	=	MD	Unassigned
630	-0.40502	-0.194281	0.202047	-0.315694	-0.116663	-0.0802389	-0.851687	-1.14778	-0.725211	-0.88509	-0.725211	0.00344967	2.18366	-0.0108598	0.299858	0.510597	2.67823	0.38875	0.587781	2.39551	-0.147243	-0.0203332	-0.180646	-0.180646	0.139546	2.5977	0.3179	-0.0857992	-0.306828	7.2841	0	IC50(nM)	MD	MD	L. major strain Friedlin	P	MD	F	UNCHECKED	=	MD	Unassigned
631	-0.509365	-0.244333	0.254101	-0.397026	-0.146719	-0.100911	-1.07111	-1.44348	-0.912046	-1.11311	-0.912046	0.00433841	2.74623	-0.0136576	0.37711	0.642142	3.36822	0.488903	0.739211	3.01266	-0.185177	-0.0255716	-0.227185	-0.227185	0.175497	3.26695	0.399801	-0.107904	-0.385876	5.79193	0	IC50(nM)	MD	MD	L. amazonensis	A	MD	F	UNCHECKED	=	MD	Unassigned
632	-0.744895	-0.357313	0.371597	-0.580611	-0.214561	-0.147572	-1.56639	-2.11094	-1.33378	-1.62782	-1.33378	0.00634449	4.01609	-0.0199728	0.551486	0.939068	4.92568	0.714972	1.08102	4.40572	-0.270804	-0.037396	-0.332236	-0.332236	0.256646	4.77758	0.584669	-0.157798	-0.564305	3.96056	0.75	EC50(ug.mL-1)	MD	MD	L. panamensis	A	MD	F	UNCHECKED	=	MD	Unassigned
633	-0.860812	-0.412916	0.429423	-0.670963	-0.24795	-0.170536	-1.81014	-2.43944	-1.54133	-1.88113	-1.54133	0.00733178	4.64105	-0.0230809	0.637305	1.0852	5.69219	0.826232	1.24924	5.09131	-0.312944	-0.0432153	-0.383936	-0.383936	0.296584	5.52104	0.675652	-0.182354	-0.652119	3.42723	0.75	EC50(ug.mL-1)	MD	MD	L. panamensis	A	MD	F	UNCHECKED	=	Outside typical range	Unassigned
634	-0.237071	-0.113719	0.118265	-0.184786	-0.0682864	-0.0469663	-0.498519	-0.67183	-0.424488	-0.51807	-0.424488	0.0020192	1.27816	-0.00635656	0.175516	0.298868	1.56765	0.227547	0.344046	1.40217	-0.086186	-0.0119017	-0.105737	-0.105737	0.0816803	1.52052	0.186077	-0.050221	-0.179596	12.4444	0.01	Inhibition(%)	MD	MD	L. amazonensis	P	MD	F	UNCHECKED	=	Outside typical range	Unassigned
635	-1.26941	-0.608912	0.633254	-0.989444	-0.365643	-0.251483	-2.66935	-3.59735	-2.27294	-2.77403	-2.27294	0.0108119	6.84398	-0.0340365	0.93981	1.6003	8.39406	1.21841	1.84221	7.50796	-0.461488	-0.063728	-0.566176	-0.566176	0.437361	8.14168	0.996358	-0.268911	-0.961656	2.32408	0.01	EC50(nM)	MD	MD	L. major	P	MD	F	UNCHECKED	>	Outside typical range	Unassigned
636	-0.278675	-0.133675	0.139019	-0.217214	-0.0802702	-0.0552086	-0.586006	-0.789732	-0.498983	-0.608988	-0.498983	0.00237356	1.50247	-0.00747209	0.206318	0.351318	1.84276	0.26748	0.404424	1.64824	-0.101311	-0.0139903	-0.124294	-0.124294	0.0960147	1.78736	0.218732	-0.0590344	-0.211114	10.5865	0.01	EC50(nM)	MD	MD	L. major	P	MD	F	UNCHECKED	=	Outside typical range	Unassigned
637	-0.629012	-0.301726	0.313788	-0.490286	-0.181182	-0.124614	-1.3227	-1.78255	-1.12628	-1.37458	-1.12628	0.00535748	3.3913	-0.0168656	0.465691	0.792977	4.15939	0.603744	0.912847	3.72032	-0.228675	-0.0315783	-0.28055	-0.28055	0.21672	4.03433	0.493712	-0.13325	-0.476516	4.69022	0	IC50(nM)	MD	MD	T. cruzi	MD	MD	F	UNCHECKED	=	MD	Unassigned
638	-0.628746	-0.301598	0.313655	-0.490079	-0.181106	-0.124562	-1.32215	-1.78179	-1.12581	-1.374	-1.12581	0.00535522	3.38987	-0.0168585	0.465495	0.792643	4.15764	0.603489	0.912462	3.71875	-0.228578	-0.0315649	-0.280431	-0.280431	0.216628	4.03263	0.493504	-0.133193	-0.476315	4.6922	0	IC50(nM)	MD	MD	L. donovani	MD	MD	F	UNCHECKED	>	Outside typical range	Unassigned
639	-0.729079	-0.349726	0.363707	-0.568284	-0.210006	-0.144439	-1.53313	-2.06613	-1.30546	-1.59326	-1.30546	0.00620978	3.93082	-0.0195488	0.539777	0.91913	4.8211	0.699792	1.05807	4.31217	-0.265054	-0.036602	-0.325182	-0.325182	0.251197	4.67614	0.572255	-0.154448	-0.552324	4.04648	0	LC50(nM)	MD	MD	L. infantum	P	MD	F	UNCHECKED	=	MD	Unassigned
640	-0.497506	-0.238645	0.248185	-0.387783	-0.143303	-0.0985613	-1.04617	-1.40987	-0.890812	-1.0872	-0.890812	0.0042374	2.68229	-0.0133396	0.36833	0.627191	3.2898	0.47752	0.722	2.94252	-0.180866	-0.0249763	-0.221896	-0.221896	0.171411	3.19088	0.390493	-0.105391	-0.376892	5.92999	0.1	Activity(%)	MD	MD	L. mexicana	P	MD	F	UNCHECKED	=	MD	Unassigned
641	-0.543292	-0.260607	0.271025	-0.423471	-0.156491	-0.107632	-1.14245	-1.53962	-0.972795	-1.18726	-0.972795	0.00462738	2.92915	-0.0145672	0.402228	0.684913	3.59256	0.521467	0.788447	3.21332	-0.197511	-0.0272749	-0.242317	-0.242317	0.187186	3.48455	0.42643	-0.115091	-0.411578	5.43024	0	MIC(nM)	MD	MD	L. braziliensis	P	MD	F	UNCHECKED	=	MD	Unassigned
642	-0.448233	-0.21501	0.223605	-0.349377	-0.12911	-0.0888	-0.942558	-1.27024	-0.802587	-0.979524	-0.802587	0.00381773	2.41664	-0.0120185	0.331851	0.565075	2.96398	0.430228	0.650495	2.6511	-0.162953	-0.0225027	-0.19992	-0.19992	0.154434	2.87486	0.351819	-0.0949536	-0.339565	6.58184	0	MIC(nM)	MD	MD	L. panamensis	P	MD	F	UNCHECKED	=	MD	Unassigned
643	-0.665587	-0.31927	0.332034	-0.518795	-0.191717	-0.13186	-1.39962	-1.8862	-1.19177	-1.45451	-1.19177	0.005669	3.5885	-0.0178463	0.49277	0.839087	4.40125	0.63885	0.965927	3.93665	-0.241972	-0.0334145	-0.296863	-0.296863	0.229322	4.26892	0.52242	-0.140998	-0.504225	4.43248	0	IC50(nM)	MD	MD	L. amazonensis	P	MD	F	UNCHECKED	>	Outside typical range	Unassigned
644	-0.7236	-0.347098	0.360974	-0.564013	-0.208428	-0.143353	-1.52161	-2.0506	-1.29565	-1.58128	-1.29565	0.00616312	3.90128	-0.0194018	0.53572	0.912222	4.78487	0.694533	1.05012	4.27977	-0.263062	-0.0363269	-0.322738	-0.322738	0.249309	4.641	0.567955	-0.153287	-0.548173	4.07712	0	IC50(nM)	MD	MD	L. major	MD	MD	F	UNCHECKED	>	Outside typical range	Unassigned
645	-0.220201	-0.105626	0.109849	-0.171636	-0.0634272	-0.0436242	-0.463045	-0.624023	-0.394282	-0.481205	-0.394282	0.00187551	1.18721	-0.00590423	0.163027	0.277601	1.4561	0.211355	0.319564	1.30239	-0.0800531	-0.0110547	-0.0982132	-0.0982132	0.075868	1.41232	0.172836	-0.0466473	-0.166816	13.3978	0	IC50(nM)	MD	MD	L. chagasi	MD	MD	F	UNCHECKED	=	MD	Unassigned
646	-0.222643	-0.106798	0.111067	-0.17354	-0.0641307	-0.0441081	-0.468181	-0.630945	-0.398655	-0.486542	-0.398655	0.00189632	1.20038	-0.00596972	0.164835	0.28068	1.47225	0.2137	0.323109	1.31683	-0.0809411	-0.0111774	-0.0993026	-0.0993026	0.0767095	1.42798	0.174753	-0.0471647	-0.168666	13.2508	0	IC50(nM)	MD	MD	L. mexicana	MD	MD	F	UNCHECKED	<	MD	Unassigned
647	-0.222886	-0.106914	0.111188	-0.173729	-0.0642005	-0.0441561	-0.46869	-0.631631	-0.399089	-0.487072	-0.399089	0.00189838	1.20168	-0.00597621	0.165014	0.280985	1.47385	0.213932	0.323461	1.31827	-0.0810291	-0.0111895	-0.0994106	-0.0994106	0.076793	1.42954	0.174943	-0.047216	-0.16885	13.2364	0	IC50(nM)	MD	MD	L. mexicana	MD	MD	F	UNCHECKED	>	MD	Unassigned

## Sheet: PRED
																												LDA vs LOGR7v CORR	#N/A	f(vij)ref	DALOGP(c1c2c3c4c5)	DPSA(c1c2c3c4c5)	DNVLR(c1c2c3c4c5)	DALOGP(c6c7c8c9c10)	DPSA(c6c7c8c9c10)	DNVLR(c6c7c8c9c10)	a0
																													LDA7v	59.9186	1.63154	0.041494	-2.67571	-1.56219	-0.041886	2.64951	-25.1827
			20704																					STAT EUJMC		SOFTPTML			LOGR7v	8.35097	0.885564	0.0244874	-1.38852	-0.853978	-0.0256944	1.51754	5.09016
																								LDA7v		LOGR7v			Ratio	7.17505	1.84237	1.6945	1.92703	1.8293	1.63016	1.74593	-4.94732
1	2	3	4	5	6	7	8	9	10	11	12	13	14	15	16	17	18	19	20	21	22	23	24	25	26	27	28	29	30	31	32	33	34	35	36	37	38	39	40	41	42	43	44
Assay-Cmpd	Assay	New cmpd	CMPD_CHEMBLID	c0 = Property(Units)	REL	vij	cutoff(c0)	d(c0)	f(vij)obs	Set	f(vij)ref	c1=PROTEIN_ACCESSION	c2 = CELL_NAME	c3 = ASSAY_ORGANISM	c4 = Assay Org. Develop	c5 = ORGANISM	Concatenate(c1,c2,c3,c4,c5)	c6 = ASSAY_TYPE	c7 = TARGET_TYPE	c8 = REL	c9 = DATA_VALIDITY_COMMENT	c10=TARGET_MAPPING	Concatenate(c6,c7,c8,c9,c10)	p(f(vij)pred=1)	f(vij)calc	p(f(vij)pred=1)	f(vij)calc	f(vij)ref	D1=LOGP	D2=PSA	D3=NVLR	<D1(cI)>	<D2(cI)>	<D3(cI)>	<D1(cII)>	<D2(cII)>	<D3(cII)>	DALOGP(c1c2c3c4c5)	DPSA(c1c2c3c4c5)	DNVLR(c1c2c3c4c5)	DALOGP(c6c7c8c9c10)	DPSA(c6c7c8c9c10)	DNVLR(c6c7c8c9c10)
1-5aa	1	5aa	CHEMBL607696	Ki(nM)	=	xxx	10	-1	xxx	pred	0.01	MD	MD	Leishmania donovani	Promastigotes	Leishmania donovani	MD_MD_Leishmania donovani_Promastigotes_Leishmania donovani	A	ORGANISM	=	Outside typical range	Non-molecular	A_ORGANISM_=_Outside typical range_Non-molecular	1.03837e-12	-27.5934	0.975654	3.69073	0.01	3.144	47.78	0	3.80127	91.0742	0.626807	-0.215	161.276	0.5	-0.657266	-43.2942	-0.626807	3.359	-113.496	-0.5
2-5aa	2	5aa	CHEMBL608870	Ki(nM)	=	xxx	10	-1	xxx	pred	0.01	MD	MD	Leishmania donovani	Promastigotes	Leishmania donovani	MD_MD_Leishmania donovani_Promastigotes_Leishmania donovani	A	ORGANISM	=	MD	Non-molecular	A_ORGANISM_=_MD_Non-molecular	3.96087e-11	-23.952	0.995593	5.42022	0.01	3.144	47.78	0	3.80127	91.0742	0.626807	5.32064	84.7353	1.17949	-0.657266	-43.2942	-0.626807	-2.17664	-36.9553	-1.17949
3-5aa	3	5aa	CHEMBL285209	Ki(nM)	=	xxx	10	-1	xxx	pred	0.01	P00374	MD	Leishmania major	MD	Homo sapiens	P00374_MD_Leishmania major_MD_Homo sapiens	B	SINGLE PROTEIN	=	MD	Homologous protein	B_SINGLE PROTEIN_=_MD_Homologous protein	1.11692e-11	-25.2179	0.993151	4.97677	0.01	3.144	47.78	0	2.6804	88.6484	0.04	1.49623	140.028	0.41206	0.4636	-40.8684	-0.04	1.64777	-92.2477	-0.41206
4-5aa	4	5aa	CHEMBL282677	Ki(nM)	=	xxx	10	-1	xxx	pred	0.01	P07382	MD	Leishmania major	MD	Leishmania major	P07382_MD_Leishmania major_MD_Leishmania major	B	SINGLE PROTEIN	=	MD	Protein	B_SINGLE PROTEIN_=_MD_Protein	2.12866e-12	-26.8755	0.985385	4.21101	0	3.144	47.78	0	2.38429	98.3129	0.0357143	1.83065	115.659	0.650155	0.759714	-50.5329	-0.0357143	1.31335	-67.879	-0.650155
5-5aa	5	5aa	CHEMBL266734	Ki(nM)	=	xxx	10	-1	xxx	pred	0.01	P07382	MD	Leishmania major	MD	Leishmania major	P07382_MD_Leishmania major_MD_Leishmania major	B	SINGLE PROTEIN	=	Outside typical range	Protein	B_SINGLE PROTEIN_=_Outside typical range_Protein	9.51607e-13	-27.6806	0.976437	3.72424	0	3.144	47.78	0	2.38429	98.3129	0.0357143	1.22565	86.127	0.130435	0.759714	-50.5329	-0.0357143	1.91835	-38.347	-0.130435
6-5aa	6	5aa	CHEMBL291727	IC50(nM)	=	xxx	10	-1	xxx	pred	0	Q0GKD7	MD	Leishmania major	MD	Leishmania donovani	Q0GKD7_MD_Leishmania major_MD_Leishmania donovani	B	SINGLE PROTEIN	=	MD	Homologous protein	B_SINGLE PROTEIN_=_MD_Homologous protein	1.71714e-11	-24.7878	0.995299	5.35521	0	3.144	47.78	0	0.873412	136.866	0.0705882	1.49623	140.028	0.41206	2.27059	-89.086	-0.0705882	1.64777	-92.2477	-0.41206
7-5aa	7	5aa	CHEMBL55359	IC50(nM)	>	xxx	10	-1	xxx	pred	0	Q0GKD7	MD	Leishmania major	MD	Leishmania donovani	Q0GKD7_MD_Leishmania major_MD_Leishmania donovani	B	SINGLE PROTEIN	>	MD	Homologous protein	B_SINGLE PROTEIN_>_MD_Homologous protein	1.09667e-10	-22.9336	0.998002	6.21348	0	3.144	47.78	0	0.873412	136.866	0.0705882	4.70571	97.2662	0.928571	2.27059	-89.086	-0.0705882	-1.56171	-49.4862	-0.928571
8-5aa	8	5aa	CHEMBL54714	IC50(nM)	=	xxx	10	-1	xxx	pred	0	P37268	MD	Leishmania major	MD	Homo sapiens	P37268_MD_Leishmania major_MD_Homo sapiens	B	SINGLE PROTEIN	=	MD	Homologous protein	B_SINGLE PROTEIN_=_MD_Homologous protein	2.86474e-11	-24.276	0.995457	5.38969	0.01	3.144	47.78	0	0.732	139.98	0	1.49623	140.028	0.41206	2.412	-92.2	0	1.64777	-92.2477	-0.41206
9-5aa	9	5aa	CHEMBL56078	IC50(nM)	>	xxx	10	-1	xxx	pred	0	P37268	MD	Leishmania major	MD	Homo sapiens	P37268_MD_Leishmania major_MD_Homo sapiens	B	SINGLE PROTEIN	>	MD	Homologous protein	B_SINGLE PROTEIN_>_MD_Homologous protein	1	19.5213	0.999994	12.0936	0.71	3.144	47.78	0	0.732	139.98	0	4.70571	97.2662	0.928571	2.412	-92.2	0	-1.56171	-49.4862	-0.928571
10-5aa	10	5aa	CHEMBL68405	IC50(nM)	=	xxx	10	-1	xxx	pred	0	Q01558	MD	Leishmania mexicana	MD	Leishmania mexicana	Q01558_MD_Leishmania mexicana_MD_Leishmania mexicana	B	SINGLE PROTEIN	=	MD	Protein	B_SINGLE PROTEIN_=_MD_Protein	1	23.9345	0.999992	11.7516	0.82	3.144	47.78	0	2.50595	156.753	1.64286	1.83065	115.659	0.650155	0.638048	-108.973	-1.64286	1.31335	-67.879	-0.650155
11-5aa	11	5aa	CHEMBL608890	IC50(nM)	=	xxx	10	-1	xxx	pred	0	Q01558	MD	Leishmania mexicana	MD	Leishmania mexicana	Q01558_MD_Leishmania mexicana_MD_Leishmania mexicana	B	SINGLE PROTEIN	=	Outside typical range	Protein	B_SINGLE PROTEIN_=_Outside typical range_Protein	5.08971e-12	-26.0038	0.988073	4.41699	0	3.144	47.78	0	2.50595	156.753	1.64286	1.22565	86.127	0.130435	0.638048	-108.973	-1.64286	1.91835	-38.347	-0.130435
12-5aa	12	5aa	CHEMBL68738	IC50(nM)	>	xxx	10	-1	xxx	pred	0	P04406	MD	Leishmania mexicana	MD	Homo sapiens	P04406_MD_Leishmania mexicana_MD_Homo sapiens	B	SINGLE PROTEIN	>	Outside typical range	Homologous protein	B_SINGLE PROTEIN_>_Outside typical range_Homologous protein	2.29803e-11	-24.4964	0.99578	5.46358	0	3.144	47.78	0	0.241222	141.449	0.233333	0.694615	120.335	0	2.90278	-93.6688	-0.233333	2.44938	-72.5554	0
13-5aa	13	5aa	CHEMBL606064	IC50(nM)	=	xxx	10	-1	xxx	pred	0	P04406	MD	Leishmania mexicana	MD	Homo sapiens	P04406_MD_Leishmania mexicana_MD_Homo sapiens	B	SINGLE PROTEIN	=	Outside typical range	Homologous protein	B_SINGLE PROTEIN_=_Outside typical range_Homologous protein	8.22133e-12	-25.5243	0.993049	4.96182	0	3.144	47.78	0	0.241222	141.449	0.233333	-0.202653	149.914	0.326531	2.90278	-93.6688	-0.233333	3.34665	-102.134	-0.326531
14-5aa	14	5aa	CHEMBL3143237	IC50(nM)	=	xxx	10	-1	xxx	pred	0	P04406	MD	Leishmania mexicana	MD	Homo sapiens	P04406_MD_Leishmania mexicana_MD_Homo sapiens	B	SINGLE PROTEIN	=	MD	Homologous protein	B_SINGLE PROTEIN_=_MD_Homologous protein	1	14.8369	0.999989	11.3734	0.64	3.144	47.78	0	0.241222	141.449	0.233333	1.49623	140.028	0.41206	2.90278	-93.6688	-0.233333	1.64777	-92.2477	-0.41206
15-5aa	15	5aa	CHEMBL124807	IC50(nM)	=	xxx	10	-1	xxx	pred	0	P04406	MD	Leishmania mexicana	MD	Homo sapiens	P04406_MD_Leishmania mexicana_MD_Homo sapiens	B	SINGLE PROTEIN	=	Potential transcription error	Homologous protein	B_SINGLE PROTEIN_=_Potential transcription error_Homologous protein	5.3091e-12	-25.9616	0.991279	4.73321	0	3.144	47.78	0	0.241222	141.449	0.233333	-0.92	145.573	0	2.90278	-93.6688	-0.233333	4.064	-97.7933	0
16-5aa	16	5aa	CHEMBL607760	Ki(nM)	=	xxx	10	-1	xxx	pred	0.01	P04406	MD	MD	MD	Homo sapiens	P04406_MD_MD_MD_Homo sapiens	B	SINGLE PROTEIN	=	MD	Homologous protein	B_SINGLE PROTEIN_=_MD_Homologous protein	1.39509e-11	-24.9955	0.993488	5.0275	0.01	3.144	47.78	0	1.54	125.55	0	1.49623	140.028	0.41206	1.604	-77.77	0	1.64777	-92.2477	-0.41206
17-5aa	17	5aa	CHEMBL57004	Supression(%)	=	xxx	76.2	1	xxx	pred	0.71	MD	MD	Cricetulus griseus	MD	Cricetinae gen. sp.	MD_MD_Cricetulus griseus_MD_Cricetinae gen. sp.	F	ORGANISM	=	MD	Non-molecular	F_ORGANISM_=_MD_Non-molecular	0.999998	13.2391	0.999973	10.5207	0.64	3.144	47.78	0	4.69273	44.1558	0.381818	4.09621	82.4381	0.570113	-1.54873	3.62418	-0.381818	-0.952206	-34.6581	-0.570113
18-5aa	18	5aa	CHEMBL318630	ED50(ug ml-1)	>	xxx	7.3	-1	xxx	pred	0.82	MD	KB	Homo sapiens	MD	Homo sapiens	MD_KB_Homo sapiens_MD_Homo sapiens	F	CELL-LINE	>	Non standard unit for type	Non-molecular	F_CELL-LINE_>_Non standard unit for type_Non-molecular	0.999994	11.9838	0.999941	9.73579	0.64	3.144	47.78	0	4.45	92.95	0.5	4.58	92.95	1	-1.306	-45.17	-0.5	-1.436	-45.17	-1
19-5aa	19	5aa	CHEMBL97152	ED50(ug ml-1)	=	xxx	7.3	-1	xxx	pred	0.82	MD	KB	Homo sapiens	MD	Homo sapiens	MD_KB_Homo sapiens_MD_Homo sapiens	F	CELL-LINE	=	Non standard unit for type	Non-molecular	F_CELL-LINE_=_Non standard unit for type_Non-molecular	3.34568e-11	-24.1208	0.996621	5.68667	0	3.144	47.78	0	4.45	92.95	0.5	4.32	92.95	0	-1.306	-45.17	-0.5	-1.176	-45.17	0
20-5aa	20	5aa	CHEMBL2069130	IC50(nM)	=	xxx	10	-1	xxx	pred	0	MD	MD	Leishmania amazonensis	Amastigotes	Leishmania amazonensis	MD_MD_Leishmania amazonensis_Amastigotes_Leishmania amazonensis	F	ORGANISM	=	MD	Non-molecular	F_ORGANISM_=_MD_Non-molecular	1	23.911	0.999993	11.864	0.82	3.144	47.78	0	3.70643	91.3198	0.469388	4.09621	82.4381	0.570113	-0.562429	-43.5398	-0.469388	-0.952206	-34.6581	-0.570113
21-5aa	21	5aa	CHEMBL2069130	IC50(nM)	=	xxx	10	-1	xxx	pred	0	MD	MD	Leishmania amazonensis	Promastigotes	Leishmania amazonensis	MD_MD_Leishmania amazonensis_Promastigotes_Leishmania amazonensis	F	ORGANISM	=	MD	Non-molecular	F_ORGANISM_=_MD_Non-molecular	0.934204	2.65313	0.999911	9.32425	0.45	3.144	47.78	0	3.86977	63.1676	0.473274	4.09621	82.4381	0.570113	-0.725766	-15.3876	-0.473274	-0.952206	-34.6581	-0.570113
22-5aa	22	5aa	CHEMBL2069130	IC50(nM)	=	xxx	10	-1	xxx	pred	0	MD	MD	Leishmania donovani	Amastigotes	Leishmania donovani	MD_MD_Leishmania donovani_Amastigotes_Leishmania donovani	F	ORGANISM	=	MD	Non-molecular	F_ORGANISM_=_MD_Non-molecular	0.999998	13.1629	0.99997	10.401	0.64	3.144	47.78	0	3.82798	82.6655	0.423227	4.09621	82.4381	0.570113	-0.683981	-34.8855	-0.423227	-0.952206	-34.6581	-0.570113
23-5aa	23	5aa	CHEMBL3138302	IC50(nM)	>	xxx	10	-1	xxx	pred	0	MD	MD	Leishmania donovani	Amastigotes	Leishmania donovani	MD_MD_Leishmania donovani_Amastigotes_Leishmania donovani	F	ORGANISM	>	MD	Non-molecular	F_ORGANISM_>_MD_Non-molecular	0.999998	13.1218	0.999969	10.3795	0.64	3.144	47.78	0	3.82798	82.6655	0.423227	3.79457	76.3967	0.312246	-0.683981	-34.8855	-0.423227	-0.650573	-28.6167	-0.312246
24-5aa	24	5aa	CHEMBL134615	ED50(uM)	=	xxx	40	-1	xxx	pred	0.64	MD	MD	Leishmania donovani	MD	MD	MD_MD_Leishmania donovani_MD_MD	F	ADMET	=	Non standard unit for type	Unassigned	F_ADMET_=_Non standard unit for type_Unassigned	3.5645e-11	-24.0574	0.996818	5.74714	0	3.144	47.78	0	3.95592	81.9117	0.553648	4.10938	116.152	0.75	-0.811923	-34.1317	-0.553648	-0.965375	-68.3722	-0.75
25-5aa	25	5aa	CHEMBL151798	ED50(uM)	>	xxx	40	-1	xxx	pred	0.64	MD	MD	Leishmania donovani	MD	MD	MD_MD_Leishmania donovani_MD_MD	F	ADMET	>	Non standard unit for type	Unassigned	F_ADMET_>_Non standard unit for type_Unassigned	0.999998	13.0011	0.99997	10.4039	0.64	3.144	47.78	0	3.95592	81.9117	0.553648	2.92074	117.401	0.555556	-0.811923	-34.1317	-0.553648	0.223259	-69.6211	-0.555556
26-5aa	26	5aa	CHEMBL23515	IC50(nM)	=	xxx	10	-1	xxx	pred	0	MD	MD	Leishmania donovani	Promastigotes	MD	MD_MD_Leishmania donovani_Promastigotes_MD	F	ADMET	=	MD	Unassigned	F_ADMET_=_MD_Unassigned	0.999993	11.9201	0.999943	9.77038	0.64	3.144	47.78	0	3.26302	74.5943	0.245283	1.97657	77.1246	0	-0.119019	-26.8143	-0.245283	1.16743	-29.3446	0
27-5aa	27	5aa	CHEMBL23742	IC50(nM)	>	xxx	10	-1	xxx	pred	0	MD	MD	Leishmania donovani	Promastigotes	MD	MD_MD_Leishmania donovani_Promastigotes_MD	F	ADMET	>	MD	Unassigned	F_ADMET_>_MD_Unassigned	0.999994	11.9461	0.999946	9.81728	0.64	3.144	47.78	0	3.26302	74.5943	0.245283	1.68	88.8067	0	-0.119019	-26.8143	-0.245283	1.464	-41.0267	0
28-5aa	28	5aa	CHEMBL590	Toxic dose(uM)	=	xxx	17.9	-1	xxx	pred	0.5	MD	MD	Leishmania donovani	MD	MD	MD_MD_Leishmania donovani_MD_MD	A	ADMET	=	MD	Unassigned	A_ADMET_=_MD_Unassigned	0.999996	12.3117	0.999949	9.88776	0.64	3.144	47.78	0	3.95592	81.9117	0.553648	3.60321	62.5717	0.351351	-0.811923	-34.1317	-0.553648	-0.459209	-14.7917	-0.351351
29-5aa	29	5aa	CHEMBL2093043	Inhibition(%)	=	xxx	95	1	xxx	pred	0.01	MD	MD	Leishmania donovani	Promastigotes	Leishmania donovani	MD_MD_Leishmania donovani_Promastigotes_Leishmania donovani	F	ORGANISM	=	MD	Non-molecular	F_ORGANISM_=_MD_Non-molecular	0.999998	13.4023	0.999973	10.5014	0.64	3.144	47.78	0	3.80127	91.0742	0.626807	4.09621	82.4381	0.570113	-0.657266	-43.2942	-0.626807	-0.952206	-34.6581	-0.570113
30-5aa	30	5aa	CHEMBL423172	Inhibition(%)	=	xxx	95	1	xxx	pred	0.01	MD	MD	Leishmania donovani	MD	Leishmania donovani	MD_MD_Leishmania donovani_MD_Leishmania donovani	F	ORGANISM	=	MD	Non-molecular	F_ORGANISM_=_MD_Non-molecular	1.67694e-11	-24.8115	0.993248	4.9912	0.01	3.144	47.78	0	4.41143	85.6751	0.74134	4.09621	82.4381	0.570113	-1.26743	-37.8951	-0.74134	-0.952206	-34.6581	-0.570113
31-5aa	31	5aa	CHEMBL292009	ED50(uM)	=	xxx	40	-1	xxx	pred	0.64	MD	MD	Leishmania aethiopica	Promastigotes	Leishmania aethiopica	MD_MD_Leishmania aethiopica_Promastigotes_Leishmania aethiopica	F	ORGANISM	=	Non standard unit for type	Non-molecular	F_ORGANISM_=_Non standard unit for type_Non-molecular	0.999978	10.7308	0.99989	9.11484	0.64	3.144	47.78	0	4.81333	88.4667	0.333333	3.72016	102.711	0.798408	-1.66933	-40.6867	-0.333333	-0.576159	-54.9309	-0.798408
32-5aa	32	5aa	CHEMBL292009	ED50(uM)	=	xxx	40	-1	xxx	pred	0.64	MD	MD	Leishmania aethiopica	Amastigotes	Leishmania aethiopica	MD_MD_Leishmania aethiopica_Amastigotes_Leishmania aethiopica	F	ORGANISM	=	Non standard unit for type	Non-molecular	F_ORGANISM_=_Non standard unit for type_Non-molecular	1.01403e-12	-27.6171	0.977472	3.77022	0	3.144	47.78	0	4.81333	88.4667	0.333333	3.72016	102.711	0.798408	-1.66933	-40.6867	-0.333333	-0.576159	-54.9309	-0.798408
33-5aa	33	5aa	CHEMBL292009	ED50(uM)	=	xxx	40	-1	xxx	pred	0.64	MD	MD	Leishmania amazonensis	Promastigotes	Leishmania amazonensis	MD_MD_Leishmania amazonensis_Promastigotes_Leishmania amazonensis	F	ORGANISM	=	Non standard unit for type	Non-molecular	F_ORGANISM_=_Non standard unit for type_Non-molecular	3.57584e-11	-24.0542	0.995943	5.50314	0.01	3.144	47.78	0	3.86977	63.1676	0.473274	3.72016	102.711	0.798408	-0.725766	-15.3876	-0.473274	-0.576159	-54.9309	-0.798408
34-5aa	34	5aa	CHEMBL292009	ED50(uM)	=	xxx	40	-1	xxx	pred	0.64	MD	MD	Leishmania amazonensis	Amastigotes	Leishmania amazonensis	MD_MD_Leishmania amazonensis_Amastigotes_Leishmania amazonensis	F	ORGANISM	=	Non standard unit for type	Non-molecular	F_ORGANISM_=_Non standard unit for type_Non-molecular	1.43641e-11	-24.9663	0.992987	4.95301	0.01	3.144	47.78	0	3.70643	91.3198	0.469388	3.72016	102.711	0.798408	-0.562429	-43.5398	-0.469388	-0.576159	-54.9309	-0.798408
35-5aa	35	5aa	CHEMBL125	IC50(nM)	=	xxx	10	-1	xxx	pred	0	MD	MD	Leishmania amazonensis	MD	Leishmania amazonensis	MD_MD_Leishmania amazonensis_MD_Leishmania amazonensis	F	ORGANISM	=	MD	Non-molecular	F_ORGANISM_=_MD_Non-molecular	4.28283e-11	-23.8738	0.996097	5.54206	0.01	3.144	47.78	0	3.27592	78.8712	0.293866	4.09621	82.4381	0.570113	-0.13192	-31.0912	-0.293866	-0.952206	-34.6581	-0.570113
36-5aa	36	5aa	CHEMBL119769	IC50(nM)	>	xxx	10	-1	xxx	pred	0	MD	MD	Leishmania amazonensis	MD	Leishmania amazonensis	MD_MD_Leishmania amazonensis_MD_Leishmania amazonensis	F	ORGANISM	>	MD	Non-molecular	F_ORGANISM_>_MD_Non-molecular	0.999999	13.8339	0.999979	10.7817	0.64	3.144	47.78	0	3.27592	78.8712	0.293866	3.79457	76.3967	0.312246	-0.13192	-31.0912	-0.293866	-0.650573	-28.6167	-0.312246
37-5aa	37	5aa	CHEMBL68285	IC50(ug.mL-1)	>=	xxx	20.8	-1	xxx	pred	0.82	MD	MD	Leishmania amazonensis	MD	Leishmania amazonensis	MD_MD_Leishmania amazonensis_MD_Leishmania amazonensis	F	ORGANISM	>=	Outside typical range	Non-molecular	F_ORGANISM_>=_Outside typical range_Non-molecular	0.999992	11.7335	0.999946	9.82967	0.63	3.144	47.78	0	3.27592	78.8712	0.293866	2.96991	51.5628	0	-0.13192	-31.0912	-0.293866	0.174087	-3.78278	0
38-5aa	38	5aa	CHEMBL68360	IC50(ug.mL-1)	=	xxx	20.8	-1	xxx	pred	0.82	MD	MD	Leishmania amazonensis	MD	Leishmania amazonensis	MD_MD_Leishmania amazonensis_MD_Leishmania amazonensis	F	ORGANISM	=	Outside typical range	Non-molecular	F_ORGANISM_=_Outside typical range_Non-molecular	0.999826	8.65572	0.999936	9.65779	0.57	3.144	47.78	0	3.27592	78.8712	0.293866	3.02376	72.1424	0.16184	-0.13192	-31.0912	-0.293866	0.120235	-24.3624	-0.16184
39-5aa	39	5aa	CHEMBL68285	IC50(ug.mL-1)	=	xxx	20.8	-1	xxx	pred	0.82	MD	MD	leishmania barziliensis	MD	Leishmania braziliensis	MD_MD_leishmania barziliensis_MD_Leishmania braziliensis	F	ORGANISM	=	Outside typical range	Non-molecular	F_ORGANISM_=_Outside typical range_Non-molecular	2.87189e-11	-24.2735	0.99545	5.38815	0.01	3.144	47.78	0	3.04212	54.0465	0	3.02376	72.1424	0.16184	0.101885	-6.26654	0	0.120235	-24.3624	-0.16184
40-5aa	40	5aa	CHEMBL68287	IC50(ug.mL-1)	>=	xxx	20.8	-1	xxx	pred	0.82	MD	MD	leishmania barziliensis	MD	Leishmania braziliensis	MD_MD_leishmania barziliensis_MD_Leishmania braziliensis	F	ORGANISM	>=	Outside typical range	Non-molecular	F_ORGANISM_>=_Outside typical range_Non-molecular	1.71197e-11	-24.7908	0.993688	5.05898	0.01	3.144	47.78	0	3.04212	54.0465	0	2.96991	51.5628	0	0.101885	-6.26654	0	0.174087	-3.78278	0
41-5aa	41	5aa	CHEMBL66816	IC50(ug.mL-1)	=	xxx	20.8	-1	xxx	pred	0.82	MD	MD	leishmania barziliensis	MD	Leishmania braziliensis	MD_MD_leishmania barziliensis_MD_Leishmania braziliensis	F	ORGANISM	=	MD	Non-molecular	F_ORGANISM_=_MD_Non-molecular	4.39586e-11	-23.8478	0.997172	5.86545	0	3.144	47.78	0	3.04212	54.0465	0	4.09621	82.4381	0.570113	0.101885	-6.26654	0	-0.952206	-34.6581	-0.570113
42-5aa	42	5aa	CHEMBL292009	ED50(uM)	=	xxx	40	-1	xxx	pred	0.64	MD	MD	Leishmania donovani	Promastigotes	Leishmania donovani	MD_MD_Leishmania donovani_Promastigotes_Leishmania donovani	F	ORGANISM	=	Non standard unit for type	Non-molecular	F_ORGANISM_=_Non standard unit for type_Non-molecular	0.999998	13.0591	0.999968	10.3547	0.64	3.144	47.78	0	3.80127	91.0742	0.626807	3.72016	102.711	0.798408	-0.657266	-43.2942	-0.626807	-0.576159	-54.9309	-0.798408
43-5aa	43	5aa	CHEMBL292009	ED50(uM)	=	xxx	40	-1	xxx	pred	0.64	MD	MD	Leishmania donovani	Amastigotes	Leishmania donovani	MD_MD_Leishmania donovani_Amastigotes_Leishmania donovani	F	ORGANISM	=	Non standard unit for type	Non-molecular	F_ORGANISM_=_Non standard unit for type_Non-molecular	1.49095e-11	-24.929	0.993262	4.99319	0.01	3.144	47.78	0	3.82798	82.6655	0.423227	3.72016	102.711	0.798408	-0.683981	-34.8855	-0.423227	-0.576159	-54.9309	-0.798408
44-5aa	44	5aa	CHEMBL277840	ED50(ug ml-1)	=	xxx	7.3	-1	xxx	pred	0.82	MD	MD	Leishmania donovani	MD	Leishmania donovani	MD_MD_Leishmania donovani_MD_Leishmania donovani	F	ORGANISM	=	Non standard unit for type	Non-molecular	F_ORGANISM_=_Non standard unit for type_Non-molecular	1.1898e-11	-25.1546	0.99219	4.84452	0.01	3.144	47.78	0	4.41143	85.6751	0.74134	3.72016	102.711	0.798408	-1.26743	-37.8951	-0.74134	-0.576159	-54.9309	-0.798408
45-5aa	45	5aa	CHEMBL29382	ED50(uM)	>	xxx	40	-1	xxx	pred	0.64	MD	MD	Leishmania donovani	MD	Leishmania donovani	MD_MD_Leishmania donovani_MD_Leishmania donovani	F	ORGANISM	>	Non standard unit for type	Non-molecular	F_ORGANISM_>_Non standard unit for type_Non-molecular	1.58134e-11	-24.8702	0.993508	5.0306	0.01	3.144	47.78	0	4.41143	85.6751	0.74134	3.59745	113.36	0.787037	-1.26743	-37.8951	-0.74134	-0.453454	-65.5798	-0.787037
46-5aa	46	5aa	CHEMBL89031	ED50(uM)	>	xxx	40	-1	xxx	pred	0.64	MD	MD	Leishmania donovani	Amastigotes	Leishmania donovani	MD_MD_Leishmania donovani_Amastigotes_Leishmania donovani	F	ORGANISM	>	Non standard unit for type	Non-molecular	F_ORGANISM_>_Non standard unit for type_Non-molecular	0.999978	10.7074	0.999959	10.1064	0.6	3.144	47.78	0	3.82798	82.6655	0.423227	3.59745	113.36	0.787037	-0.683981	-34.8855	-0.423227	-0.453454	-65.5798	-0.787037
47-5aa	47	5aa	CHEMBL567597	IC50(nM)	=	xxx	10	-1	xxx	pred	0	MD	MD	Leishmania donovani	MD	Leishmania donovani	MD_MD_Leishmania donovani_MD_Leishmania donovani	F	ORGANISM	=	Outside typical range	Non-molecular	F_ORGANISM_=_Outside typical range_Non-molecular	6.01753e-12	-25.8363	0.98823	4.43039	0.01	3.144	47.78	0	4.41143	85.6751	0.74134	3.02376	72.1424	0.16184	-1.26743	-37.8951	-0.74134	0.120235	-24.3624	-0.16184
48-5aa	48	5aa	CHEMBL541368	IC50(nM)	>	xxx	10	-1	xxx	pred	0	MD	MD	Leishmania donovani	MD	Leishmania donovani	MD_MD_Leishmania donovani_MD_Leishmania donovani	F	ORGANISM	>	Outside typical range	Non-molecular	F_ORGANISM_>_Outside typical range_Non-molecular	6.56316e-10	-21.1444	0.991776	4.79238	0.1	3.144	47.78	0	4.41143	85.6751	0.74134	2.75063	72.4979	0.270886	-1.26743	-37.8951	-0.74134	0.393367	-24.7179	-0.270886
49-5aa	49	5aa	CHEMBL80640	IC50(nM)	>	xxx	10	-1	xxx	pred	0	MD	MD	Leishmania donovani	Promastigotes	Leishmania donovani	MD_MD_Leishmania donovani_Promastigotes_Leishmania donovani	F	ORGANISM	>	MD	Non-molecular	F_ORGANISM_>_MD_Non-molecular	1.40744e-11	-24.9867	0.994149	5.1353	0	3.144	47.78	0	3.80127	91.0742	0.626807	3.79457	76.3967	0.312246	-0.657266	-43.2942	-0.626807	-0.650573	-28.6167	-0.312246
50-5aa	50	5aa	CHEMBL164580	IC50(nM)	>	xxx	10	-1	xxx	pred	0	MD	MD	Leishmania donovani	MD	Leishmania donovani	MD_MD_Leishmania donovani_MD_Leishmania donovani	F	ORGANISM	>	MD	Non-molecular	F_ORGANISM_>_MD_Non-molecular	3.53756e-09	-19.4598	0.996735	5.72129	0.1	3.144	47.78	0	4.41143	85.6751	0.74134	3.79457	76.3967	0.312246	-1.26743	-37.8951	-0.74134	-0.650573	-28.6167	-0.312246
51-5aa	51	5aa	CHEMBL353318	IC50(nM)	<	xxx	10	-1	xxx	pred	0	MD	MD	Leishmania donovani	MD	Leishmania donovani	MD_MD_Leishmania donovani_MD_Leishmania donovani	F	ORGANISM	<	MD	Non-molecular	F_ORGANISM_<_MD_Non-molecular	3.93985e-12	-26.2599	0.988716	4.47303	0	3.144	47.78	0	4.41143	85.6751	0.74134	3.52534	99.1461	0.818182	-1.26743	-37.8951	-0.74134	-0.381341	-51.3661	-0.818182
52-5aa	52	5aa	CHEMBL68287	IC50(ug.mL-1)	>=	xxx	20.8	-1	xxx	pred	0.82	MD	MD	Leishmania donovani	MD	Leishmania donovani	MD_MD_Leishmania donovani_MD_Leishmania donovani	F	ORGANISM	>=	Outside typical range	Non-molecular	F_ORGANISM_>=_Outside typical range_Non-molecular	0.999999	13.7918	0.999938	9.69637	0.68	3.144	47.78	0	4.41143	85.6751	0.74134	2.96991	51.5628	0	-1.26743	-37.8951	-0.74134	0.174087	-3.78278	0
53-5aa	53	5aa	CHEMBL277791	Cytotoxicity(%)	=	xxx	33	1	xxx	pred	0.45	MD	MD	Leishmania infantum	MD	Leishmania infantum	MD_MD_Leishmania infantum_MD_Leishmania infantum	F	ORGANISM	=	MD	Non-molecular	F_ORGANISM_=_MD_Non-molecular	7.94712e-12	-25.5582	0.992365	4.86736	0	3.144	47.78	0	4.33992	74.3505	0.46697	4.09621	82.4381	0.570113	-1.19592	-26.5705	-0.46697	-0.952206	-34.6581	-0.570113
54-5aa	54	5aa	CHEMBL555087	ED50(uM)	=	xxx	40	-1	xxx	pred	0.64	MD	MD	Leishmania infantum	MD	Leishmania infantum	MD_MD_Leishmania infantum_MD_Leishmania infantum	F	ORGANISM	=	Non standard unit for type	Non-molecular	F_ORGANISM_=_Non standard unit for type_Non-molecular	1	27.4262	0.999995	12.153	0.89	3.144	47.78	0	4.33992	74.3505	0.46697	3.72016	102.711	0.798408	-1.19592	-26.5705	-0.46697	-0.576159	-54.9309	-0.798408
55-5aa	55	5aa	CHEMBL542937	ED50(uM)	>	xxx	40	-1	xxx	pred	0.64	MD	MD	Leishmania infantum	MD	Leishmania infantum	MD_MD_Leishmania infantum_MD_Leishmania infantum	F	ORGANISM	>	Non standard unit for type	Non-molecular	F_ORGANISM_>_Non standard unit for type_Non-molecular	1.36439e-11	-25.0177	0.993242	4.99027	0.01	3.144	47.78	0	4.33992	74.3505	0.46697	3.59745	113.36	0.787037	-1.19592	-26.5705	-0.46697	-0.453454	-65.5798	-0.787037
56-5aa	56	5aa	CHEMBL119769	IC50(nM)	>	xxx	10	-1	xxx	pred	0	MD	MD	Leishmania infantum	MD	Leishmania infantum	MD_MD_Leishmania infantum_MD_Leishmania infantum	F	ORGANISM	>	MD	Non-molecular	F_ORGANISM_>_MD_Non-molecular	7.6276e-12	-25.5992	0.992201	4.84587	0	3.144	47.78	0	4.33992	74.3505	0.46697	3.79457	76.3967	0.312246	-1.19592	-26.5705	-0.46697	-0.650573	-28.6167	-0.312246
57-5aa	57	5aa	CHEMBL267345	IC50(nM)	<	xxx	10	-1	xxx	pred	0	MD	MD	Leishmania infantum	MD	Leishmania infantum	MD_MD_Leishmania infantum_MD_Leishmania infantum	F	ORGANISM	<	MD	Non-molecular	F_ORGANISM_<_MD_Non-molecular	3.39934e-12	-26.4074	0.988257	4.4327	0	3.144	47.78	0	4.33992	74.3505	0.46697	3.52534	99.1461	0.818182	-1.19592	-26.5705	-0.46697	-0.381341	-51.3661	-0.818182
58-5aa	58	5aa	CHEMBL152768	Toxic dose(uM)	=	xxx	17.9	-1	xxx	pred	0.5	MD	MD	Leishmania infantum	MD	Leishmania infantum	MD_MD_Leishmania infantum_MD_Leishmania infantum	A	ORGANISM	=	MD	Non-molecular	A_ORGANISM_=_MD_Non-molecular	1.17903e-11	-25.1637	0.993614	5.04728	0	3.144	47.78	0	4.33992	74.3505	0.46697	5.32064	84.7353	1.17949	-1.19592	-26.5705	-0.46697	-2.17664	-36.9553	-1.17949
59-5aa	59	5aa	CHEMBL292009	ED50(uM)	=	xxx	40	-1	xxx	pred	0.64	MD	MD	Leishmania major	Promastigotes	Leishmania major	MD_MD_Leishmania major_Promastigotes_Leishmania major	F	ORGANISM	=	Non standard unit for type	Non-molecular	F_ORGANISM_=_Non standard unit for type_Non-molecular	1	14.6213	0.999973	10.5021	0.67	3.144	47.78	0	4.25269	78.696	0.62215	3.72016	102.711	0.798408	-1.10869	-30.916	-0.62215	-0.576159	-54.9309	-0.798408
60-5aa	60	5aa	CHEMBL292009	ED50(uM)	=	xxx	40	-1	xxx	pred	0.64	MD	MD	Leishmania major	Amastigotes	Leishmania major	MD_MD_Leishmania major_Amastigotes_Leishmania major	F	ORGANISM	=	Non standard unit for type	Non-molecular	F_ORGANISM_=_Non standard unit for type_Non-molecular	1.71273e-11	-24.7903	0.993564	5.03936	0.01	3.144	47.78	0	4.71374	79.7344	0.969697	3.72016	102.711	0.798408	-1.56974	-31.9544	-0.969697	-0.576159	-54.9309	-0.798408
61-5aa	61	5aa	CHEMBL289352	IC50(nM)	=	xxx	10	-1	xxx	pred	0	MD	MD	Leishmania major	MD	Leishmania major	MD_MD_Leishmania major_MD_Leishmania major	F	ORGANISM	=	MD	Non-molecular	F_ORGANISM_=_MD_Non-molecular	1.31547e-11	-25.0542	0.994319	5.16493	0	3.144	47.78	0	4.015	66.4305	0.334375	4.09621	82.4381	0.570113	-0.871	-18.6505	-0.334375	-0.952206	-34.6581	-0.570113
62-5aa	62	5aa	CHEMBL290443	IC50(nM)	>	xxx	10	-1	xxx	pred	0	MD	MD	Leishmania major	MD	Leishmania major	MD_MD_Leishmania major_MD_Leishmania major	F	ORGANISM	>	MD	Non-molecular	F_ORGANISM_>_MD_Non-molecular	2.29871e-11	-24.4961	0.994659	5.22695	0.01	3.144	47.78	0	4.015	66.4305	0.334375	3.79457	76.3967	0.312246	-0.871	-18.6505	-0.334375	-0.650573	-28.6167	-0.312246
63-5aa	63	5aa	CHEMBL282044	EC50(nM)	=	xxx	10	-1	xxx	pred	0.01	MD	MD	Leishmania major	Promastigotes	Leishmania major	MD_MD_Leishmania major_Promastigotes_Leishmania major	F	ORGANISM	=	MD	Non-molecular	F_ORGANISM_=_MD_Non-molecular	1.15889e-11	-25.181	0.993655	5.05368	0	3.144	47.78	0	4.25269	78.696	0.62215	4.09621	82.4381	0.570113	-1.10869	-30.916	-0.62215	-0.952206	-34.6581	-0.570113
64-5aa	64	5aa	CHEMBL20368	EC50(nM)	=	xxx	10	-1	xxx	pred	0.01	MD	MD	Leishmania major	Promastigotes	Leishmania major	MD_MD_Leishmania major_Promastigotes_Leishmania major	F	ORGANISM	=	Outside typical range	Non-molecular	F_ORGANISM_=_Outside typical range_Non-molecular	1	22.9274	0.999988	11.3407	0.82	3.144	47.78	0	4.25269	78.696	0.62215	3.02376	72.1424	0.16184	-1.10869	-30.916	-0.62215	0.120235	-24.3624	-0.16184
65-5aa	65	5aa	CHEMBL292009	ED50(uM)	=	xxx	40	-1	xxx	pred	0.64	MD	MD	Leishmania mexicana	Promastigotes	Leishmania mexicana	MD_MD_Leishmania mexicana_Promastigotes_Leishmania mexicana	F	ORGANISM	=	Non standard unit for type	Non-molecular	F_ORGANISM_=_Non standard unit for type_Non-molecular	0.999998	12.9775	0.999966	10.2769	0.64	3.144	47.78	0	3.05493	112.918	0.48	3.72016	102.711	0.798408	0.0890667	-65.1384	-0.48	-0.576159	-54.9309	-0.798408
66-5aa	66	5aa	CHEMBL292009	ED50(uM)	=	xxx	40	-1	xxx	pred	0.64	MD	MD	Leishmania mexicana	Amastigotes	Leishmania mexicana	MD_MD_Leishmania mexicana_Amastigotes_Leishmania mexicana	F	ORGANISM	=	Non standard unit for type	Non-molecular	F_ORGANISM_=_Non standard unit for type_Non-molecular	1	21.7398	0.999983	11.0013	0.81	3.144	47.78	0	4.5206	78.8639	0.313433	3.72016	102.711	0.798408	-1.3766	-31.0839	-0.313433	-0.576159	-54.9309	-0.798408
67-5aa	67	5aa	CHEMBL133589	ED50(uM)	=	xxx	40	-1	xxx	pred	0.64	MD	MD	Leishmania mexicana	MD	Leishmania mexicana	MD_MD_Leishmania mexicana_MD_Leishmania mexicana	F	ORGANISM	=	Non standard unit for type	Non-molecular	F_ORGANISM_=_Non standard unit for type_Non-molecular	1.64101e-11	-24.8331	0.994744	5.24308	0	3.144	47.78	0	3.12479	101.164	0.541096	3.72016	102.711	0.798408	0.0192055	-53.384	-0.541096	-0.576159	-54.9309	-0.798408
68-5aa	68	5aa	CHEMBL55	IC50(ug.mL-1)	=	xxx	20.8	-1	xxx	pred	0.82	MD	MD	Leishmania mexicana	MD	Leishmania mexicana	MD_MD_Leishmania mexicana_MD_Leishmania mexicana	F	ORGANISM	=	Outside typical range	Non-molecular	F_ORGANISM_=_Outside typical range_Non-molecular	8.29954e-12	-25.5148	0.992069	4.82895	0	3.144	47.78	0	3.12479	101.164	0.541096	3.02376	72.1424	0.16184	0.0192055	-53.384	-0.541096	0.120235	-24.3624	-0.16184
69-5aa	69	5aa	CHEMBL2069130	Effect(%)	<	xxx	16.3	1	xxx	pred	0.22	MD	MD	Leishmania amazonensis	Promastigotes	Leishmania amazonensis	MD_MD_Leishmania amazonensis_Promastigotes_Leishmania amazonensis	F	ORGANISM	<	MD	Non-molecular	F_ORGANISM_<_MD_Non-molecular	1.18408e-11	-25.1595	0.994128	5.13165	0	3.144	47.78	0	3.86977	63.1676	0.473274	3.52534	99.1461	0.818182	-0.725766	-15.3876	-0.473274	-0.381341	-51.3661	-0.818182
70-5aa	70	5aa	CHEMBL292009	ED50(uM)	=	xxx	40	-1	xxx	pred	0.64	MD	MD	Leishmania panamensis	Promastigotes	Leishmania panamensis	MD_MD_Leishmania panamensis_Promastigotes_Leishmania panamensis	F	ORGANISM	=	Non standard unit for type	Non-molecular	F_ORGANISM_=_Non standard unit for type_Non-molecular	1	27.9421	0.999996	12.3776	0.89	3.144	47.78	0	3.3875	101.496	0.5	3.72016	102.711	0.798408	-0.2435	-53.7162	-0.5	-0.576159	-54.9309	-0.798408
71-5aa	71	5aa	CHEMBL292009	ED50(uM)	=	xxx	40	-1	xxx	pred	0.64	MD	MD	Leishmania panamensis	Amastigotes	Leishmania panamensis	MD_MD_Leishmania panamensis_Amastigotes_Leishmania panamensis	F	ORGANISM	=	Non standard unit for type	Non-molecular	F_ORGANISM_=_Non standard unit for type_Non-molecular	0.999998	13.1276	0.999921	9.44888	0.68	3.144	47.78	0	4.81333	88.4667	0.333333	3.72016	102.711	0.798408	-1.66933	-40.6867	-0.333333	-0.576159	-54.9309	-0.798408
72-5aa	72	5aa	CHEMBL58293	ED50(uM)	<	xxx	40	-1	xxx	pred	0.64	MD	MD	Leishmania panamensis	Amastigotes	Leishmania panamensis	MD_MD_Leishmania panamensis_Amastigotes_Leishmania panamensis	F	ORGANISM	<	Non standard unit for type	Non-molecular	F_ORGANISM_<_Non standard unit for type_Non-molecular	2.55744e-12	-26.692	0.987385	4.36015	0.01	3.144	47.78	0	4.81333	88.4667	0.333333	2.02333	249.783	2	-1.66933	-40.6867	-0.333333	1.12067	-202.003	-2
73-5aa	73	5aa	CHEMBL265749	EC50(nM)	=	xxx	10	-1	xxx	pred	0.01	MD	MD	leishmania promastigotes	Promastigotes	MD	MD_MD_leishmania promastigotes_Promastigotes_MD	F	NON-MOLECULAR	=	MD	Non-molecular	F_NON-MOLECULAR_=_MD_Non-molecular	6.31416e-12	-25.7882	0.991031	4.70493	0	3.144	47.78	0	5.64134	51.9306	0.985075	4.48734	70.7264	0.775342	-2.49734	-4.1506	-0.985075	-1.34334	-22.9464	-0.775342
74-5aa	74	5aa	CHEMBL603343	ED50(uM)	=	xxx	40	-1	xxx	pred	0.64	MD	MD	Leishmania tropica	MD	Leishmania tropica	MD_MD_Leishmania tropica_MD_Leishmania tropica	F	ORGANISM	=	Non standard unit for type	Non-molecular	F_ORGANISM_=_Non standard unit for type_Non-molecular	7.568e-09	-18.6993	0.997444	5.96657	0.1	3.144	47.78	0	3.79444	155.045	1.83803	3.72016	102.711	0.798408	-0.650437	-107.265	-1.83803	-0.576159	-54.9309	-0.798408
75-5aa	75	5aa	CHEMBL603716	ED50(uM)	>	xxx	40	-1	xxx	pred	0.64	MD	MD	Leishmania tropica	MD	Leishmania tropica	MD_MD_Leishmania tropica_MD_Leishmania tropica	F	ORGANISM	>	Non standard unit for type	Non-molecular	F_ORGANISM_>_Non standard unit for type_Non-molecular	1	28.9208	0.999997	12.7499	0.89	3.144	47.78	0	3.79444	155.045	1.83803	3.59745	113.36	0.787037	-0.650437	-107.265	-1.83803	-0.453454	-65.5798	-0.787037
76-5aa	76	5aa	CHEMBL136747	Growth inhibition(%)	=	xxx	54.7	1	xxx	pred	0.51	MD	MD	Leishmania tropica	MD	Leishmania tropica	MD_MD_Leishmania tropica_MD_Leishmania tropica	F	ORGANISM	=	MD	Non-molecular	F_ORGANISM_=_MD_Non-molecular	2.66558e-11	-24.348	0.994924	5.27816	0	3.144	47.78	0	3.79444	155.045	1.83803	4.09621	82.4381	0.570113	-0.650437	-107.265	-1.83803	-0.952206	-34.6581	-0.570113
77-5aa	77	5aa	CHEMBL154289	IC50(nM)	=	xxx	10	-1	xxx	pred	0	MD	MD	leishmania tropica line	MD	Leishmania tropica	MD_MD_leishmania tropica line_MD_Leishmania tropica	F	ORGANISM	=	MD	Non-molecular	F_ORGANISM_=_MD_Non-molecular	6.06298e-11	-23.5262	0.996615	5.68504	0	3.144	47.78	0	3.18333	169.713	2	4.09621	82.4381	0.570113	-0.0393333	-121.933	-2	-0.952206	-34.6581	-0.570113
78-5aa	78	5aa	CHEMBL295960	Inhibition(%)	=	xxx	95	1	xxx	pred	0.01	MD	MD	leishmania tubulin	MD	Leishmania sp.	MD_MD_leishmania tubulin_MD_Leishmania sp.	F	ORGANISM	=	MD	Non-molecular	F_ORGANISM_=_MD_Non-molecular	1	23.0201	0.999988	11.3112	0.82	3.144	47.78	0	2.19929	141.781	0	4.09621	82.4381	0.570113	0.944714	-94.0007	0	-0.952206	-34.6581	-0.570113
79-5aa	79	5aa	CHEMBL290625	Inhibition(%)	=	xxx	95	1	xxx	pred	0.01	MD	MD	Cricetulus griseus	Amastigotes	MD	MD_MD_Cricetulus griseus_Amastigotes_MD	F	UNCHECKED	=	MD	Unassigned	F_UNCHECKED_=_MD_Unassigned	1	25.943	0.999998	13.0316	0.82	3.144	47.78	0	2.093	73.937	0	3.90025	79.2126	0.428364	1.051	-26.157	0	-0.756247	-31.4326	-0.428364
80-5aa	80	5aa	CHEMBL159044	Inhibition(%)	=	xxx	95	1	xxx	pred	0.01	MD	MD	Cricetulus griseus	MD	MD	MD_MD_Cricetulus griseus_MD_MD	F	NON-MOLECULAR	=	MD	Non-molecular	F_NON-MOLECULAR_=_MD_Non-molecular	1	28.0804	0.999998	13.3935	0.85	3.144	47.78	0	1.35667	86.0817	0	4.48734	70.7264	0.775342	1.78733	-38.3017	0	-1.34334	-22.9464	-0.775342
81-5aa	81	5aa	CHEMBL287756	ED50(uM)	=	xxx	40	-1	xxx	pred	0.64	MD	MD	Mus musculus	Amastigotes	Mus musculus	MD_MD_Mus musculus_Amastigotes_Mus musculus	F	ORGANISM	=	Non standard unit for type	Non-molecular	F_ORGANISM_=_Non standard unit for type_Non-molecular	9.58181e-12	-25.3712	0.993922	5.09705	0	3.144	47.78	0	4.996	31.4565	0.4	3.72016	102.711	0.798408	-1.852	16.3235	-0.4	-0.576159	-54.9309	-0.798408
82-5aa	82	5aa	CHEMBL288335	ED50(uM)	>	xxx	40	-1	xxx	pred	0.64	MD	MD	Mus musculus	Amastigotes	Mus musculus	MD_MD_Mus musculus_Amastigotes_Mus musculus	F	ORGANISM	>	Non standard unit for type	Non-molecular	F_ORGANISM_>_Non standard unit for type_Non-molecular	1.27349e-11	-25.0867	0.994949	5.28314	0	3.144	47.78	0	4.996	31.4565	0.4	3.59745	113.36	0.787037	-1.852	16.3235	-0.4	-0.453454	-65.5798	-0.787037
83-5aa	83	5aa	CHEMBL607601	Activity()	=	xxx	549.7	-1	xxx	pred	0.63	MD	MD	Mus musculus	MD	Mus musculus	MD_MD_Mus musculus_MD_Mus musculus	F	ORGANISM	=	MD	Non-molecular	F_ORGANISM_=_MD_Non-molecular	1	26.4779	0.999999	14.1147	0.78	3.144	47.78	0	-1.4975	156.793	0.166667	4.09621	82.4381	0.570113	4.6415	-109.013	-0.166667	-0.952206	-34.6581	-0.570113
84-5aa	84	5aa	CHEMBL276818	MIC(ug.mL-1)	>	xxx	141.8	-1	xxx	pred	0.57	MD	MD	Mus musculus	MD	MD	MD_MD_Mus musculus_MD_MD	F	NON-MOLECULAR	>	MD	Non-molecular	F_NON-MOLECULAR_>_MD_Non-molecular	1	19.4983	0.99997	10.4172	0.78	3.144	47.78	0	6.55886	71.2295	1.54545	2.95406	80.2201	0.267327	-3.41486	-23.4495	-1.54545	0.189941	-32.4401	-0.267327
85-5aa	85	5aa	CHEMBL294577	Ki(nM)	=	xxx	10	-1	xxx	pred	0.01	Q4U254	MD	Leishmania mexicana	MD	Human rhinovirus sp.	Q4U254_MD_Leishmania mexicana_MD_Human rhinovirus sp.	B	SINGLE PROTEIN	=	MD	Homologous protein	B_SINGLE PROTEIN_=_MD_Homologous protein	1	21.8813	0.999987	11.2779	0.78	3.144	47.78	0	0.345625	332.023	2.75	1.49623	140.028	0.41206	2.79838	-284.243	-2.75	1.64777	-92.2477	-0.41206
86-5aa	86	5aa	CHEMBL1088977	Ki(nM)	=	xxx	10	-1	xxx	pred	0.01	P22061	MD	Leishmania donovani	Promastigotes	Homo sapiens	P22061_MD_Leishmania donovani_Promastigotes_Homo sapiens	B	SINGLE PROTEIN	=	Outside typical range	Homologous protein	B_SINGLE PROTEIN_=_Outside typical range_Homologous protein	1	26.8055	0.999999	14.3173	0.78	3.144	47.78	0	-2.5775	199.163	1.5	-0.202653	149.914	0.326531	5.7215	-151.383	-1.5	3.34665	-102.134	-0.326531
87-5aa	87	5aa	CHEMBL1088977	Ki(nM)	=	xxx	10	-1	xxx	pred	0.01	P22061	MD	Leishmania donovani	Promastigotes	Homo sapiens	P22061_MD_Leishmania donovani_Promastigotes_Homo sapiens	B	SINGLE PROTEIN	=	MD	Homologous protein	B_SINGLE PROTEIN_=_MD_Homologous protein	1	28.8188	1	15.3843	0.78	3.144	47.78	0	-2.5775	199.163	1.5	1.49623	140.028	0.41206	5.7215	-151.383	-1.5	1.64777	-92.2477	-0.41206
88-5aa	88	5aa	CHEMBL2069130	IC50(nM)	=	xxx	10	-1	xxx	pred	0	Q9LM02	MD	MD	MD	Arabidopsis thaliana	Q9LM02_MD_MD_MD_Arabidopsis thaliana	B	SINGLE PROTEIN	=	MD	Homologous protein	B_SINGLE PROTEIN_=_MD_Homologous protein	1	19.8133	0.99998	10.8293	0.78	3.144	47.78	0	5.31429	55.2243	0.714286	1.49623	140.028	0.41206	-2.17029	-7.44429	-0.714286	1.64777	-92.2477	-0.41206
89-5aa	89	5aa	CHEMBL3138302	IC50(nM)	>	xxx	10	-1	xxx	pred	0	Q9LM02	MD	MD	MD	Arabidopsis thaliana	Q9LM02_MD_MD_MD_Arabidopsis thaliana	B	SINGLE PROTEIN	>	MD	Homologous protein	B_SINGLE PROTEIN_>_MD_Homologous protein	1	21.6675	0.999992	11.6875	0.78	3.144	47.78	0	5.31429	55.2243	0.714286	4.70571	97.2662	0.928571	-2.17029	-7.44429	-0.714286	-1.56171	-49.4862	-0.928571
90-5aa	90	5aa	CHEMBL289352	Therapeutic index()	=	xxx	9.6	-1	xxx	pred	0.64	MD	Jurkat	Leishmania major	MD	Leishmania major	MD_Jurkat_Leishmania major_MD_Leishmania major	A	ORGANISM	=	MD	Non-molecular	A_ORGANISM_=_MD_Non-molecular	1	20.8005	0.999986	11.1768	0.78	3.144	47.78	0	6.05167	46.2117	0.785714	5.32064	84.7353	1.17949	-2.90767	1.56833	-0.785714	-2.17664	-36.9553	-1.17949
91-5aa	91	5aa	CHEMBL290443	Therapeutic index()	<	xxx	9.6	-1	xxx	pred	0.64	MD	Jurkat	Leishmania major	MD	Leishmania major	MD_Jurkat_Leishmania major_MD_Leishmania major	A	ORGANISM	<	MD	Non-molecular	A_ORGANISM_<_MD_Non-molecular	1	22.0186	0.999993	11.9379	0.78	3.144	47.78	0	6.05167	46.2117	0.785714	4.176	94.55	0.2	-2.90767	1.56833	-0.785714	-1.032	-46.77	-0.2
92-5aa	92	5aa	CHEMBL89171	Therapeutic index()	>	xxx	9.6	-1	xxx	pred	0.64	MD	Jurkat	Leishmania major	MD	Leishmania major	MD_Jurkat_Leishmania major_MD_Leishmania major	A	ORGANISM	>	MD	Non-molecular	A_ORGANISM_>_MD_Non-molecular	1	23.6944	0.999992	11.7161	0.82	3.144	47.78	0	6.05167	46.2117	0.785714	5.97667	53.7567	0.888889	-2.90767	1.56833	-0.785714	-2.83267	-5.97667	-0.888889
93-5aa	93	5aa	CHEMBL55225	IC50(nM)	=	xxx	10	-1	xxx	pred	0	MD	MD	Leishmania donovani	MD	MD	MD_MD_Leishmania donovani_MD_MD	B	UNCHECKED	=	MD	Unassigned	B_UNCHECKED_=_MD_Unassigned	1	23.2189	0.99999	11.5551	0.82	3.144	47.78	0	3.95592	81.9117	0.553648	2.55919	92.9768	0.170455	-0.811923	-34.1317	-0.553648	0.584814	-45.1968	-0.170455
94-5aa	94	5aa	CHEMBL54551	Inhibition(%)	<	xxx	95	1	xxx	pred	0.01	MD	MD	Leishmania donovani	MD	MD	MD_MD_Leishmania donovani_MD_MD	B	UNCHECKED	<	MD	Unassigned	B_UNCHECKED_<_MD_Unassigned	1	25.9472	0.999998	13.1106	0.82	3.144	47.78	0	3.95592	81.9117	0.553648	3.58857	113.455	0.0714286	-0.811923	-34.1317	-0.553648	-0.444571	-65.675	-0.0714286
95-5aa	95	5aa	CHEMBL431345	Inhibition(%)	<	xxx	95	1	xxx	pred	0.01	P02550	MD	leishmanial tubulin	MD	Sus scrofa	P02550_MD_leishmanial tubulin_MD_Sus scrofa	B	SINGLE PROTEIN	<	MD	Homologous protein	B_SINGLE PROTEIN_<_MD_Homologous protein	0.985191	4.19762	0.999907	9.28174	0.49	3.144	47.78	0	3.35	135.69	0	3.35	135.69	0	-0.206	-87.91	0	-0.206	-87.91	0
96-5aa	96	5aa	CHEMBL285209	Inhibition(%)	=	xxx	95	1	xxx	pred	0.01	MD	MD	Trypanosoma cruzi	MD	Trypanosoma cruzi	MD_MD_Trypanosoma cruzi_MD_Trypanosoma cruzi	F	ORGANISM	=	MD	Non-molecular	F_ORGANISM_=_MD_Non-molecular	1	26.2467	0.999998	13.1234	0.82	3.144	47.78	0	1.00857	110.84	0	4.09621	82.4381	0.570113	2.13543	-63.06	0	-0.952206	-34.6581	-0.570113
97-5aa	97	5aa	CHEMBL607122	Ki(nM)	=	xxx	10	-1	xxx	pred	0.01	P36400	MD	Leishmania mexicana	MD	Leishmania mexicana	P36400_MD_Leishmania mexicana_MD_Leishmania mexicana	B	SINGLE PROTEIN	=	MD	Protein	B_SINGLE PROTEIN_=_MD_Protein	1	28.2906	0.999995	12.1373	0.91	3.144	47.78	0	2.87	93.725	0.5	1.83065	115.659	0.650155	0.274	-45.945	-0.5	1.31335	-67.879	-0.650155
98-5aa	98	5aa	CHEMBL267345	DOSE(mg.kg-1)	>	xxx	26	-1	xxx	pred	0.6	MD	MD	Leishmania infantum	Amastigotes	Leishmania infantum	MD_MD_Leishmania infantum_Amastigotes_Leishmania infantum	F	ORGANISM	>	MD	Non-molecular	F_ORGANISM_>_MD_Non-molecular	6.02542e-12	-25.835	0.990636	4.66147	0	3.144	47.78	0	4.99972	86.6581	0.972028	3.79457	76.3967	0.312246	-1.85572	-38.8781	-0.972028	-0.650573	-28.6167	-0.312246
99-5aa	99	5aa	CHEMBL187997	IC50(ug.mL-1)	=	xxx	20.8	-1	xxx	pred	0.82	MD	MD	Leishmania amazonensis	Promastigotes	Leishmania amazonensis	MD_MD_Leishmania amazonensis_Promastigotes_Leishmania amazonensis	F	ORGANISM	=	Outside typical range	Non-molecular	F_ORGANISM_=_Outside typical range_Non-molecular	1	29.1908	0.999997	12.6049	0.91	3.144	47.78	0	3.86977	63.1676	0.473274	3.02376	72.1424	0.16184	-0.725766	-15.3876	-0.473274	0.120235	-24.3624	-0.16184
100-5aa	100	5aa	CHEMBL267345	IC50(ug.mL-1)	=	xxx	20.8	-1	xxx	pred	0.82	MD	MD	Leishmania infantum	Amastigotes	Leishmania infantum	MD_MD_Leishmania infantum_Amastigotes_Leishmania infantum	F	ORGANISM	=	MD	Non-molecular	F_ORGANISM_=_MD_Non-molecular	1	31.1287	0.999997	12.6164	0.95	3.144	47.78	0	4.99972	86.6581	0.972028	4.09621	82.4381	0.570113	-1.85572	-38.8781	-0.972028	-0.952206	-34.6581	-0.570113
101-5aa	101	5aa	CHEMBL191691	IC50(nM)	>	xxx	10	-1	xxx	pred	0	MD	MD	Leishmania major	Promastigotes	Leishmania major	MD_MD_Leishmania major_Promastigotes_Leishmania major	F	ORGANISM	>	Outside typical range	Non-molecular	F_ORGANISM_>_Outside typical range_Non-molecular	2.06361e-12	-26.9066	0.98375	4.10327	0	3.144	47.78	0	4.25269	78.696	0.62215	2.75063	72.4979	0.270886	-1.10869	-30.916	-0.62215	0.393367	-24.7179	-0.270886
102-5aa	102	5aa	CHEMBL194269	Ki(nM)	>	xxx	10	-1	xxx	pred	0.01	O15826	MD	Leishmania major	MD	Leishmania major	O15826_MD_Leishmania major_MD_Leishmania major	B	SINGLE PROTEIN	>	Outside typical range	Protein	B_SINGLE PROTEIN_>_Outside typical range_Protein	1	28.0949	0.999996	12.5439	0.89	3.144	47.78	0	0.461667	116.174	0.0333333	0.276667	117.305	0.0416667	2.68233	-68.3943	-0.0333333	2.86733	-69.5254	-0.0416667
103-5aa	103	5aa	CHEMBL197951	Ki(nM)	=	xxx	10	-1	xxx	pred	0.01	O15826	MD	Leishmania major	MD	Leishmania major	O15826_MD_Leishmania major_MD_Leishmania major	B	SINGLE PROTEIN	=	Outside typical range	Protein	B_SINGLE PROTEIN_=_Outside typical range_Protein	1	25.6395	0.999994	12.0845	0.85	3.144	47.78	0	0.461667	116.174	0.0333333	1.22565	86.127	0.130435	2.68233	-68.3943	-0.0333333	1.91835	-38.347	-0.130435
104-5aa	104	5aa	CHEMBL244975	IC50(nM)	>	xxx	10	-1	xxx	pred	0	MD	MD	Leishmania donovani	Amastigotes	Leishmania donovani	MD_MD_Leishmania donovani_Amastigotes_Leishmania donovani	F	ORGANISM	>	Outside typical range	Non-molecular	F_ORGANISM_>_Outside typical range_Non-molecular	8.22432e-10	-20.9188	0.992904	4.94106	0.1	3.144	47.78	0	3.82798	82.6655	0.423227	2.75063	72.4979	0.270886	-0.683981	-34.8855	-0.423227	0.393367	-24.7179	-0.270886
105-5aa	105	5aa	CHEMBL412085	Activity(uM)	>	xxx	50.3	-1	xxx	pred	0.78	MD	MD	Leishmania amazonensis	Promastigotes	Leishmania amazonensis	MD_MD_Leishmania amazonensis_Promastigotes_Leishmania amazonensis	F	ORGANISM	>	MD	Non-molecular	F_ORGANISM_>_MD_Non-molecular	4.83725e-11	-23.7521	0.996418	5.62833	0.01	3.144	47.78	0	3.86977	63.1676	0.473274	3.79457	76.3967	0.312246	-0.725766	-15.3876	-0.473274	-0.650573	-28.6167	-0.312246
106-5aa	106	5aa	CHEMBL412085	Activity(uM)	>	xxx	50.3	-1	xxx	pred	0.78	MD	MD	Leishmania amazonensis	Amastigotes	Leishmania amazonensis	MD_MD_Leishmania amazonensis_Amastigotes_Leishmania amazonensis	F	ORGANISM	>	MD	Non-molecular	F_ORGANISM_>_MD_Non-molecular	1.06727e-11	-25.2633	0.993272	4.99469	0	3.144	47.78	0	3.70643	91.3198	0.469388	3.79457	76.3967	0.312246	-0.562429	-43.5398	-0.469388	-0.650573	-28.6167	-0.312246
107-5aa	107	5aa	CHEMBL200262	IC50(nM)	>=	xxx	10	-1	xxx	pred	0	Q0GKD7	MD	Leishmania major	MD	Leishmania donovani	Q0GKD7_MD_Leishmania major_MD_Leishmania donovani	B	SINGLE PROTEIN	>=	MD	Homologous protein	B_SINGLE PROTEIN_>=_MD_Homologous protein	3.79647e-10	-21.6918	0.999131	7.04686	0	3.144	47.78	0	0.873412	136.866	0.0705882	3.06	129.555	0	2.27059	-89.086	-0.0705882	0.084	-81.775	0
108-5aa	108	5aa	CHEMBL382634	Activity(%)	=	xxx	95	1	xxx	pred	0.1	Q9U5N6	MD	Leishmania mexicana	MD	Leishmania mexicana	Q9U5N6_MD_Leishmania mexicana_MD_Leishmania mexicana	B	SINGLE PROTEIN	=	MD	Protein	B_SINGLE PROTEIN_=_MD_Protein	1	22.828	0.999988	11.3593	0.82	3.144	47.78	0	1.83	104.06	0	1.83065	115.659	0.650155	1.314	-56.28	0	1.31335	-67.879	-0.650155
109-5aa	109	5aa	CHEMBL204036	IC50(nM)	=	xxx	10	-1	xxx	pred	0	Q95WR6	MD	Leishmania donovani	MD	Leishmania donovani	Q95WR6_MD_Leishmania donovani_MD_Leishmania donovani	B	SINGLE PROTEIN	=	MD	Protein	B_SINGLE PROTEIN_=_MD_Protein	1.40743e-12	-27.2893	0.980625	3.9242	0	3.144	47.78	0	2.64091	119.339	0.363636	1.83065	115.659	0.650155	0.503091	-71.5591	-0.363636	1.31335	-67.879	-0.650155
110-5aa	110	5aa	CHEMBL425764	IC50(nM)	=	xxx	10	-1	xxx	pred	0	MD	MD	Leishmania donovani	Promastigotes	Leishmania donovani	MD_MD_Leishmania donovani_Promastigotes_Leishmania donovani	F	ORGANISM	=	Outside typical range	Non-molecular	F_ORGANISM_=_Outside typical range_Non-molecular	1	22.5636	0.999988	11.3603	0.81	3.144	47.78	0	3.80127	91.0742	0.626807	3.02376	72.1424	0.16184	-0.657266	-43.2942	-0.626807	0.120235	-24.3624	-0.16184
111-5aa	111	5aa	CHEMBL207658	Activity(%)	=	xxx	95	1	xxx	pred	0.1	MD	MD	Leishmania braziliensis	MD	Leishmania braziliensis	MD_MD_Leishmania braziliensis_MD_Leishmania braziliensis	F	ORGANISM	=	MD	Non-molecular	F_ORGANISM_=_MD_Non-molecular	1	24.4151	0.999996	12.4246	0.81	3.144	47.78	0	3.09291	75.1753	0.257282	4.09621	82.4381	0.570113	0.0510874	-27.3953	-0.257282	-0.952206	-34.6581	-0.570113
112-5aa	112	5aa	CHEMBL208713	IC50(nM)	=	xxx	10	-1	xxx	pred	0	MD	MD	Leishmania	MD	Leishmania infantum	MD_MD_Leishmania_MD_Leishmania infantum	F	ORGANISM	=	MD	Non-molecular	F_ORGANISM_=_MD_Non-molecular	9.86113e-12	-25.3424	0.99198	4.8178	0	3.144	47.78	0	3.858	135.368	1.2	4.09621	82.4381	0.570113	-0.714	-87.588	-1.2	-0.952206	-34.6581	-0.570113
113-5aa	113	5aa	CHEMBL208745	IC50(nM)	>	xxx	10	-1	xxx	pred	0	MD	MD	Leishmania	MD	Leishmania infantum	MD_MD_Leishmania_MD_Leishmania infantum	F	ORGANISM	>	MD	Non-molecular	F_ORGANISM_>_MD_Non-molecular	3.78736e-09	-19.3916	0.996429	5.6314	0.1	3.144	47.78	0	3.858	135.368	1.2	3.79457	76.3967	0.312246	-0.714	-87.588	-1.2	-0.650573	-28.6167	-0.312246
114-5aa	114	5aa	CHEMBL210136	Activity(%)	=	xxx	95	1	xxx	pred	0.1	MD	MD	Leishmania mexicana	MD	Leishmania mexicana	MD_MD_Leishmania mexicana_MD_Leishmania mexicana	F	ORGANISM	=	MD	Non-molecular	F_ORGANISM_=_MD_Non-molecular	9.25518e-09	-18.4981	0.998024	6.22487	0.1	3.144	47.78	0	3.12479	101.164	0.541096	4.09621	82.4381	0.570113	0.0192055	-53.384	-0.541096	-0.952206	-34.6581	-0.570113
115-5aa	115	5aa	CHEMBL215909	LD50(uM)	>	xxx	28.5	-1	xxx	pred	0.68	MD	MD	Leishmania donovani	Promastigotes	Leishmania donovani	MD_MD_Leishmania donovani_Promastigotes_Leishmania donovani	F	ORGANISM	>	Non standard unit for type	Non-molecular	F_ORGANISM_>_Non standard unit for type_Non-molecular	2.51757e-11	-24.4051	0.994932	5.2797	0.01	3.144	47.78	0	3.80127	91.0742	0.626807	3.59745	113.36	0.787037	-0.657266	-43.2942	-0.626807	-0.453454	-65.5798	-0.787037
116-5aa	116	5aa	CHEMBL215909	LD50(uM)	=	xxx	28.5	-1	xxx	pred	0.68	MD	MD	Leishmania pifanoi	Amastigotes	Leishmania mexicana	MD_MD_Leishmania pifanoi_Amastigotes_Leishmania mexicana	F	ORGANISM	=	Non standard unit for type	Non-molecular	F_ORGANISM_=_Non standard unit for type_Non-molecular	5.4568e-12	-25.9342	0.990985	4.69986	0	3.144	47.78	0	5.635	58.59	1	3.72016	102.711	0.798408	-2.491	-10.81	-1	-0.576159	-54.9309	-0.798408
117-5aa	117	5aa	CHEMBL215909	LD50(uM)	>	xxx	28.5	-1	xxx	pred	0.68	MD	MD	Leishmania pifanoi	Amastigotes	Leishmania mexicana	MD_MD_Leishmania pifanoi_Amastigotes_Leishmania mexicana	F	ORGANISM	>	Non standard unit for type	Non-molecular	F_ORGANISM_>_Non standard unit for type_Non-molecular	1	31.8722	0.999998	12.9029	0.96	3.144	47.78	0	5.635	58.59	1	3.59745	113.36	0.787037	-2.491	-10.81	-1	-0.453454	-65.5798	-0.787037
118-5aa	118	5aa	CHEMBL279572	IC50(nM)	>	xxx	10	-1	xxx	pred	0	Q9LM02	MD	Leishmania major	MD	Arabidopsis thaliana	Q9LM02_MD_Leishmania major_MD_Arabidopsis thaliana	B	SINGLE PROTEIN	>	MD	Homologous protein	B_SINGLE PROTEIN_>_MD_Homologous protein	5.51046e-12	-25.9244	0.990236	4.61923	0	3.144	47.78	0	5.73706	87.1215	1.14706	4.70571	97.2662	0.928571	-2.59306	-39.3415	-1.14706	-1.56171	-49.4862	-0.928571
119-5aa	119	5aa	CHEMBL217534	IC50(nM)	=	xxx	10	-1	xxx	pred	0	Q9LM02	MD	Leishmania major	MD	Arabidopsis thaliana	Q9LM02_MD_Leishmania major_MD_Arabidopsis thaliana	B	SINGLE PROTEIN	=	MD	Homologous protein	B_SINGLE PROTEIN_=_MD_Homologous protein	1.57087e-12	-27.1794	0.97905	3.84447	0.01	3.144	47.78	0	5.73706	87.1215	1.14706	1.49623	140.028	0.41206	-2.59306	-39.3415	-1.14706	1.64777	-92.2477	-0.41206
120-5aa	120	5aa	CHEMBL221884	IC50(nM)	=	xxx	10	-1	xxx	pred	0	MD	MD	Leishmania major	Promastigotes	Leishmania major	MD_MD_Leishmania major_Promastigotes_Leishmania major	A	ORGANISM	=	MD	Non-molecular	A_ORGANISM_=_MD_Non-molecular	1	24.3467	0.999994	12.0814	0.82	3.144	47.78	0	4.25269	78.696	0.62215	5.32064	84.7353	1.17949	-1.10869	-30.916	-0.62215	-2.17664	-36.9553	-1.17949
121-5aa	121	5aa	CHEMBL222338	IC50(nM)	>	xxx	10	-1	xxx	pred	0	MD	MD	Leishmania major	Promastigotes	Leishmania major	MD_MD_Leishmania major_Promastigotes_Leishmania major	A	ORGANISM	>	MD	Non-molecular	A_ORGANISM_>_MD_Non-molecular	2.82678e-11	-24.2893	0.995674	5.43884	0	3.144	47.78	0	4.25269	78.696	0.62215	5.97667	53.7567	0.888889	-1.10869	-30.916	-0.62215	-2.83267	-5.97667	-0.888889
122-5aa	122	5aa	CHEMBL221884	Ratio IC50()	<	xxx	45.5	-1	xxx	pred	0.89	MD	MD	MD	Promastigotes	MD	MD_MD_MD_Promastigotes_MD	A	ADMET	<	MD	Unassigned	A_ADMET_<_MD_Unassigned	1	29.0882	0.999998	13.0138	0.89	3.144	47.78	0	4.12407	76.0782	0.566667	3.95286	70.1429	0	-0.980074	-28.2982	-0.566667	-0.808857	-22.3629	0
123-5aa	123	5aa	CHEMBL222221	Ratio IC50()	=	xxx	45.5	-1	xxx	pred	0.89	MD	MD	MD	Promastigotes	MD	MD_MD_MD_Promastigotes_MD	A	ADMET	=	MD	Unassigned	A_ADMET_=_MD_Unassigned	1	18.9053	0.99998	10.8184	0.75	3.144	47.78	0	4.12407	76.0782	0.566667	3.60321	62.5717	0.351351	-0.980074	-28.2982	-0.566667	-0.459209	-14.7917	-0.351351
124-5aa	124	5aa	CHEMBL830	IC50(nM)	>	xxx	10	-1	xxx	pred	0	MD	MD	Leishmania donovani	Promastigotes	Leishmania donovani	MD_MD_Leishmania donovani_Promastigotes_Leishmania donovani	F	ORGANISM	>	Outside typical range	Non-molecular	F_ORGANISM_>_Outside typical range_Non-molecular	1	24.2596	0.999988	11.3047	0.85	3.144	47.78	0	3.80127	91.0742	0.626807	2.75063	72.4979	0.270886	-0.657266	-43.2942	-0.626807	0.393367	-24.7179	-0.270886
125-5aa	125	5aa	CHEMBL281021	Inhibition(%)	=	xxx	95	1	xxx	pred	0.01	P27116	MD	Leishmania donovani	Promastigotes	Leishmania donovani	P27116_MD_Leishmania donovani_Promastigotes_Leishmania donovani	B	SINGLE PROTEIN	=	MD	Protein	B_SINGLE PROTEIN_=_MD_Protein	1	34.2382	1	15.4612	0.91	3.144	47.78	0	-0.77	61.27	0	1.83065	115.659	0.650155	3.914	-13.49	0	1.31335	-67.879	-0.650155
126-5aa	126	5aa	CHEMBL281021	IC50(nM)	=	xxx	10	-1	xxx	pred	0	MD	R2	Leishmania donovani	Promastigotes	Leishmania donovani	MD_R2_Leishmania donovani_Promastigotes_Leishmania donovani	F	ORGANISM	=	MD	Non-molecular	F_ORGANISM_=_MD_Non-molecular	1.63687e-08	-17.9279	0.999884	9.06444	0	3.144	47.78	0	-0.77	61.27	0	4.09621	82.4381	0.570113	3.914	-13.49	0	-0.952206	-34.6581	-0.570113
127-5aa	127	5aa	CHEMBL281021	IC50(nM)	>	xxx	10	-1	xxx	pred	0	MD	R2	Leishmania donovani	Amastigotes	Leishmania donovani	MD_R2_Leishmania donovani_Amastigotes_Leishmania donovani	F	ORGANISM	>	Outside typical range	Non-molecular	F_ORGANISM_>_Outside typical range_Non-molecular	2.91475e-09	-19.6535	0.999701	8.11403	0	3.144	47.78	0	-0.77	61.27	0	2.75063	72.4979	0.270886	3.914	-13.49	0	0.393367	-24.7179	-0.270886
128-5aa	128	5aa	CHEMBL222325	IC50(nM)	=	xxx	10	-1	xxx	pred	0	Q95WR6	MD	Leishmania donovani	MD	Leishmania donovani	Q95WR6_MD_Leishmania donovani_MD_Leishmania donovani	B	SINGLE PROTEIN	=	Outside typical range	Protein	B_SINGLE PROTEIN_=_Outside typical range_Protein	6.29184e-13	-28.0944	0.968854	3.43743	0	3.144	47.78	0	2.64091	119.339	0.363636	1.22565	86.127	0.130435	0.503091	-71.5591	-0.363636	1.91835	-38.347	-0.130435
129-5aa	129	5aa	CHEMBL264380	IC50(nM)	=	xxx	10	-1	xxx	pred	0	MD	MD	Leishmania enriettii	MD	Leishmania enriettii	MD_MD_Leishmania enriettii_MD_Leishmania enriettii	A	ORGANISM	=	MD	Non-molecular	A_ORGANISM_=_MD_Non-molecular	1.20073e-11	-25.1455	0.991832	4.79931	0	3.144	47.78	0	4.49778	159.396	1.88889	5.32064	84.7353	1.17949	-1.35378	-111.616	-1.88889	-2.17664	-36.9553	-1.17949
130-5aa	130	5aa	CHEMBL214738	IC50(nM)	>	xxx	10	-1	xxx	pred	0	MD	MD	Leishmania enriettii	MD	Leishmania enriettii	MD_MD_Leishmania enriettii_MD_Leishmania enriettii	A	ORGANISM	>	Outside typical range	Non-molecular	A_ORGANISM_>_Outside typical range_Non-molecular	1	28.3464	0.999996	12.5035	0.89	3.144	47.78	0	4.49778	159.396	1.88889	4.16	161.258	1.64286	-1.35378	-111.616	-1.88889	-1.016	-113.478	-1.64286
131-5aa	131	5aa	CHEMBL264380	IC50(nM)	=	xxx	10	-1	xxx	pred	0	MD	MD	Leishmania donovani	MD	Leishmania donovani	MD_MD_Leishmania donovani_MD_Leishmania donovani	A	ORGANISM	=	MD	Non-molecular	A_ORGANISM_=_MD_Non-molecular	1	25.9146	0.999995	12.1859	0.85	3.144	47.78	0	4.41143	85.6751	0.74134	5.32064	84.7353	1.17949	-1.26743	-37.8951	-0.74134	-2.17664	-36.9553	-1.17949
132-5aa	132	5aa	CHEMBL216136	IC50(nM)	>	xxx	10	-1	xxx	pred	0	MD	MD	Leishmania donovani	MD	Leishmania donovani	MD_MD_Leishmania donovani_MD_Leishmania donovani	A	ORGANISM	>	Outside typical range	Non-molecular	A_ORGANISM_>_Outside typical range_Non-molecular	1.61065e-11	-24.8518	0.995319	5.35947	0	3.144	47.78	0	4.41143	85.6751	0.74134	4.16	161.258	1.64286	-1.26743	-37.8951	-0.74134	-1.016	-113.478	-1.64286
133-5aa	133	5aa	CHEMBL216170	IC50(nM)	=	xxx	10	-1	xxx	pred	0	MD	MD	Leishmania donovani	MD	Leishmania donovani	MD_MD_Leishmania donovani_MD_Leishmania donovani	A	ORGANISM	=	Outside typical range	Non-molecular	A_ORGANISM_=_Outside typical range_Non-molecular	3.58237e-13	-28.6576	0.96637	3.35811	0	3.144	47.78	0	4.41143	85.6751	0.74134	-0.215	161.276	0.5	-1.26743	-37.8951	-0.74134	3.359	-113.496	-0.5
134-5aa	134	5aa	CHEMBL214738	Drug uptake(uM)	=	xxx	11.4	-1	xxx	pred	0.67	MD	MD	Leishmania enriettii	Promastigotes	Leishmania enriettii	MD_MD_Leishmania enriettii_Promastigotes_Leishmania enriettii	F	ORGANISM	=	MD	Non-molecular	F_ORGANISM_=_MD_Non-molecular	1.18887e-11	-25.1554	0.991924	4.81073	0	3.144	47.78	0	4.9275	156.518	2.25	4.09621	82.4381	0.570113	-1.7835	-108.738	-2.25	-0.952206	-34.6581	-0.570113
135-5aa	135	5aa	CHEMBL214738	EC50(nM)	=	xxx	10	-1	xxx	pred	0.01	MD	MD	MD	MD	MD	MD_MD_MD_MD_MD	F	UNCHECKED	=	MD	Unassigned	F_UNCHECKED_=_MD_Unassigned	3.67639e-11	-24.0265	0.995773	5.46195	0.01	3.144	47.78	0	3.35745	77.7411	0.293532	3.90025	79.2126	0.428364	-0.21345	-29.9611	-0.293532	-0.756247	-31.4326	-0.428364
136-5aa	136	5aa	CHEMBL267345	IC50(nM)	=	xxx	10	-1	xxx	pred	0	MD	MD	Leishmania infantum	Promastigotes	Leishmania infantum	MD_MD_Leishmania infantum_Promastigotes_Leishmania infantum	F	ORGANISM	=	MD	Non-molecular	F_ORGANISM_=_MD_Non-molecular	1	28.6963	0.999997	12.8016	0.89	3.144	47.78	0	4.00883	71.6614	0.569811	4.09621	82.4381	0.570113	-0.86483	-23.8814	-0.569811	-0.952206	-34.6581	-0.570113
137-5aa	137	5aa	CHEMBL223126	IC50(nM)	>	xxx	10	-1	xxx	pred	0	MD	MD	Leishmania infantum	Promastigotes	Leishmania infantum	MD_MD_Leishmania infantum_Promastigotes_Leishmania infantum	F	ORGANISM	>	MD	Non-molecular	F_ORGANISM_>_MD_Non-molecular	1.92733e-11	-24.6723	0.995264	5.34772	0	3.144	47.78	0	4.00883	71.6614	0.569811	3.79457	76.3967	0.312246	-0.86483	-23.8814	-0.569811	-0.650573	-28.6167	-0.312246
138-5aa	138	5aa	CHEMBL267345	Ratio IC50()	=	xxx	45.5	-1	xxx	pred	0.89	MD	MD	MD	Promastigotes	MD	MD_MD_MD_Promastigotes_MD	F	UNCHECKED	=	MD	Unassigned	F_UNCHECKED_=_MD_Unassigned	1	29.4493	0.999997	12.7189	0.91	3.144	47.78	0	4.12407	76.0782	0.566667	3.90025	79.2126	0.428364	-0.980074	-28.2982	-0.566667	-0.756247	-31.4326	-0.428364
139-5aa	139	5aa	CHEMBL223400	Ratio IC50()	<	xxx	45.5	-1	xxx	pred	0.89	MD	MD	MD	Promastigotes	MD	MD_MD_MD_Promastigotes_MD	F	UNCHECKED	<	MD	Unassigned	F_UNCHECKED_<_MD_Unassigned	9.82244e-12	-25.3464	0.993064	4.96408	0	3.144	47.78	0	4.12407	76.0782	0.566667	3.60851	71.6636	0.238806	-0.980074	-28.2982	-0.566667	-0.464507	-23.8836	-0.238806
140-5aa	140	5aa	CHEMBL223903	Ratio IC50()	>	xxx	45.5	-1	xxx	pred	0.89	MD	MD	MD	Promastigotes	MD	MD_MD_MD_Promastigotes_MD	F	UNCHECKED	>	MD	Unassigned	F_UNCHECKED_>_MD_Unassigned	3.95741e-09	-19.3477	0.996935	5.78477	0.1	3.144	47.78	0	4.12407	76.0782	0.566667	3.94747	69.0338	0.394515	-0.980074	-28.2982	-0.566667	-0.803468	-21.2538	-0.394515
141-5aa	141	5aa	CHEMBL228061	Inhibition(%)	=	xxx	95	1	xxx	pred	0.01	Q9NJG8	MD	Leishmania donovani	MD	Leishmania donovani donovani	Q9NJG8_MD_Leishmania donovani_MD_Leishmania donovani donovani	B	SINGLE PROTEIN	=	MD	Homologous protein	B_SINGLE PROTEIN_=_MD_Homologous protein	1.64294e-12	-27.1345	0.984904	4.17813	0	3.144	47.78	0	3.71043	85.7304	0.130435	1.49623	140.028	0.41206	-0.566435	-37.9504	-0.130435	1.64777	-92.2477	-0.41206
142-5aa	142	5aa	CHEMBL274741	IC50(nM)	>	xxx	10	-1	xxx	pred	0	MD	MD	Leishmania amazonensis	Promastigotes	Leishmania amazonensis	MD_MD_Leishmania amazonensis_Promastigotes_Leishmania amazonensis	F	ORGANISM	>	Outside typical range	Non-molecular	F_ORGANISM_>_Outside typical range_Non-molecular	8.97444e-12	-25.4366	0.990981	4.69941	0.01	3.144	47.78	0	3.86977	63.1676	0.473274	2.75063	72.4979	0.270886	-0.725766	-15.3876	-0.473274	0.393367	-24.7179	-0.270886
143-5aa	143	5aa	CHEMBL274741	IC50(nM)	>	xxx	10	-1	xxx	pred	0	MD	MD	Leishmania chagasi	Promastigotes	Leishmania chagasi	MD_MD_Leishmania chagasi_Promastigotes_Leishmania chagasi	F	ORGANISM	>	Outside typical range	Non-molecular	F_ORGANISM_>_Outside typical range_Non-molecular	8.79268e-12	-25.4571	0.991258	4.73082	0.01	3.144	47.78	0	3.81865	49.6193	0.224359	2.75063	72.4979	0.270886	-0.674654	-1.83929	-0.224359	0.393367	-24.7179	-0.270886
144-5aa	144	5aa	CHEMBL267345	IC50(nM)	=	xxx	10	-1	xxx	pred	0	MD	MD	Leishmania chagasi	Promastigotes	Leishmania chagasi	MD_MD_Leishmania chagasi_Promastigotes_Leishmania chagasi	F	ORGANISM	=	MD	Non-molecular	F_ORGANISM_=_MD_Non-molecular	4.93781e-11	-23.7315	0.996602	5.68123	0.01	3.144	47.78	0	3.81865	49.6193	0.224359	4.09621	82.4381	0.570113	-0.674654	-1.83929	-0.224359	-0.952206	-34.6581	-0.570113
145-5aa	145	5aa	CHEMBL267345	IC50(ug.mL-1)	=	xxx	20.8	-1	xxx	pred	0.82	MD	J774.A1	Leishmania donovani	MD	Leishmania donovani	MD_J774.A1_Leishmania donovani_MD_Leishmania donovani	F	ORGANISM	=	MD	Non-molecular	F_ORGANISM_=_MD_Non-molecular	1.72413e-11	-24.7837	0.993516	5.03192	0.01	3.144	47.78	0	4.2911	78.3529	0.564784	4.09621	82.4381	0.570113	-1.1471	-30.5729	-0.564784	-0.952206	-34.6581	-0.570113
146-5aa	146	5aa	CHEMBL243008	IC90(ug.mL-1)	=	xxx	28.5	-1	xxx	pred	0.51	MD	J774.A1	Leishmania donovani	MD	Leishmania donovani	MD_J774.A1_Leishmania donovani_MD_Leishmania donovani	F	ORGANISM	=	Outside typical range	Non-molecular	F_ORGANISM_=_Outside typical range_Non-molecular	3.39819e-12	-26.4078	0.987722	4.3876	0	3.144	47.78	0	4.2911	78.3529	0.564784	3.02376	72.1424	0.16184	-1.1471	-30.5729	-0.564784	0.120235	-24.3624	-0.16184
147-5aa	147	5aa	CHEMBL242163	ED50(uM)	=	xxx	40	-1	xxx	pred	0.64	MD	MD	Leishmania braziliensis	Promastigotes	Leishmania braziliensis	MD_MD_Leishmania braziliensis_Promastigotes_Leishmania braziliensis	F	ORGANISM	=	Non standard unit for type	Non-molecular	F_ORGANISM_=_Non standard unit for type_Non-molecular	1	24.0813	0.999994	12.05	0.82	3.144	47.78	0	3.99316	65.1529	0.43038	3.72016	102.711	0.798408	-0.849165	-17.3729	-0.43038	-0.576159	-54.9309	-0.798408
148-5aa	148	5aa	CHEMBL242163	ED50(uM)	=	xxx	40	-1	xxx	pred	0.64	MD	MD	Leishmania chagasi	Promastigotes	Leishmania chagasi	MD_MD_Leishmania chagasi_Promastigotes_Leishmania chagasi	F	ORGANISM	=	Non standard unit for type	Non-molecular	F_ORGANISM_=_Non standard unit for type_Non-molecular	1	29.852	0.999998	13.0504	0.91	3.144	47.78	0	3.81865	49.6193	0.224359	3.72016	102.711	0.798408	-0.674654	-1.83929	-0.224359	-0.576159	-54.9309	-0.798408
149-5aa	149	5aa	CHEMBL244501	IC50(nM)	=	xxx	10	-1	xxx	pred	0	MD	MD	Leishmania infantum	MD	Leishmania infantum	MD_MD_Leishmania infantum_MD_Leishmania infantum	F	ORGANISM	=	Outside typical range	Non-molecular	F_ORGANISM_=_Outside typical range_Non-molecular	1	27.9428	0.999993	11.9059	0.91	3.144	47.78	0	4.33992	74.3505	0.46697	3.02376	72.1424	0.16184	-1.19592	-26.5705	-0.46697	0.120235	-24.3624	-0.16184
150-5aa	150	5aa	CHEMBL392131	TI()	=	xxx	16	-1	xxx	pred	0.81	MD	KB	MD	MD	MD	MD_KB_MD_MD_MD	A	ADMET	=	MD	Unassigned	A_ADMET_=_MD_Unassigned	1	25.359	0.99998	10.8307	0.89	3.144	47.78	0	6.4081	97.6929	1.57143	3.60321	62.5717	0.351351	-3.2641	-49.9129	-1.57143	-0.459209	-14.7917	-0.351351
151-5aa	151	5aa	CHEMBL236160	IC50(nM)	>	xxx	10	-1	xxx	pred	0	MD	MD	Leishmania tarentolae	MD	MD	MD_MD_Leishmania tarentolae_MD_MD	B	UNCHECKED	>	MD	Unassigned	B_UNCHECKED_>_MD_Unassigned	1	24.2885	0.999968	10.3635	0.89	3.144	47.78	0	4.595	103.587	0.25	2.69861	69.4439	0.020339	-1.451	-55.8075	-0.25	0.44539	-21.6639	-0.020339
152-5aa	152	5aa	CHEMBL55225	IC50(nM)	=	xxx	10	-1	xxx	pred	0	MD	MD	Leishmania tarentolae	MD	MD	MD_MD_Leishmania tarentolae_MD_MD	B	UNCHECKED	=	MD	Unassigned	B_UNCHECKED_=_MD_Unassigned	1	20.4644	0.999956	10.0368	0.82	3.144	47.78	0	4.595	103.587	0.25	2.55919	92.9768	0.170455	-1.451	-55.8075	-0.25	0.584814	-45.1968	-0.170455
153-5aa	153	5aa	CHEMBL267345	IC50(nM)	=	xxx	10	-1	xxx	pred	0	MD	Vero	Leishmania amazonensis	MD	Leishmania amazonensis	MD_Vero_Leishmania amazonensis_MD_Leishmania amazonensis	F	ORGANISM	=	MD	Non-molecular	F_ORGANISM_=_MD_Non-molecular	1.40749e-11	-24.9866	0.992764	4.92145	0.01	3.144	47.78	0	3.96692	84.3715	0.384615	4.09621	82.4381	0.570113	-0.822923	-36.5915	-0.384615	-0.952206	-34.6581	-0.570113
154-5aa	154	5aa	CHEMBL240130	IC50(nM)	>	xxx	10	-1	xxx	pred	0	MD	Vero	Leishmania amazonensis	MD	Leishmania amazonensis	MD_Vero_Leishmania amazonensis_MD_Leishmania amazonensis	F	ORGANISM	>	MD	Non-molecular	F_ORGANISM_>_MD_Non-molecular	1.3509e-11	-25.0277	0.992608	4.89995	0.01	3.144	47.78	0	3.96692	84.3715	0.384615	3.79457	76.3967	0.312246	-0.822923	-36.5915	-0.384615	-0.650573	-28.6167	-0.312246
155-5aa	155	5aa	CHEMBL267345	IC50(nM)	=	xxx	10	-1	xxx	pred	0	MD	Vero	Leishmania chagasi	MD	Leishmania chagasi	MD_Vero_Leishmania chagasi_MD_Leishmania chagasi	F	ORGANISM	=	MD	Non-molecular	F_ORGANISM_=_MD_Non-molecular	1	27.7417	0.999995	12.2703	0.89	3.144	47.78	0	3.96692	84.3715	0.384615	4.09621	82.4381	0.570113	-0.822923	-36.5915	-0.384615	-0.952206	-34.6581	-0.570113
156-5aa	156	5aa	CHEMBL240130	IC50(nM)	>	xxx	10	-1	xxx	pred	0	MD	Vero	Leishmania chagasi	MD	Leishmania chagasi	MD_Vero_Leishmania chagasi_MD_Leishmania chagasi	F	ORGANISM	>	MD	Non-molecular	F_ORGANISM_>_MD_Non-molecular	7.41992e-12	-25.6269	0.991969	4.81644	0	3.144	47.78	0	3.96692	84.3715	0.384615	3.79457	76.3967	0.312246	-0.822923	-36.5915	-0.384615	-0.650573	-28.6167	-0.312246
157-5aa	157	5aa	CHEMBL279962	Ratio IC50()	=	xxx	45.5	-1	xxx	pred	0.89	MD	L6	MD	Amastigotes	MD	MD_L6_MD_Amastigotes_MD	F	UNCHECKED	=	MD	Unassigned	F_UNCHECKED_=_MD_Unassigned	5.3021e-12	-25.9629	0.990172	4.61269	0	3.144	47.78	0	3.86116	95.4157	0.375	3.90025	79.2126	0.428364	-0.717159	-47.6357	-0.375	-0.756247	-31.4326	-0.428364
158-5aa	158	5aa	CHEMBL238714	Ratio IC50()	>	xxx	45.5	-1	xxx	pred	0.89	MD	L6	MD	Amastigotes	MD	MD_L6_MD_Amastigotes_MD	F	UNCHECKED	>	MD	Unassigned	F_UNCHECKED_>_MD_Unassigned	7.42158e-12	-25.6266	0.989296	4.52636	0.01	3.144	47.78	0	3.86116	95.4157	0.375	3.94747	69.0338	0.394515	-0.717159	-47.6357	-0.375	-0.803468	-21.2538	-0.394515
159-5aa	159	5aa	CHEMBL238705	LD50(uM)	=	xxx	28.5	-1	xxx	pred	0.68	MD	MD	Leishmania pifanoi	Amastigotes	Leishmania pifanoi	MD_MD_Leishmania pifanoi_Amastigotes_Leishmania pifanoi	F	ORGANISM	=	Non standard unit for type	Non-molecular	F_ORGANISM_=_Non standard unit for type_Non-molecular	3.36039e-09	-19.5112	0.99695	5.78952	0.1	3.144	47.78	0	5.144	54.61	0.8	3.72016	102.711	0.798408	-2	-6.83	-0.8	-0.576159	-54.9309	-0.798408
160-5aa	160	5aa	CHEMBL392226	LD50(uM)	>	xxx	28.5	-1	xxx	pred	0.68	MD	MD	Leishmania pifanoi	Amastigotes	Leishmania pifanoi	MD_MD_Leishmania pifanoi_Amastigotes_Leishmania pifanoi	F	ORGANISM	>	Non standard unit for type	Non-molecular	F_ORGANISM_>_Non standard unit for type_Non-molecular	2.03202e-11	-24.6194	0.994643	5.22402	0.01	3.144	47.78	0	5.144	54.61	0.8	3.59745	113.36	0.787037	-2	-6.83	-0.8	-0.453454	-65.5798	-0.787037
161-5aa	161	5aa	CHEMBL250357	Inhibition(%)	=	xxx	95	1	xxx	pred	0.01	MD	MD	Leishmania mexicana	MD	MD	MD_MD_Leishmania mexicana_MD_MD	B	UNCHECKED	=	MD	Unassigned	B_UNCHECKED_=_MD_Unassigned	1	20.3022	0.999991	11.6404	0.75	3.144	47.78	0	2.37654	100.372	0.354331	2.55919	92.9768	0.170455	0.767465	-52.5917	-0.354331	0.584814	-45.1968	-0.170455
162-5aa	162	5aa	CHEMBL139702	IC50(nM)	=	xxx	10	-1	xxx	pred	0	MD	MD	Leishmania major	MD	MD	MD_MD_Leishmania major_MD_MD	B	UNCHECKED	=	Outside typical range	Unassigned	B_UNCHECKED_=_Outside typical range_Unassigned	2.52412e-11	-24.4025	0.995908	5.49457	0	3.144	47.78	0	3.2788	72.5814	0.115702	3.95308	58.6585	0	-0.134802	-24.8014	-0.115702	-0.809077	-10.8785	0
163-5aa	163	5aa	CHEMBL253672	IC50(nM)	=	xxx	10	-1	xxx	pred	0	MD	MD	Leishmania donovani	MD	MD	MD_MD_Leishmania donovani_MD_MD	B	UNCHECKED	=	Outside typical range	Unassigned	B_UNCHECKED_=_Outside typical range_Unassigned	1	28.6049	0.999997	12.7069	0.89	3.144	47.78	0	3.95592	81.9117	0.553648	3.95308	58.6585	0	-0.811923	-34.1317	-0.553648	-0.809077	-10.8785	0
164-5aa	164	5aa	CHEMBL7976	IC50(nM)	=	xxx	10	-1	xxx	pred	0	MD	MD	Leishmania braziliensis	Promastigotes	Leishmania braziliensis	MD_MD_Leishmania braziliensis_Promastigotes_Leishmania braziliensis	F	ORGANISM	=	MD	Non-molecular	F_ORGANISM_=_MD_Non-molecular	1	28.6188	0.999997	12.7812	0.89	3.144	47.78	0	3.99316	65.1529	0.43038	4.09621	82.4381	0.570113	-0.849165	-17.3729	-0.43038	-0.952206	-34.6581	-0.570113
165-5aa	165	5aa	CHEMBL250267	Activity(%)	=	xxx	95	1	xxx	pred	0.1	MD	RAW	Leishmania donovani	Promastigotes	Leishmania donovani	MD_RAW_Leishmania donovani_Promastigotes_Leishmania donovani	F	ORGANISM	=	MD	Non-molecular	F_ORGANISM_=_MD_Non-molecular	5.43019e-12	-25.939	0.991345	4.74087	0	3.144	47.78	0	4.46	48.695	0	4.09621	82.4381	0.570113	-1.316	-0.915	0	-0.952206	-34.6581	-0.570113
166-5aa	166	5aa	CHEMBL252747	Ratio IC50()	=	xxx	45.5	-1	xxx	pred	0.89	MD	L6	MD	MD	MD	MD_L6_MD_MD_MD	F	UNCHECKED	=	MD	Unassigned	F_UNCHECKED_=_MD_Unassigned	1	23.9521	0.999993	11.923	0.82	3.144	47.78	0	3.71672	78.0962	0.310513	3.90025	79.2126	0.428364	-0.572724	-30.3162	-0.310513	-0.756247	-31.4326	-0.428364
167-5aa	167	5aa	CHEMBL254431	Ratio IC50()	<	xxx	45.5	-1	xxx	pred	0.89	MD	L6	MD	MD	MD	MD_L6_MD_MD_MD	F	UNCHECKED	<	MD	Unassigned	F_UNCHECKED_<_MD_Unassigned	8.84763e-12	-25.4509	0.992752	4.91972	0	3.144	47.78	0	3.71672	78.0962	0.310513	3.60851	71.6636	0.238806	-0.572724	-30.3162	-0.310513	-0.464507	-23.8836	-0.238806
168-5aa	168	5aa	CHEMBL2447964	ED50(uM)	=	xxx	40	-1	xxx	pred	0.64	MD	MD	Leishmania major	MD	Leishmania major	MD_MD_Leishmania major_MD_Leishmania major	F	ORGANISM	=	Non standard unit for type	Non-molecular	F_ORGANISM_=_Non standard unit for type_Non-molecular	9.33341e-12	-25.3974	0.993427	5.01825	0	3.144	47.78	0	4.015	66.4305	0.334375	3.72016	102.711	0.798408	-0.871	-18.6505	-0.334375	-0.576159	-54.9309	-0.798408
169-5aa	169	5aa	CHEMBL249647	ED50(uM)	>	xxx	40	-1	xxx	pred	0.64	MD	MD	Leishmania major	MD	Leishmania major	MD_MD_Leishmania major_MD_Leishmania major	F	ORGANISM	>	Non standard unit for type	Non-molecular	F_ORGANISM_>_Non standard unit for type_Non-molecular	4.96387e-09	-19.1211	0.997623	6.03943	0.1	3.144	47.78	0	4.015	66.4305	0.334375	3.59745	113.36	0.787037	-0.871	-18.6505	-0.334375	-0.453454	-65.5798	-0.787037
170-5aa	170	5aa	CHEMBL139702	IC50(nM)	=	xxx	10	-1	xxx	pred	0	MD	MD	Leishmania major	Promastigotes	MD	MD_MD_Leishmania major_Promastigotes_MD	B	UNCHECKED	=	MD	Unassigned	B_UNCHECKED_=_MD_Unassigned	7.10284e-13	-27.9731	0.962953	3.25781	0.01	3.144	47.78	0	6.74962	97.1462	1.5	2.55919	92.9768	0.170455	-3.60562	-49.3662	-1.5	0.584814	-45.1968	-0.170455
171-5aa	171	5aa	CHEMBL403198	IC50(nM)	=	xxx	10	-1	xxx	pred	0	MD	MD	Leishmania braziliensis	Promastigotes	Leishmania braziliensis	MD_MD_Leishmania braziliensis_Promastigotes_Leishmania braziliensis	F	ORGANISM	=	Outside typical range	Non-molecular	F_ORGANISM_=_Outside typical range_Non-molecular	1.21412e-11	-25.1344	0.992397	4.87155	0.01	3.144	47.78	0	3.99316	65.1529	0.43038	3.02376	72.1424	0.16184	-0.849165	-17.3729	-0.43038	0.120235	-24.3624	-0.16184
172-5aa	172	5aa	CHEMBL273017	IC50(nM)	=	xxx	10	-1	xxx	pred	0	MD	J774	Leishmania donovani	MD	Leishmania donovani	MD_J774_Leishmania donovani_MD_Leishmania donovani	F	ORGANISM	=	MD	Non-molecular	F_ORGANISM_=_MD_Non-molecular	2.51252e-11	-24.4072	0.994458	5.18987	0.01	3.144	47.78	0	3.053	107.334	0.4	4.09621	82.4381	0.570113	0.091	-59.5535	-0.4	-0.952206	-34.6581	-0.570113
173-5aa	173	5aa	CHEMBL267345	IC50(ug.mL-1)	<	xxx	20.8	-1	xxx	pred	0.82	MD	MD	Leishmania major	Promastigotes	Leishmania major	MD_MD_Leishmania major_Promastigotes_Leishmania major	F	ORGANISM	<	MD	Non-molecular	F_ORGANISM_<_MD_Non-molecular	9.02504e-12	-25.431	0.991009	4.70253	0.01	3.144	47.78	0	4.25269	78.696	0.62215	3.52534	99.1461	0.818182	-1.10869	-30.916	-0.62215	-0.381341	-51.3661	-0.818182
174-5aa	174	5aa	CHEMBL255316	IC50(ug.mL-1)	>	xxx	20.8	-1	xxx	pred	0.82	MD	MD	Leishmania major	Promastigotes	Leishmania major	MD_MD_Leishmania major_Promastigotes_Leishmania major	F	ORGANISM	>	MD	Non-molecular	F_ORGANISM_>_MD_Non-molecular	2.02508e-11	-24.6228	0.994034	5.11569	0.01	3.144	47.78	0	4.25269	78.696	0.62215	3.79457	76.3967	0.312246	-1.10869	-30.916	-0.62215	-0.650573	-28.6167	-0.312246
175-5aa	175	5aa	CHEMBL267345	IC50(ug.mL-1)	<	xxx	20.8	-1	xxx	pred	0.82	MD	MD	Leishmania guyanensis	Promastigotes	Leishmania guyanensis	MD_MD_Leishmania guyanensis_Promastigotes_Leishmania guyanensis	F	ORGANISM	<	MD	Non-molecular	F_ORGANISM_<_MD_Non-molecular	1	19.8733	0.999989	11.396	0.75	3.144	47.78	0	2.741	94.117	0.3	3.52534	99.1461	0.818182	0.403	-46.337	-0.3	-0.381341	-51.3661	-0.818182
176-5aa	176	5aa	CHEMBL255104	IC50(ug.mL-1)	=	xxx	20.8	-1	xxx	pred	0.82	MD	MD	Leishmania guyanensis	Promastigotes	Leishmania guyanensis	MD_MD_Leishmania guyanensis_Promastigotes_Leishmania guyanensis	F	ORGANISM	=	MD	Non-molecular	F_ORGANISM_=_MD_Non-molecular	1	30.3095	0.999998	13.1668	0.91	3.144	47.78	0	2.741	94.117	0.3	4.09621	82.4381	0.570113	0.403	-46.337	-0.3	-0.952206	-34.6581	-0.570113
177-5aa	177	5aa	CHEMBL267345	IC50(ug.mL-1)	<	xxx	20.8	-1	xxx	pred	0.82	MD	MD	Leishmania panamensis	Promastigotes	Leishmania panamensis	MD_MD_Leishmania panamensis_Promastigotes_Leishmania panamensis	F	ORGANISM	<	MD	Non-molecular	F_ORGANISM_<_MD_Non-molecular	1	20.845	0.999986	11.171	0.78	3.144	47.78	0	3.3875	101.496	0.5	3.52534	99.1461	0.818182	-0.2435	-53.7162	-0.5	-0.381341	-51.3661	-0.818182
178-5aa	178	5aa	CHEMBL255104	IC50(ug.mL-1)	=	xxx	20.8	-1	xxx	pred	0.82	MD	MD	Leishmania panamensis	Promastigotes	Leishmania panamensis	MD_MD_Leishmania panamensis_Promastigotes_Leishmania panamensis	F	ORGANISM	=	MD	Non-molecular	F_ORGANISM_=_MD_Non-molecular	1	31.8804	0.999998	13.0254	0.95	3.144	47.78	0	3.3875	101.496	0.5	4.09621	82.4381	0.570113	-0.2435	-53.7162	-0.5	-0.952206	-34.6581	-0.570113
179-5aa	179	5aa	CHEMBL270554	IC50(nM)	<	xxx	10	-1	xxx	pred	0	MD	MD	Leishmania infantum	Promastigotes	Leishmania infantum	MD_MD_Leishmania infantum_Promastigotes_Leishmania infantum	F	ORGANISM	<	MD	Non-molecular	F_ORGANISM_<_MD_Non-molecular	1	27.8471	0.999996	12.3669	0.89	3.144	47.78	0	4.00883	71.6614	0.569811	3.52534	99.1461	0.818182	-0.86483	-23.8814	-0.569811	-0.381341	-51.3661	-0.818182
180-5aa	180	5aa	CHEMBL270554	IC50(nM)	<	xxx	10	-1	xxx	pred	0	MD	MD	Leishmania donovani	Promastigotes	Leishmania donovani	MD_MD_Leishmania donovani_Promastigotes_Leishmania donovani	F	ORGANISM	<	MD	Non-molecular	F_ORGANISM_<_MD_Non-molecular	1	23.3384	0.999991	11.5699	0.82	3.144	47.78	0	3.80127	91.0742	0.626807	3.52534	99.1461	0.818182	-0.657266	-43.2942	-0.626807	-0.381341	-51.3661	-0.818182
181-5aa	181	5aa	CHEMBL260934	EC50(nM)	=	xxx	10	-1	xxx	pred	0.01	MD	MD	Leishmania major	Amastigotes	Leishmania major	MD_MD_Leishmania major_Amastigotes_Leishmania major	F	ORGANISM	=	MD	Non-molecular	F_ORGANISM_=_MD_Non-molecular	1	29.4796	0.999997	12.7019	0.91	3.144	47.78	0	4.71374	79.7344	0.969697	4.09621	82.4381	0.570113	-1.56974	-31.9544	-0.969697	-0.952206	-34.6581	-0.570113
182-5aa	182	5aa	CHEMBL255273	IC50(ug.mL-1)	=	xxx	20.8	-1	xxx	pred	0.82	MD	MD	Leishmania chagasi	Amastigotes	Leishmania chagasi	MD_MD_Leishmania chagasi_Amastigotes_Leishmania chagasi	F	ORGANISM	=	MD	Non-molecular	F_ORGANISM_=_MD_Non-molecular	1.03734e-11	-25.2918	0.991475	4.75614	0.01	3.144	47.78	0	4.10636	84.89	0.363636	4.09621	82.4381	0.570113	-0.962364	-37.11	-0.363636	-0.952206	-34.6581	-0.570113
183-5aa	183	5aa	CHEMBL255273	Selectivity index()	=	xxx	29.1	-1	xxx	pred	0.85	MD	MD	MD	Amastigotes	MD	MD_MD_MD_Amastigotes_MD	F	UNCHECKED	=	MD	Unassigned	F_UNCHECKED_=_MD_Unassigned	2.76461e-11	-24.3115	0.996003	5.51822	0	3.144	47.78	0	3.10662	88.9118	0.431227	3.90025	79.2126	0.428364	0.0373829	-41.1318	-0.431227	-0.756247	-31.4326	-0.428364
184-5aa	184	5aa	CHEMBL258555	IC50(nM)	>	xxx	10	-1	xxx	pred	0	MD	MD	Pneumocystis carinii	MD	Pneumocystis carinii	MD_MD_Pneumocystis carinii_MD_Pneumocystis carinii	F	ORGANISM	>	MD	Non-molecular	F_ORGANISM_>_MD_Non-molecular	6.62946e-13	-28.0421	0.969588	3.46204	0	3.144	47.78	0	6.75429	81.8743	1.14286	3.79457	76.3967	0.312246	-3.61029	-34.0943	-1.14286	-0.650573	-28.6167	-0.312246
185-5aa	185	5aa	CHEMBL442471	IC50(nM)	=	xxx	10	-1	xxx	pred	0	MD	MD	Pneumocystis carinii	MD	Pneumocystis carinii	MD_MD_Pneumocystis carinii_MD_Pneumocystis carinii	F	ORGANISM	=	Outside typical range	Non-molecular	F_ORGANISM_=_Outside typical range_Non-molecular	1	27.8967	0.999981	10.8561	0.95	3.144	47.78	0	6.75429	81.8743	1.14286	3.02376	72.1424	0.16184	-3.61029	-34.0943	-1.14286	0.120235	-24.3624	-0.16184
186-5aa	186	5aa	CHEMBL428119	IC50(nM)	=	xxx	10	-1	xxx	pred	0	MD	MD	Pneumocystis carinii	MD	Pneumocystis carinii	MD_MD_Pneumocystis carinii_MD_Pneumocystis carinii	F	ORGANISM	=	MD	Non-molecular	F_ORGANISM_=_MD_Non-molecular	1.25754e-12	-27.4019	0.972536	3.56704	0.01	3.144	47.78	0	6.75429	81.8743	1.14286	4.09621	82.4381	0.570113	-3.61029	-34.0943	-1.14286	-0.952206	-34.6581	-0.570113
187-5aa	187	5aa	CHEMBL258555	IC50(nM)	>	xxx	10	-1	xxx	pred	0	MD	MD	Trypanosoma brucei rhodesiense	MD	Trypanosoma brucei rhodesiense	MD_MD_Trypanosoma brucei rhodesiense_MD_Trypanosoma brucei rhodesiense	F	ORGANISM	>	MD	Non-molecular	F_ORGANISM_>_MD_Non-molecular	0.00025629	-8.26895	0.99801	6.21786	0.33	3.144	47.78	0	6.75429	81.8743	1.14286	3.79457	76.3967	0.312246	-3.61029	-34.0943	-1.14286	-0.650573	-28.6167	-0.312246
188-5aa	188	5aa	CHEMBL428119	IC50(nM)	=	xxx	10	-1	xxx	pred	0	MD	MD	Trypanosoma brucei rhodesiense	MD	Trypanosoma brucei rhodesiense	MD_MD_Trypanosoma brucei rhodesiense_MD_Trypanosoma brucei rhodesiense	F	ORGANISM	=	MD	Non-molecular	F_ORGANISM_=_MD_Non-molecular	0.795608	1.35907	0.999487	7.57551	0.49	3.144	47.78	0	6.75429	81.8743	1.14286	4.09621	82.4381	0.570113	-3.61029	-34.0943	-1.14286	-0.952206	-34.6581	-0.570113
189-5aa	189	5aa	CHEMBL250007	IC50(nM)	>	xxx	10	-1	xxx	pred	0	MD	MD	Leishmania mexicana	MD	Leishmania mexicana	MD_MD_Leishmania mexicana_MD_Leishmania mexicana	F	ORGANISM	>	MD	Non-molecular	F_ORGANISM_>_MD_Non-molecular	4.04161e-11	-23.9318	0.99573	5.45178	0.01	3.144	47.78	0	3.12479	101.164	0.541096	3.79457	76.3967	0.312246	0.0192055	-53.384	-0.541096	-0.650573	-28.6167	-0.312246
190-5aa	190	5aa	CHEMBL470032	Activity(%)	>	xxx	95	1	xxx	pred	0.1	MD	MD	Leishmania braziliensis	Promastigotes	Leishmania braziliensis	MD_MD_Leishmania braziliensis_Promastigotes_Leishmania braziliensis	F	ORGANISM	>	MD	Non-molecular	F_ORGANISM_>_MD_Non-molecular	1	32.1729	0.999998	13.2608	0.95	3.144	47.78	0	3.99316	65.1529	0.43038	3.79457	76.3967	0.312246	-0.849165	-17.3729	-0.43038	-0.650573	-28.6167	-0.312246
191-5aa	191	5aa	CHEMBL451713	Ratio IC50()	=	xxx	45.5	-1	xxx	pred	0.89	MD	MD	MD	MD	MD	MD_MD_MD_MD_MD	U	UNCHECKED	=	MD	Unassigned	U_UNCHECKED_=_MD_Unassigned	5.21039e-09	-19.0726	0.99739	5.94569	0.1	3.144	47.78	0	3.35745	77.7411	0.293532	4.06655	73.4883	0.601533	-0.21345	-29.9611	-0.293532	-0.922552	-25.7083	-0.601533
192-5aa	192	5aa	CHEMBL21396	IC90(ug.mL-1)	=	xxx	28.5	-1	xxx	pred	0.51	MD	MD	Leishmania braziliensis	MD	Leishmania braziliensis	MD_MD_Leishmania braziliensis_MD_Leishmania braziliensis	F	ORGANISM	=	Outside typical range	Non-molecular	F_ORGANISM_=_Outside typical range_Non-molecular	1	19.7951	0.999988	11.3627	0.75	3.144	47.78	0	3.09291	75.1753	0.257282	3.02376	72.1424	0.16184	0.0510874	-27.3953	-0.257282	0.120235	-24.3624	-0.16184
193-5aa	193	5aa	CHEMBL456975	IC90(ug)	=	xxx	30	-1	xxx	pred	0.78	MD	MD	Leishmania braziliensis	MD	Leishmania braziliensis	MD_MD_Leishmania braziliensis_MD_Leishmania braziliensis	F	ORGANISM	=	Non standard unit for type	Non-molecular	F_ORGANISM_=_Non standard unit for type_Non-molecular	1	20.4768	0.999992	11.7769	0.75	3.144	47.78	0	3.09291	75.1753	0.257282	3.72016	102.711	0.798408	0.0510874	-27.3953	-0.257282	-0.576159	-54.9309	-0.798408
194-5aa	194	5aa	CHEMBL456975	IC90(ug)	=	xxx	30	-1	xxx	pred	0.78	MD	MD	Leishmania guyanensis	MD	Leishmania guyanensis	MD_MD_Leishmania guyanensis_MD_Leishmania guyanensis	F	ORGANISM	=	Non standard unit for type	Non-molecular	F_ORGANISM_=_Non standard unit for type_Non-molecular	2.38892e-11	-24.4576	0.994918	5.27695	0.01	3.144	47.78	0	3.138	78.5123	0.114286	3.72016	102.711	0.798408	0.006	-30.7323	-0.114286	-0.576159	-54.9309	-0.798408
195-5aa	195	5aa	CHEMBL456975	IC90(ug)	=	xxx	30	-1	xxx	pred	0.78	MD	MD	Leishmania peruviana	MD	Leishmania peruviana	MD_MD_Leishmania peruviana_MD_Leishmania peruviana	F	ORGANISM	=	Non standard unit for type	Non-molecular	F_ORGANISM_=_Non standard unit for type_Non-molecular	8.11287e-12	-25.5376	0.992522	4.88829	0	3.144	47.78	0	3.50375	92.53	0.375	3.72016	102.711	0.798408	-0.35975	-44.75	-0.375	-0.576159	-54.9309	-0.798408
196-5aa	196	5aa	CHEMBL456975	IC90(ug)	=	xxx	30	-1	xxx	pred	0.78	MD	MD	Leishmania mexicana mexicana	MD	Leishmania mexicana mexicana	MD_MD_Leishmania mexicana mexicana_MD_Leishmania mexicana mexicana	F	ORGANISM	=	Non standard unit for type	Non-molecular	F_ORGANISM_=_Non standard unit for type_Non-molecular	1.52534e-11	-24.9062	0.994946	5.28258	0	3.144	47.78	0	2.86	78.445	0	3.72016	102.711	0.798408	0.284	-30.665	0	-0.576159	-54.9309	-0.798408
197-5aa	197	5aa	CHEMBL456975	IC90(ug)	=	xxx	30	-1	xxx	pred	0.78	MD	MD	Leishmania amazonensis	MD	Leishmania amazonensis	MD_MD_Leishmania amazonensis_MD_Leishmania amazonensis	F	ORGANISM	=	Non standard unit for type	Non-molecular	F_ORGANISM_=_Non standard unit for type_Non-molecular	1.66904e-11	-24.8162	0.995091	5.31186	0	3.144	47.78	0	3.27592	78.8712	0.293866	3.72016	102.711	0.798408	-0.13192	-31.0912	-0.293866	-0.576159	-54.9309	-0.798408
198-5aa	198	5aa	CHEMBL456975	IC90(ug)	=	xxx	30	-1	xxx	pred	0.78	MD	MD	Leishmania pifanoi	MD	Leishmania pifanoi	MD_MD_Leishmania pifanoi_MD_Leishmania pifanoi	F	ORGANISM	=	Non standard unit for type	Non-molecular	F_ORGANISM_=_Non standard unit for type_Non-molecular	3.34838e-12	-26.4225	0.988344	4.44022	0	3.144	47.78	0	5.56644	61.5918	0.822222	3.72016	102.711	0.798408	-2.42244	-13.8118	-0.822222	-0.576159	-54.9309	-0.798408
199-5aa	199	5aa	CHEMBL456975	IC90(ug)	=	xxx	30	-1	xxx	pred	0.78	MD	MD	Leishmania aristidesi	MD	Leishmania aristidesi	MD_MD_Leishmania aristidesi_MD_Leishmania aristidesi	F	ORGANISM	=	Non standard unit for type	Non-molecular	F_ORGANISM_=_Non standard unit for type_Non-molecular	1.52534e-11	-24.9062	0.994946	5.28258	0	3.144	47.78	0	2.86	78.445	0	3.72016	102.711	0.798408	0.284	-30.665	0	-0.576159	-54.9309	-0.798408
200-5aa	200	5aa	CHEMBL456975	IC90(ug)	=	xxx	30	-1	xxx	pred	0.78	MD	MD	Leishmania garnhami	MD	Leishmania garnhami	MD_MD_Leishmania garnhami_MD_Leishmania garnhami	F	ORGANISM	=	Non standard unit for type	Non-molecular	F_ORGANISM_=_Non standard unit for type_Non-molecular	1	29.6197	0.999997	12.882	0.91	3.144	47.78	0	2.86	78.445	0	3.72016	102.711	0.798408	0.284	-30.665	0	-0.576159	-54.9309	-0.798408
201-5aa	201	5aa	CHEMBL456975	IC90(ug)	=	xxx	30	-1	xxx	pred	0.78	MD	MD	Leishmania mexicana venezuelensis	MD	Leishmania mexicana venezuelensis	MD_MD_Leishmania mexicana venezuelensis_MD_Leishmania mexicana venezuelensis	F	ORGANISM	=	Non standard unit for type	Non-molecular	F_ORGANISM_=_Non standard unit for type_Non-molecular	1.52534e-11	-24.9062	0.994946	5.28258	0	3.144	47.78	0	2.86	78.445	0	3.72016	102.711	0.798408	0.284	-30.665	0	-0.576159	-54.9309	-0.798408
202-5aa	202	5aa	CHEMBL456975	IC90(ug)	=	xxx	30	-1	xxx	pred	0.78	MD	MD	Leishmania donovani donovani	MD	Leishmania donovani donovani	MD_MD_Leishmania donovani donovani_MD_Leishmania donovani donovani	F	ORGANISM	=	Non standard unit for type	Non-molecular	F_ORGANISM_=_Non standard unit for type_Non-molecular	6.10379e-09	-18.9144	0.997801	6.11768	0.1	3.144	47.78	0	2.86	78.445	0	3.72016	102.711	0.798408	0.284	-30.665	0	-0.576159	-54.9309	-0.798408
203-5aa	203	5aa	CHEMBL456933	IC90(ug)	>	xxx	30	-1	xxx	pred	0.78	MD	MD	Leishmania chagasi	MD	Leishmania chagasi	MD_MD_Leishmania chagasi_MD_Leishmania chagasi	F	ORGANISM	>	Non standard unit for type	Non-molecular	F_ORGANISM_>_Non standard unit for type_Non-molecular	3.73294e-11	-24.0112	0.996961	5.79313	0	3.144	47.78	0	3.08139	72.9394	0.277778	3.59745	113.36	0.787037	0.0626111	-25.1594	-0.277778	-0.453454	-65.5798	-0.787037
204-5aa	204	5aa	CHEMBL456975	IC90(ug)	=	xxx	30	-1	xxx	pred	0.78	MD	MD	Leishmania chagasi	MD	Leishmania chagasi	MD_MD_Leishmania chagasi_MD_Leishmania chagasi	F	ORGANISM	=	Non standard unit for type	Non-molecular	F_ORGANISM_=_Non standard unit for type_Non-molecular	2.80868e-11	-24.2957	0.996342	5.60705	0	3.144	47.78	0	3.08139	72.9394	0.277778	3.72016	102.711	0.798408	0.0626111	-25.1594	-0.277778	-0.576159	-54.9309	-0.798408
205-5aa	205	5aa	CHEMBL456933	IC90(ug)	>	xxx	30	-1	xxx	pred	0.78	MD	MD	Leishmania braziliensis	MD	Leishmania braziliensis	MD_MD_Leishmania braziliensis_MD_Leishmania braziliensis	F	ORGANISM	>	Non standard unit for type	Non-molecular	F_ORGANISM_>_Non standard unit for type_Non-molecular	3.16065e-11	-24.1777	0.996664	5.69972	0	3.144	47.78	0	3.09291	75.1753	0.257282	3.59745	113.36	0.787037	0.0510874	-27.3953	-0.257282	-0.453454	-65.5798	-0.787037
206-5aa	206	5aa	CHEMBL456933	IC90(ug)	>	xxx	30	-1	xxx	pred	0.78	MD	MD	Leishmania amazonensis	MD	Leishmania amazonensis	MD_MD_Leishmania amazonensis_MD_Leishmania amazonensis	F	ORGANISM	>	Non standard unit for type	Non-molecular	F_ORGANISM_>_Non standard unit for type_Non-molecular	2.21827e-11	-24.5317	0.995922	5.49795	0	3.144	47.78	0	3.27592	78.8712	0.293866	3.59745	113.36	0.787037	-0.13192	-31.0912	-0.293866	-0.453454	-65.5798	-0.787037
207-5aa	207	5aa	CHEMBL505478	Survival(day)	<	xxx	0.8	-1	xxx	pred	0	MD	MD	Leishmania donovani	Amastigotes	Leishmania donovani	MD_MD_Leishmania donovani_Amastigotes_Leishmania donovani	F	ORGANISM	<	MD	Non-molecular	F_ORGANISM_<_MD_Non-molecular	4.93704e-12	-26.0343	0.99026	4.62171	0	3.144	47.78	0	3.82798	82.6655	0.423227	3.52534	99.1461	0.818182	-0.683981	-34.8855	-0.423227	-0.381341	-51.3661	-0.818182
208-5aa	208	5aa	CHEMBL55	IC50(ug.mL-1)	=	xxx	20.8	-1	xxx	pred	0.82	MD	THP-1	Leishmania major	Promastigotes	Leishmania major	MD_THP-1_Leishmania major_Promastigotes_Leishmania major	F	ORGANISM	=	MD	Non-molecular	F_ORGANISM_=_MD_Non-molecular	1	27.1387	0.999993	11.9126	0.89	3.144	47.78	0	3.488	105.83	0.2	4.09621	82.4381	0.570113	-0.344	-58.05	-0.2	-0.952206	-34.6581	-0.570113
209-5aa	209	5aa	CHEMBL55	IC50(ug.mL-1)	=	xxx	20.8	-1	xxx	pred	0.82	MD	THP-1	Leishmania amazonensis	Promastigotes	Leishmania amazonensis	MD_THP-1_Leishmania amazonensis_Promastigotes_Leishmania amazonensis	F	ORGANISM	=	MD	Non-molecular	F_ORGANISM_=_MD_Non-molecular	1	28.721	0.999995	12.2907	0.91	3.144	47.78	0	3.61667	100.117	0.333333	4.09621	82.4381	0.570113	-0.472667	-52.3367	-0.333333	-0.952206	-34.6581	-0.570113
210-5aa	210	5aa	CHEMBL55	IC50(ug.mL-1)	=	xxx	20.8	-1	xxx	pred	0.82	MD	THP-1	Leishmania infantum	Promastigotes	Leishmania infantum	MD_THP-1_Leishmania infantum_Promastigotes_Leishmania infantum	F	ORGANISM	=	MD	Non-molecular	F_ORGANISM_=_MD_Non-molecular	1.13056e-11	-25.2057	0.991631	4.77486	0.01	3.144	47.78	0	3.61667	100.117	0.333333	4.09621	82.4381	0.570113	-0.472667	-52.3367	-0.333333	-0.952206	-34.6581	-0.570113
211-5aa	211	5aa	CHEMBL340807	IC50(nM)	=	xxx	10	-1	xxx	pred	0	MD	MD	Leishmania infantum	Promastigotes	Leishmania infantum	MD_MD_Leishmania infantum_Promastigotes_Leishmania infantum	F	ORGANISM	=	Outside typical range	Non-molecular	F_ORGANISM_=_Outside typical range_Non-molecular	1.3119e-11	-25.057	0.992549	4.89191	0.01	3.144	47.78	0	4.00883	71.6614	0.569811	3.02376	72.1424	0.16184	-0.86483	-23.8814	-0.569811	0.120235	-24.3624	-0.16184
212-5aa	212	5aa	CHEMBL454040	GI(%)	=	xxx	52.9	1	xxx	pred	0.49	MD	MD	Leishmania tropica	Promastigotes	Leishmania tropica	MD_MD_Leishmania tropica_Promastigotes_Leishmania tropica	F	ORGANISM	=	MD	Non-molecular	F_ORGANISM_=_MD_Non-molecular	1	32.1522	0.999998	12.9322	0.96	3.144	47.78	0	5.39409	77.3834	1.22727	4.09621	82.4381	0.570113	-2.25009	-29.6034	-1.22727	-0.952206	-34.6581	-0.570113
213-5aa	213	5aa	CHEMBL511996	GI(%)	>	xxx	52.9	1	xxx	pred	0.49	MD	MD	Leishmania tropica	Promastigotes	Leishmania tropica	MD_MD_Leishmania tropica_Promastigotes_Leishmania tropica	F	ORGANISM	>	MD	Non-molecular	F_ORGANISM_>_MD_Non-molecular	1	23.7226	0.999992	11.7416	0.82	3.144	47.78	0	5.39409	77.3834	1.22727	3.79457	76.3967	0.312246	-2.25009	-29.6034	-1.22727	-0.650573	-28.6167	-0.312246
214-5aa	214	5aa	CHEMBL125	Ratio IC50()	=	xxx	45.5	-1	xxx	pred	0.89	MD	L6	MD	MD	MD	MD_L6_MD_MD_MD	T	UNCHECKED	=	MD	Unassigned	T_UNCHECKED_=_MD_Unassigned	1.22329e-11	-25.1269	0.994075	5.12268	0	3.144	47.78	0	3.71672	78.0962	0.310513	3.79596	86.3613	0.459406	-0.572724	-30.3162	-0.310513	-0.65196	-38.5813	-0.459406
215-5aa	215	5aa	CHEMBL458801	Ratio IC50()	>	xxx	45.5	-1	xxx	pred	0.89	MD	L6	MD	MD	MD	MD_L6_MD_MD_MD	T	UNCHECKED	>	MD	Unassigned	T_UNCHECKED_>_MD_Unassigned	1.44899e-11	-24.9576	0.994681	5.23119	0	3.144	47.78	0	3.71672	78.0962	0.310513	3.55195	87.2852	0.266234	-0.572724	-30.3162	-0.310513	-0.407948	-39.5052	-0.266234
216-5aa	216	5aa	CHEMBL522100	Ratio IC50()	=	xxx	45.5	-1	xxx	pred	0.89	MD	MD	MD	Amastigotes	MD	MD_MD_MD_Amastigotes_MD	U	UNCHECKED	=	MD	Unassigned	U_UNCHECKED_=_MD_Unassigned	1	28.5772	0.999997	12.6827	0.89	3.144	47.78	0	3.10662	88.9118	0.431227	4.06655	73.4883	0.601533	0.0373829	-41.1318	-0.431227	-0.922552	-25.7083	-0.601533
217-5aa	217	5aa	CHEMBL502098	Ratio IC50()	>	xxx	45.5	-1	xxx	pred	0.89	MD	MD	MD	Amastigotes	MD	MD_MD_MD_Amastigotes_MD	U	UNCHECKED	>	MD	Unassigned	U_UNCHECKED_>_MD_Unassigned	0.999999	14.1545	0.999981	10.8866	0.64	3.144	47.78	0	3.10662	88.9118	0.431227	4.49889	67.7515	0.555556	0.0373829	-41.1318	-0.431227	-1.35489	-19.9715	-0.555556
218-5aa	218	5aa	CHEMBL490490	Ratio IC50()	<	xxx	45.5	-1	xxx	pred	0.89	MD	MD	MD	Amastigotes	MD	MD_MD_MD_Amastigotes_MD	U	UNCHECKED	<	MD	Unassigned	U_UNCHECKED_<_MD_Unassigned	8.81638e-12	-25.4544	0.990548	4.65203	0.01	3.144	47.78	0	3.10662	88.9118	0.431227	2.39143	71.3171	0.0714286	0.0373829	-41.1318	-0.431227	0.752571	-23.5371	-0.0714286
219-5aa	219	5aa	CHEMBL511571	IC50(ug.mL-1)	=	xxx	20.8	-1	xxx	pred	0.82	MD	J774.A1	Leishmania donovani	Amastigotes	Leishmania donovani	MD_J774.A1_Leishmania donovani_Amastigotes_Leishmania donovani	F	ORGANISM	=	MD	Non-molecular	F_ORGANISM_=_MD_Non-molecular	5.88174e-12	-25.8592	0.99074	4.67271	0	3.144	47.78	0	4.771	81.6956	0.73125	4.09621	82.4381	0.570113	-1.627	-33.9156	-0.73125	-0.952206	-34.6581	-0.570113
220-5aa	220	5aa	CHEMBL511571	Ratio CC50/IC50()	>	xxx	53.7	-1	xxx	pred	0.91	MD	J774.A1	MD	Amastigotes	MD	MD_J774.A1_MD_Amastigotes_MD	F	UNCHECKED	>	MD	Unassigned	F_UNCHECKED_>_MD_Unassigned	1	27.8866	0.999995	12.2944	0.89	3.144	47.78	0	4.26342	86.1047	0.769231	3.94747	69.0338	0.394515	-1.11942	-38.3247	-0.769231	-0.803468	-21.2538	-0.394515
221-5aa	221	5aa	CHEMBL466303	Ratio CC50/IC50()	=	xxx	53.7	-1	xxx	pred	0.91	MD	J774.A1	MD	Amastigotes	MD	MD_J774.A1_MD_Amastigotes_MD	F	UNCHECKED	=	MD	Unassigned	F_UNCHECKED_=_MD_Unassigned	1.16232e-11	-25.178	0.993516	5.03186	0	3.144	47.78	0	4.26342	86.1047	0.769231	3.90025	79.2126	0.428364	-1.11942	-38.3247	-0.769231	-0.756247	-31.4326	-0.428364
222-5aa	222	5aa	CHEMBL267345	IC50(nM)	=	xxx	10	-1	xxx	pred	0	MD	THP-1	Leishmania chagasi	Promastigotes	Leishmania chagasi	MD_THP-1_Leishmania chagasi_Promastigotes_Leishmania chagasi	F	ORGANISM	=	MD	Non-molecular	F_ORGANISM_=_MD_Non-molecular	2.1281e-11	-24.5732	0.995798	5.46799	0	3.144	47.78	0	4.78364	38.2264	0.545455	4.09621	82.4381	0.570113	-1.63964	9.55364	-0.545455	-0.952206	-34.6581	-0.570113
223-5aa	223	5aa	CHEMBL512680	IC50(nM)	=	xxx	10	-1	xxx	pred	0	MD	THP-1	Leishmania chagasi	Promastigotes	Leishmania chagasi	MD_THP-1_Leishmania chagasi_Promastigotes_Leishmania chagasi	F	ORGANISM	=	Outside typical range	Non-molecular	F_ORGANISM_=_Outside typical range_Non-molecular	7.63646e-12	-25.5981	0.992661	4.90718	0	3.144	47.78	0	4.78364	38.2264	0.545455	3.02376	72.1424	0.16184	-1.63964	9.55364	-0.545455	0.120235	-24.3624	-0.16184
224-5aa	224	5aa	CHEMBL512680	IC90(nM)	>	xxx	58372.8	-1	xxx	pred	0.53	MD	THP-1	Leishmania chagasi	Promastigotes	Leishmania chagasi	MD_THP-1_Leishmania chagasi_Promastigotes_Leishmania chagasi	F	ORGANISM	>	Outside typical range	Non-molecular	F_ORGANISM_>_Outside typical range_Non-molecular	3.78947e-12	-26.2988	0.989202	4.51758	0	3.144	47.78	0	4.78364	38.2264	0.545455	2.75063	72.4979	0.270886	-1.63964	9.55364	-0.545455	0.393367	-24.7179	-0.270886
225-5aa	225	5aa	CHEMBL267345	Ratio CC50/IC50()	=	xxx	53.7	-1	xxx	pred	0.91	MD	THP-1	MD	Promastigotes	MD	MD_THP-1_MD_Promastigotes_MD	F	UNCHECKED	=	MD	Unassigned	F_UNCHECKED_=_MD_Unassigned	1.1803e-11	-25.1627	0.993971	5.10511	0	3.144	47.78	0	4.51233	60.7358	0.533333	3.90025	79.2126	0.428364	-1.36833	-12.9558	-0.533333	-0.756247	-31.4326	-0.428364
226-5aa	226	5aa	CHEMBL512680	Ratio CC50/IC50()	>	xxx	53.7	-1	xxx	pred	0.91	MD	THP-1	MD	Promastigotes	MD	MD_THP-1_MD_Promastigotes_MD	F	UNCHECKED	>	MD	Unassigned	F_UNCHECKED_>_MD_Unassigned	9.07438e-12	-25.4256	0.992863	4.93526	0	3.144	47.78	0	4.51233	60.7358	0.533333	3.94747	69.0338	0.394515	-1.36833	-12.9558	-0.533333	-0.803468	-21.2538	-0.394515
227-5aa	227	5aa	CHEMBL267345	IC50(nM)	=	xxx	10	-1	xxx	pred	0	MD	MD	Leishmania mexicana	Promastigotes	Leishmania mexicana	MD_MD_Leishmania mexicana_Promastigotes_Leishmania mexicana	F	ORGANISM	=	MD	Non-molecular	F_ORGANISM_=_MD_Non-molecular	2.46071e-11	-24.428	0.994305	5.16248	0.01	3.144	47.78	0	3.05493	112.918	0.48	4.09621	82.4381	0.570113	0.0890667	-65.1384	-0.48	-0.952206	-34.6581	-0.570113
228-5aa	228	5aa	CHEMBL509872	ID50(uM)	>	xxx	29	-1	xxx	pred	0.51	MD	MD	Leishmania pifanoi	MD	Leishmania pifanoi	MD_MD_Leishmania pifanoi_MD_Leishmania pifanoi	F	ORGANISM	>	Non standard unit for type	Non-molecular	F_ORGANISM_>_Non standard unit for type_Non-molecular	0.00171791	-6.36493	0.999378	7.38212	0.33	3.144	47.78	0	5.56644	61.5918	0.822222	3.59745	113.36	0.787037	-2.42244	-13.8118	-0.822222	-0.453454	-65.5798	-0.787037
229-5aa	229	5aa	CHEMBL125	GI(%)	=	xxx	52.9	1	xxx	pred	0.49	MD	MD	Leishmania pifanoi	MD	Leishmania pifanoi	MD_MD_Leishmania pifanoi_MD_Leishmania pifanoi	F	ORGANISM	=	MD	Non-molecular	F_ORGANISM_=_MD_Non-molecular	1.88846e-09	-20.0875	0.995601	5.422	0.1	3.144	47.78	0	5.56644	61.5918	0.822222	4.09621	82.4381	0.570113	-2.42244	-13.8118	-0.822222	-0.952206	-34.6581	-0.570113
230-5aa	230	5aa	CHEMBL267345	Ratio IC50()	>	xxx	45.5	-1	xxx	pred	0.89	MD	MD	MD	Promastigotes	MD	MD_MD_MD_Promastigotes_MD	T	UNCHECKED	>	MD	Unassigned	T_UNCHECKED_>_MD_Unassigned	1.60863e-11	-24.8531	0.994911	5.27554	0	3.144	47.78	0	4.12407	76.0782	0.566667	3.55195	87.2852	0.266234	-0.980074	-28.2982	-0.566667	-0.407948	-39.5052	-0.266234
231-5aa	231	5aa	CHEMBL516450	Ratio IC50()	<	xxx	45.5	-1	xxx	pred	0.89	MD	MD	MD	Promastigotes	MD	MD_MD_MD_Promastigotes_MD	T	UNCHECKED	<	MD	Unassigned	T_UNCHECKED_<_MD_Unassigned	9.2701e-12	-25.4042	0.993324	5.00257	0	3.144	47.78	0	4.12407	76.0782	0.566667	3.01808	99.5795	0.353846	-0.980074	-28.2982	-0.566667	0.125923	-51.7995	-0.353846
232-5aa	232	5aa	CHEMBL516763	Ratio IC50()	=	xxx	45.5	-1	xxx	pred	0.89	MD	MD	MD	Promastigotes	MD	MD_MD_MD_Promastigotes_MD	T	UNCHECKED	=	MD	Unassigned	T_UNCHECKED_=_MD_Unassigned	1	29.5036	0.999997	12.7664	0.91	3.144	47.78	0	4.12407	76.0782	0.566667	3.79596	86.3613	0.459406	-0.980074	-28.2982	-0.566667	-0.65196	-38.5813	-0.459406
233-5aa	233	5aa	CHEMBL267345	Ratio IC50/EC50()	>	xxx	308.5	-1	xxx	pred	0.75	MD	MD	MD	Promastigotes	MD	MD_MD_MD_Promastigotes_MD	U	UNCHECKED	>	MD	Unassigned	U_UNCHECKED_>_MD_Unassigned	1	29.5674	0.999997	12.7426	0.91	3.144	47.78	0	4.12407	76.0782	0.566667	4.49889	67.7515	0.555556	-0.980074	-28.2982	-0.566667	-1.35489	-19.9715	-0.555556
234-5aa	234	5aa	CHEMBL520612	Ratio IC50/EC50()	=	xxx	308.5	-1	xxx	pred	0.75	MD	MD	MD	Promastigotes	MD	MD_MD_MD_Promastigotes_MD	U	UNCHECKED	=	MD	Unassigned	U_UNCHECKED_=_MD_Unassigned	8.29458e-12	-25.5154	0.992245	4.85167	0	3.144	47.78	0	4.12407	76.0782	0.566667	4.06655	73.4883	0.601533	-0.980074	-28.2982	-0.566667	-0.922552	-25.7083	-0.601533
235-5aa	235	5aa	CHEMBL481022	FC()	=	xxx	43.7	-1	xxx	pred	0.95	MD	Macrophage	Mus musculus	Promastigotes	MD	MD_Macrophage_Mus musculus_Promastigotes_MD	F	UNCHECKED	=	MD	Unassigned	F_UNCHECKED_=_MD_Unassigned	1.4156e-11	-24.9809	0.993766	5.07155	0.01	3.144	47.78	0	4.87	22.34	0	3.90025	79.2126	0.428364	-1.726	25.44	0	-0.756247	-31.4326	-0.428364
236-5aa	236	5aa	CHEMBL515337	IC50(nM)	=	xxx	10	-1	xxx	pred	0	MD	MD	Leishmania mexicana	Amastigotes	Leishmania mexicana	MD_MD_Leishmania mexicana_Amastigotes_Leishmania mexicana	F	ORGANISM	=	MD	Non-molecular	F_ORGANISM_=_MD_Non-molecular	5.92465e-12	-25.8519	0.98865	4.46717	0.01	3.144	47.78	0	4.5206	78.8639	0.313433	4.09621	82.4381	0.570113	-1.3766	-31.0839	-0.313433	-0.952206	-34.6581	-0.570113
237-5aa	237	5aa	CHEMBL279261	IC50(nM)	=	xxx	10	-1	xxx	pred	0	Q4Q5W4	MD	Leishmania major	MD	Leishmania major	Q4Q5W4_MD_Leishmania major_MD_Leishmania major	B	SINGLE PROTEIN	=	MD	Protein	B_SINGLE PROTEIN_=_MD_Protein	2.6219e-11	-24.3645	0.996689	5.70717	0	3.144	47.78	0	2.4814	31.6768	0	1.83065	115.659	0.650155	0.6626	16.1032	0	1.31335	-67.879	-0.650155
238-5aa	238	5aa	CHEMBL516436	IC50(nM)	>	xxx	10	-1	xxx	pred	0	Q4Q5W4	MD	Leishmania major	MD	Leishmania major	Q4Q5W4_MD_Leishmania major_MD_Leishmania major	B	SINGLE PROTEIN	>	MD	Protein	B_SINGLE PROTEIN_>_MD_Protein	0.991118	4.71476	0.999925	9.49895	0.49	3.144	47.78	0	2.4814	31.6768	0	2.48532	49.5337	0.0967742	0.6626	16.1032	0	0.658677	-1.75371	-0.0967742
239-5aa	239	5aa	CHEMBL1186937	Activity(%)	<	xxx	95	1	xxx	pred	0.1	MD	MD	Leishmania amazonensis	MD	Leishmania amazonensis	MD_MD_Leishmania amazonensis_MD_Leishmania amazonensis	F	ORGANISM	<	MD	Non-molecular	F_ORGANISM_<_MD_Non-molecular	1.00622e-11	-25.3222	0.993464	5.02389	0	3.144	47.78	0	3.27592	78.8712	0.293866	3.52534	99.1461	0.818182	-0.13192	-31.0912	-0.293866	-0.381341	-51.3661	-0.818182
240-5aa	240	5aa	CHEMBL1186937	Activity(%)	<	xxx	95	1	xxx	pred	0.1	MD	MD	Leishmania braziliensis	MD	Leishmania braziliensis	MD_MD_Leishmania braziliensis_MD_Leishmania braziliensis	F	ORGANISM	<	MD	Non-molecular	F_ORGANISM_<_MD_Non-molecular	1.43369e-11	-24.9682	0.994652	5.22566	0	3.144	47.78	0	3.09291	75.1753	0.257282	3.52534	99.1461	0.818182	0.0510874	-27.3953	-0.257282	-0.381341	-51.3661	-0.818182
241-5aa	241	5aa	CHEMBL260757	Inhibition(%)	<=	xxx	95	1	xxx	pred	0.01	MD	MD	Leishmania donovani	MD	Leishmania donovani	MD_MD_Leishmania donovani_MD_Leishmania donovani	F	ORGANISM	<=	MD	Non-molecular	F_ORGANISM_<=_MD_Non-molecular	5.08711e-11	-23.7017	0.997119	5.84675	0	3.144	47.78	0	4.41143	85.6751	0.74134	5.18115	85.0787	0.606557	-1.26743	-37.8951	-0.74134	-2.03715	-37.2987	-0.606557
242-5aa	242	5aa	CHEMBL226978	IC50(nM)	=	xxx	10	-1	xxx	pred	0	MD	MD	Leishmania chagasi	MD	Leishmania chagasi	MD_MD_Leishmania chagasi_MD_Leishmania chagasi	F	ORGANISM	=	MD	Non-molecular	F_ORGANISM_=_MD_Non-molecular	3.95863e-11	-23.9525	0.996839	5.75373	0	3.144	47.78	0	3.08139	72.9394	0.277778	4.09621	82.4381	0.570113	0.0626111	-25.1594	-0.277778	-0.952206	-34.6581	-0.570113
243-5aa	243	5aa	CHEMBL509947	Ratio IC50()	=	xxx	45.5	-1	xxx	pred	0.89	MD	Vero	MD	Amastigotes	MD	MD_Vero_MD_Amastigotes_MD	U	UNCHECKED	=	MD	Unassigned	U_UNCHECKED_=_MD_Unassigned	9.72496e-12	-25.3563	0.993041	4.9607	0	3.144	47.78	0	4.19086	66.2404	0.514286	4.06655	73.4883	0.601533	-1.04686	-18.4604	-0.514286	-0.922552	-25.7083	-0.601533
244-5aa	244	5aa	CHEMBL267345	Selectivity index()	=	xxx	29.1	-1	xxx	pred	0.85	MD	Vero	MD	MD	MD	MD_Vero_MD_MD_MD	T	UNCHECKED	=	MD	Unassigned	T_UNCHECKED_=_MD_Unassigned	4.15471e-12	-26.2068	0.988344	4.44019	0	3.144	47.78	0	5.41051	97.117	1.23469	3.79596	86.3613	0.459406	-2.26651	-49.337	-1.23469	-0.65196	-38.5813	-0.459406
245-5aa	245	5aa	CHEMBL480473	ED50(ug ml-1)	>	xxx	7.3	-1	xxx	pred	0.82	MD	MD	Leishmania enriettii	Promastigotes	Leishmania enriettii	MD_MD_Leishmania enriettii_Promastigotes_Leishmania enriettii	F	ORGANISM	>	Non standard unit for type	Non-molecular	F_ORGANISM_>_Non standard unit for type_Non-molecular	1	19.7248	0.999985	11.1134	0.75	3.144	47.78	0	4.9275	156.518	2.25	3.59745	113.36	0.787037	-1.7835	-108.738	-2.25	-0.453454	-65.5798	-0.787037
246-5aa	246	5aa	CHEMBL523643	IC50(nM)	=	xxx	10	-1	xxx	pred	0	MD	MD	Leishmania donovani	Amastigotes	Leishmania donovani	MD_MD_Leishmania donovani_Amastigotes_Leishmania donovani	F	ORGANISM	=	Outside typical range	Non-molecular	F_ORGANISM_=_Outside typical range_Non-molecular	4.14174e-12	-26.2099	0.988965	4.49555	0	3.144	47.78	0	3.82798	82.6655	0.423227	3.02376	72.1424	0.16184	-0.683981	-34.8855	-0.423227	0.120235	-24.3624	-0.16184
247-5aa	247	5aa	CHEMBL227533	IC50(nM)	=	xxx	10	-1	xxx	pred	0	MD	MD	Leishmania guyanensis	Promastigotes	Leishmania guyanensis	MD_MD_Leishmania guyanensis_Promastigotes_Leishmania guyanensis	F	ORGANISM	=	Outside typical range	Non-molecular	F_ORGANISM_=_Outside typical range_Non-molecular	4.36573e-09	-19.2495	0.997105	5.84172	0.1	3.144	47.78	0	2.741	94.117	0.3	3.02376	72.1424	0.16184	0.403	-46.337	-0.3	0.120235	-24.3624	-0.16184
248-5aa	248	5aa	CHEMBL501413	IC50(nM)	>	xxx	10	-1	xxx	pred	0	MD	MD	Leishmania guyanensis	Promastigotes	Leishmania guyanensis	MD_MD_Leishmania guyanensis_Promastigotes_Leishmania guyanensis	F	ORGANISM	>	Outside typical range	Non-molecular	F_ORGANISM_>_Outside typical range_Non-molecular	5.41391e-12	-25.942	0.990215	4.61703	0	3.144	47.78	0	2.741	94.117	0.3	2.75063	72.4979	0.270886	0.403	-46.337	-0.3	0.393367	-24.7179	-0.270886
249-5aa	249	5aa	CHEMBL514377	Activity(%)	=	xxx	95	1	xxx	pred	0.1	Q27686	MD	Leishmania mexicana	MD	Leishmania mexicana	Q27686_MD_Leishmania mexicana_MD_Leishmania mexicana	B	SINGLE PROTEIN	=	MD	Protein	B_SINGLE PROTEIN_=_MD_Protein	2.02295e-10	-22.3213	0.998776	6.70435		3.144	47.78	0	-0.218333	88.5879	0	1.83065	115.659	0.650155	3.36233	-40.8079	0	1.31335	-67.879	-0.650155
250-5aa	250	5aa	CHEMBL472122	IC50(nM)	=	xxx	10	-1	xxx	pred	0	Q27686	MD	Leishmania mexicana	MD	Leishmania mexicana	Q27686_MD_Leishmania mexicana_MD_Leishmania mexicana	B	SINGLE PROTEIN	=	Outside typical range	Protein	B_SINGLE PROTEIN_=_Outside typical range_Protein	1.64649e-10	-22.5272	0.998169	6.30109	0.01	3.144	47.78	0	-0.218333	88.5879	0	1.22565	86.127	0.130435	3.36233	-40.8079	0	1.91835	-38.347	-0.130435
251-5aa	251	5aa	CHEMBL510392	Ratio IC50()	=	xxx	45.5	-1	xxx	pred	0.89	MD	L6	MD	MD	MD	MD_L6_MD_MD_MD	A	ADMET	=	MD	Unassigned	A_ADMET_=_MD_Unassigned	8.10148e-12	-25.539	0.989992	4.59431	0.01	3.144	47.78	0	3.71672	78.0962	0.310513	3.60321	62.5717	0.351351	-0.572724	-30.3162	-0.310513	-0.459209	-14.7917	-0.351351
252-5aa	252	5aa	CHEMBL503121	Ratio IC50()	>	xxx	45.5	-1	xxx	pred	0.89	MD	L6	MD	MD	MD	MD_L6_MD_MD_MD	A	ADMET	>	MD	Unassigned	A_ADMET_>_MD_Unassigned	1.13608e-11	-25.2009	0.991961	4.81535	0.01	3.144	47.78	0	3.71672	78.0962	0.310513	4.36115	96.7871	1.21154	-0.572724	-30.3162	-0.310513	-1.21715	-49.0071	-1.21154
253-5aa	253	5aa	CHEMBL519231	Inhibition(%)	=	xxx	95	1	xxx	pred	0.01	MD	J774.A1	Leishmania donovani	Promastigotes	Leishmania donovani	MD_J774.A1_Leishmania donovani_Promastigotes_Leishmania donovani	F	ORGANISM	=	MD	Non-molecular	F_ORGANISM_=_MD_Non-molecular	2.41066e-13	-29.0537	0.944348	2.83138	0	3.144	47.78	0	8.01909	101.059	1.81818	4.09621	82.4381	0.570113	-4.87509	-53.2791	-1.81818	-0.952206	-34.6581	-0.570113
254-5aa	254	5aa	CHEMBL511169	Ratio IC50()	=	xxx	45.5	-1	xxx	pred	0.89	MD	Vero	MD	Amastigotes	MD	MD_Vero_MD_Amastigotes_MD	A	ADMET	=	MD	Unassigned	A_ADMET_=_MD_Unassigned	5.79197e-12	-25.8745	0.990661	4.66418	0	3.144	47.78	0	4.19086	66.2404	0.514286	3.60321	62.5717	0.351351	-1.04686	-18.4604	-0.514286	-0.459209	-14.7917	-0.351351
255-5aa	255	5aa	CHEMBL477021	Activity(%)	<	xxx	95	1	xxx	pred	0.1	MD	MD	Leishmania braziliensis	Promastigotes	Leishmania braziliensis	MD_MD_Leishmania braziliensis_Promastigotes_Leishmania braziliensis	F	ORGANISM	<	MD	Non-molecular	F_ORGANISM_<_MD_Non-molecular	7.94921e-12	-25.5579	0.992712	4.9142	0	3.144	47.78	0	3.99316	65.1529	0.43038	3.52534	99.1461	0.818182	-0.849165	-17.3729	-0.43038	-0.381341	-51.3661	-0.818182
256-5aa	256	5aa	CHEMBL267345	IC50(nM)	=	xxx	10	-1	xxx	pred	0	MD	RAW	Leishmania donovani	Amastigotes	Leishmania donovani	MD_RAW_Leishmania donovani_Amastigotes_Leishmania donovani	F	ORGANISM	=	MD	Non-molecular	F_ORGANISM_=_MD_Non-molecular	4.34826e-11	-23.8587	0.996842	5.75468	0	3.144	47.78	0	2.74857	93.4871	0.428571	4.09621	82.4381	0.570113	0.395429	-45.7071	-0.428571	-0.952206	-34.6581	-0.570113
257-5aa	257	5aa	CHEMBL498724	IC50(nM)	=	xxx	10	-1	xxx	pred	0	MD	RAW	Leishmania donovani	Amastigotes	Leishmania donovani	MD_RAW_Leishmania donovani_Amastigotes_Leishmania donovani	F	ORGANISM	=	Outside typical range	Non-molecular	F_ORGANISM_=_Outside typical range_Non-molecular	2.84079e-11	-24.2844	0.99492	5.27738	0.01	3.144	47.78	0	2.74857	93.4871	0.428571	3.02376	72.1424	0.16184	0.395429	-45.7071	-0.428571	0.120235	-24.3624	-0.16184
258-5aa	258	5aa	CHEMBL489518	IC50(nM)	>	xxx	10	-1	xxx	pred	0	MD	RAW	Leishmania donovani	Amastigotes	Leishmania donovani	MD_RAW_Leishmania donovani_Amastigotes_Leishmania donovani	F	ORGANISM	>	Outside typical range	Non-molecular	F_ORGANISM_>_Outside typical range_Non-molecular	1	16.958	0.999978	10.7335	0.71	3.144	47.78	0	2.74857	93.4871	0.428571	2.75063	72.4979	0.270886	0.395429	-45.7071	-0.428571	0.393367	-24.7179	-0.270886
259-5aa	259	5aa	CHEMBL267345	IC50(nM)	=	xxx	10	-1	xxx	pred	0	MD	RAW	Leishmania infantum	Amastigotes	Leishmania infantum	MD_RAW_Leishmania infantum_Amastigotes_Leishmania infantum	F	ORGANISM	=	MD	Non-molecular	F_ORGANISM_=_MD_Non-molecular	1	25.2746	0.999997	12.6025	0.82	3.144	47.78	0	2.74857	93.4871	0.428571	4.09621	82.4381	0.570113	0.395429	-45.7071	-0.428571	-0.952206	-34.6581	-0.570113
260-5aa	260	5aa	CHEMBL501754	IC50(nM)	>	xxx	10	-1	xxx	pred	0	MD	RAW	Leishmania infantum	Amastigotes	Leishmania infantum	MD_RAW_Leishmania infantum_Amastigotes_Leishmania infantum	F	ORGANISM	>	Outside typical range	Non-molecular	F_ORGANISM_>_Outside typical range_Non-molecular	7.74288e-12	-25.5842	0.991872	4.80427	0	3.144	47.78	0	2.74857	93.4871	0.428571	2.75063	72.4979	0.270886	0.395429	-45.7071	-0.428571	0.393367	-24.7179	-0.270886
261-5aa	261	5aa	CHEMBL501755	IC50(nM)	=	xxx	10	-1	xxx	pred	0	MD	RAW	Leishmania infantum	Amastigotes	Leishmania infantum	MD_RAW_Leishmania infantum_Amastigotes_Leishmania infantum	F	ORGANISM	=	Outside typical range	Non-molecular	F_ORGANISM_=_Outside typical range_Non-molecular	1.56033e-11	-24.8835	0.99448	5.19387	0	3.144	47.78	0	2.74857	93.4871	0.428571	3.02376	72.1424	0.16184	0.395429	-45.7071	-0.428571	0.120235	-24.3624	-0.16184
262-5aa	262	5aa	CHEMBL479903	IC50(ug.mL-1)	=	xxx	20.8	-1	xxx	pred	0.82	MD	L6	Leishmania donovani	MD	Leishmania donovani	MD_L6_Leishmania donovani_MD_Leishmania donovani	F	ORGANISM	=	Outside typical range	Non-molecular	F_ORGANISM_=_Outside typical range_Non-molecular	1.3051e-11	-25.0622	0.994337	5.16805	0	3.144	47.78	0	2.81145	70.028	0.0363636	3.02376	72.1424	0.16184	0.332545	-22.248	-0.0363636	0.120235	-24.3624	-0.16184
263-5aa	263	5aa	CHEMBL267345	IC50(nM)	=	xxx	10	-1	xxx	pred	0	MD	MD	Leishmania braziliensis MHOM/BR/75/M2904	Promastigotes	Leishmania braziliensis	MD_MD_Leishmania braziliensis MHOM/BR/75/M2904_Promastigotes_Leishmania braziliensis	F	ORGANISM	=	MD	Non-molecular	F_ORGANISM_=_MD_Non-molecular	0.999998	13.1396	0.999969	10.3711	0.64	3.144	47.78	0	3.60333	91.6367	0.416667	4.09621	82.4381	0.570113	-0.459333	-43.8567	-0.416667	-0.952206	-34.6581	-0.570113
264-5aa	264	5aa	CHEMBL2360824	Ratio IC50()	=	xxx	45.5	-1	xxx	pred	0.89	MD	L6	MD	Amastigotes	MD	MD_L6_MD_Amastigotes_MD	T	UNCHECKED	=	MD	Unassigned	T_UNCHECKED_=_MD_Unassigned	5.59778e-12	-25.9087	0.990624	4.66021	0	3.144	47.78	0	3.86116	95.4157	0.375	3.79596	86.3613	0.459406	-0.717159	-47.6357	-0.375	-0.65196	-38.5813	-0.459406
265-5aa	265	5aa	CHEMBL494956	Ratio IC50()	>	xxx	45.5	-1	xxx	pred	0.89	MD	L6	MD	Amastigotes	MD	MD_L6_MD_Amastigotes_MD	T	UNCHECKED	>	MD	Unassigned	T_UNCHECKED_>_MD_Unassigned	1.20718e-11	-25.1401	0.99225	4.85222	0.01	3.144	47.78	0	3.86116	95.4157	0.375	3.55195	87.2852	0.266234	-0.717159	-47.6357	-0.375	-0.407948	-39.5052	-0.266234
266-5aa	266	5aa	CHEMBL495012	Ratio IC50()	<	xxx	45.5	-1	xxx	pred	0.89	MD	L6	MD	Amastigotes	MD	MD_L6_MD_Amastigotes_MD	T	UNCHECKED	<	MD	Unassigned	T_UNCHECKED_<_MD_Unassigned	0.999994	12.0574	0.999947	9.84036	0.64	3.144	47.78	0	3.86116	95.4157	0.375	3.01808	99.5795	0.353846	-0.717159	-47.6357	-0.375	0.125923	-51.7995	-0.353846
267-5aa	267	5aa	CHEMBL559512	TI()	=	xxx	16	-1	xxx	pred	0.81	MD	THP-1	MD	Amastigotes	MD	MD_THP-1_MD_Amastigotes_MD	A	ADMET	=	MD	Unassigned	A_ADMET_=_MD_Unassigned	0.999998	12.9078	0.999966	10.2805	0.64	3.144	47.78	0	3.86866	54.8505	0.303571	3.60321	62.5717	0.351351	-0.724661	-7.07054	-0.303571	-0.459209	-14.7917	-0.351351
268-5aa	268	5aa	CHEMBL560240	TI()	>	xxx	16	-1	xxx	pred	0.81	MD	THP-1	MD	Amastigotes	MD	MD_THP-1_MD_Amastigotes_MD	A	ADMET	>	MD	Unassigned	A_ADMET_>_MD_Unassigned	1.25419e-11	-25.1019	0.994273	5.15688	0	3.144	47.78	0	3.86866	54.8505	0.303571	4.36115	96.7871	1.21154	-0.724661	-7.07054	-0.303571	-1.21715	-49.0071	-1.21154
269-5aa	269	5aa	CHEMBL559512	TI()	=	xxx	16	-1	xxx	pred	0.81	MD	KB	MD	Amastigotes	MD	MD_KB_MD_Amastigotes_MD	A	ADMET	=	MD	Unassigned	A_ADMET_=_MD_Unassigned	1	22.6484	0.999987	11.2188	0.82	3.144	47.78	0	4.50368	54.1518	0.289474	3.60321	62.5717	0.351351	-1.35968	-6.37184	-0.289474	-0.459209	-14.7917	-0.351351
270-5aa	270	5aa	CHEMBL150	IC50(nM)	=	xxx	10	-1	xxx	pred	0	MD	MD	Leishmania peruviana	Promastigotes	Leishmania peruviana	MD_MD_Leishmania peruviana_Promastigotes_Leishmania peruviana	F	ORGANISM	=	MD	Non-molecular	F_ORGANISM_=_MD_Non-molecular	0.92387	2.49612	0.999878	9.01175	0.45	3.144	47.78	0	2.64522	157.477	1.13043	4.09621	82.4381	0.570113	0.498783	-109.697	-1.13043	-0.952206	-34.6581	-0.570113
271-5aa	271	5aa	CHEMBL19074	Activity(%)	=	xxx	95	1	xxx	pred	0.1	MD	J774.2	Leishmania peruviana	MD	Leishmania peruviana	MD_J774.2_Leishmania peruviana_MD_Leishmania peruviana	F	ORGANISM	=	MD	Non-molecular	F_ORGANISM_=_MD_Non-molecular	0.999998	13.349	0.999961	10.1417	0.64	3.144	47.78	0	2.94	214.773	2	4.09621	82.4381	0.570113	0.204	-166.993	-2	-0.952206	-34.6581	-0.570113
272-5aa	272	5aa	CHEMBL540456	Activity(%)	=	xxx	95	1	xxx	pred	0.1	MD	J774.2	Leishmania braziliensis	MD	Leishmania braziliensis	MD_J774.2_Leishmania braziliensis_MD_Leishmania braziliensis	F	ORGANISM	=	MD	Non-molecular	F_ORGANISM_=_MD_Non-molecular	0.999996	12.3704	0.999929	9.55847	0.64	3.144	47.78	0	2.865	241.305	2	4.09621	82.4381	0.570113	0.279	-193.525	-2	-0.952206	-34.6581	-0.570113
273-5aa	273	5aa	CHEMBL551677	Ratio IC50()	=	xxx	45.5	-1	xxx	pred	0.89	MD	KB	MD	MD	MD	MD_KB_MD_MD_MD	U	UNCHECKED	=	MD	Unassigned	U_UNCHECKED_=_MD_Unassigned	1.19807e-12	-27.4503	0.975752	3.69486	0	3.144	47.78	0	6.4081	97.6929	1.57143	4.06655	73.4883	0.601533	-3.2641	-49.9129	-1.57143	-0.922552	-25.7083	-0.601533
274-5aa	274	5aa	CHEMBL935	Ratio IC50()	<	xxx	45.5	-1	xxx	pred	0.89	MD	KB	MD	MD	MD	MD_KB_MD_MD_MD	U	UNCHECKED	<	MD	Unassigned	U_UNCHECKED_<_MD_Unassigned	0.999932	9.59431	0.999765	8.35763	0.64	3.144	47.78	0	6.4081	97.6929	1.57143	2.39143	71.3171	0.0714286	-3.2641	-49.9129	-1.57143	0.752571	-23.5371	-0.0714286
275-5aa	275	5aa	CHEMBL219544	Ki(nM)	>	xxx	10	-1	xxx	pred	0.01	Q01782	MD	Leishmania major	MD	Leishmania major	Q01782_MD_Leishmania major_MD_Leishmania major	B	SINGLE PROTEIN	>	MD	Protein	B_SINGLE PROTEIN_>_MD_Protein	0.999997	12.7621	0.999961	10.1446	0.64	3.144	47.78	0	1.84213	80.3372	0.0133333	2.48532	49.5337	0.0967742	1.30187	-32.5572	-0.0133333	0.658677	-1.75371	-0.0967742
276-5aa	276	5aa	CHEMBL566948	Ki(nM)	=	xxx	10	-1	xxx	pred	0.01	Q01782	MD	Leishmania major	MD	Leishmania major	Q01782_MD_Leishmania major_MD_Leishmania major	B	SINGLE PROTEIN	=	MD	Protein	B_SINGLE PROTEIN_=_MD_Protein	0.999998	13.0429	0.999971	10.4448	0.64	3.144	47.78	0	1.84213	80.3372	0.0133333	1.83065	115.659	0.650155	1.30187	-32.5572	-0.0133333	1.31335	-67.879	-0.650155
277-5aa	277	5aa	CHEMBL3216045	Ratio IC50()	<	xxx	45.5	-1	xxx	pred	0.89	MD	L6	MD	MD	MD	MD_L6_MD_MD_MD	T	UNCHECKED	<	MD	Unassigned	T_UNCHECKED_<_MD_Unassigned	0.999997	12.8392	0.999966	10.3028	0.64	3.144	47.78	0	3.71672	78.0962	0.310513	3.01808	99.5795	0.353846	-0.572724	-30.3162	-0.310513	0.125923	-51.7995	-0.353846
278-5aa	278	5aa	CHEMBL567955	IC50(nM)	=	xxx	10	-1	xxx	pred	0	MD	MD	Leishmania pifanoi	Promastigotes	Leishmania pifanoi	MD_MD_Leishmania pifanoi_Promastigotes_Leishmania pifanoi	F	ORGANISM	=	MD	Non-molecular	F_ORGANISM_=_MD_Non-molecular	0.999999	13.7371	0.999979	10.7856	0.64	3.144	47.78	0	3.78667	53.9067	0.166667	4.09621	82.4381	0.570113	-0.642667	-6.12667	-0.166667	-0.952206	-34.6581	-0.570113
279-5aa	279	5aa	CHEMBL569334	Ratio()	>	xxx	351.1	-1	xxx	pred	0.96	MD	J774	MD	MD	MD	MD_J774_MD_MD_MD	U	UNCHECKED	>	MD	Unassigned	U_UNCHECKED_>_MD_Unassigned	2.36234e-11	-24.4688	0.994325	5.16603	0.01	3.144	47.78	0	4.49615	72.5069	0.697248	4.49889	67.7515	0.555556	-1.35215	-24.7269	-0.697248	-1.35489	-19.9715	-0.555556
280-5aa	280	5aa	CHEMBL569335	Ratio()	=	xxx	351.1	-1	xxx	pred	0.96	MD	J774	MD	MD	MD	MD_J774_MD_MD_MD	U	UNCHECKED	=	MD	Unassigned	U_UNCHECKED_=_MD_Unassigned	0.999997	12.723	0.99996	10.1356	0.64	3.144	47.78	0	4.49615	72.5069	0.697248	4.06655	73.4883	0.601533	-1.35215	-24.7269	-0.697248	-0.922552	-25.7083	-0.601533
281-5aa	281	5aa	CHEMBL570146	Ratio()	<	xxx	351.1	-1	xxx	pred	0.96	MD	J774	MD	MD	MD	MD_J774_MD_MD_MD	U	UNCHECKED	<	MD	Unassigned	U_UNCHECKED_<_MD_Unassigned	2.01951e-12	-26.9282	0.983843	4.10909	0	3.144	47.78	0	4.49615	72.5069	0.697248	2.39143	71.3171	0.0714286	-1.35215	-24.7269	-0.697248	0.752571	-23.5371	-0.0714286
282-5aa	282	5aa	CHEMBL609319	EC50(nM)	MD	xxx	10	-1	xxx	pred	0.01	MD	MD	Leishmania major	MD	Leishmania major	MD_MD_Leishmania major_MD_Leishmania major	F	ORGANISM	MD	MD	Non-molecular	F_ORGANISM_MD_MD_Non-molecular	2.09057e-11	-24.591	0.994002	5.11029	0.01	3.144	47.78	0	4.015	66.4305	0.334375	4.33159	52.6857	0.289855	-0.871	-18.6505	-0.334375	-1.18759	-4.90565	-0.289855
283-5aa	283	5aa	CHEMBL522017	IC50(nM)	=	xxx	10	-1	xxx	pred	0	MD	MD	Leishmania amazonensis	Amastigotes	Leishmania amazonensis	MD_MD_Leishmania amazonensis_Amastigotes_Leishmania amazonensis	F	ORGANISM	=	Outside typical range	Non-molecular	F_ORGANISM_=_Outside typical range_Non-molecular	7.26475e-12	-25.648	0.989428	4.53888	0.01	3.144	47.78	0	3.70643	91.3198	0.469388	3.02376	72.1424	0.16184	-0.562429	-43.5398	-0.469388	0.120235	-24.3624	-0.16184
284-5aa	284	5aa	CHEMBL495104	IC50(nM)	>	xxx	10	-1	xxx	pred	0	MD	MD	Leishmania amazonensis	Amastigotes	Leishmania amazonensis	MD_MD_Leishmania amazonensis_Amastigotes_Leishmania amazonensis	F	ORGANISM	>	Outside typical range	Non-molecular	F_ORGANISM_>_Outside typical range_Non-molecular	3.60501e-12	-26.3487	0.984469	4.14929	0.01	3.144	47.78	0	3.70643	91.3198	0.469388	2.75063	72.4979	0.270886	-0.562429	-43.5398	-0.469388	0.393367	-24.7179	-0.270886
285-5aa	285	5aa	CHEMBL601471	IC50(nM)	=	xxx	10	-1	xxx	pred	0	MD	MD	Leishmania peruviana	Promastigotes	Leishmania peruviana	MD_MD_Leishmania peruviana_Promastigotes_Leishmania peruviana	F	ORGANISM	=	Outside typical range	Non-molecular	F_ORGANISM_=_Outside typical range_Non-molecular	0.999997	12.8558	0.999956	10.0376	0.64	3.144	47.78	0	2.64522	157.477	1.13043	3.02376	72.1424	0.16184	0.498783	-109.697	-1.13043	0.120235	-24.3624	-0.16184
286-5aa	286	5aa	CHEMBL601471	Ratio IC50()	>	xxx	45.5	-1	xxx	pred	0.89	MD	MD	MD	MD	MD	MD_MD_MD_MD_MD	U	UNCHECKED	>	MD	Unassigned	U_UNCHECKED_>_MD_Unassigned	0.999998	13.2412	0.999977	10.6633	0.63	3.144	47.78	0	3.35745	77.7411	0.293532	4.49889	67.7515	0.555556	-0.21345	-29.9611	-0.293532	-1.35489	-19.9715	-0.555556
287-5aa	287	5aa	CHEMBL607805	IC50(nM)	>	xxx	10	-1	xxx	pred	0	MD	MD	Leishmania infantum	Promastigotes	Leishmania infantum	MD_MD_Leishmania infantum_Promastigotes_Leishmania infantum	F	ORGANISM	>	Outside typical range	Non-molecular	F_ORGANISM_>_Outside typical range_Non-molecular	0.999589	7.79675	0.999897	9.17886	0.57	3.144	47.78	0	4.00883	71.6614	0.569811	2.75063	72.4979	0.270886	-0.86483	-23.8814	-0.569811	0.393367	-24.7179	-0.270886
288-5aa	288	5aa	CHEMBL591757	IC50(nM)	=	xxx	10	-1	xxx	pred	0	MD	THP-1	Leishmania infantum	Amastigotes	Leishmania infantum	MD_THP-1_Leishmania infantum_Amastigotes_Leishmania infantum	F	ORGANISM	=	MD	Non-molecular	F_ORGANISM_=_MD_Non-molecular	8.44064e-12	-25.498	0.990345	4.63053	0.01	3.144	47.78	0	3.62541	97.5211	0.189189	4.09621	82.4381	0.570113	-0.481405	-49.7411	-0.189189	-0.952206	-34.6581	-0.570113
289-5aa	289	5aa	CHEMBL591990	IC50(nM)	>	xxx	10	-1	xxx	pred	0	MD	THP-1	Leishmania infantum	Amastigotes	Leishmania infantum	MD_THP-1_Leishmania infantum_Amastigotes_Leishmania infantum	F	ORGANISM	>	MD	Non-molecular	F_ORGANISM_>_MD_Non-molecular	8.10128e-12	-25.539	0.990137	4.60904	0.01	3.144	47.78	0	3.62541	97.5211	0.189189	3.79457	76.3967	0.312246	-0.481405	-49.7411	-0.189189	-0.650573	-28.6167	-0.312246
290-5aa	290	5aa	CHEMBL591748	IC50(nM)	=	xxx	10	-1	xxx	pred	0	MD	L6	Leishmania donovani	MD	Leishmania donovani	MD_L6_Leishmania donovani_MD_Leishmania donovani	F	ORGANISM	=	MD	Non-molecular	F_ORGANISM_=_MD_Non-molecular	3.637e-11	-24.0373	0.99676	5.72886	0	3.144	47.78	0	2.81145	70.028	0.0363636	4.09621	82.4381	0.570113	0.332545	-22.248	-0.0363636	-0.952206	-34.6581	-0.570113
291-5aa	291	5aa	CHEMBL602556	IC50(nM)	>	xxx	10	-1	xxx	pred	0	MD	L6	Leishmania donovani	MD	Leishmania donovani	MD_L6_Leishmania donovani_MD_Leishmania donovani	F	ORGANISM	>	Outside typical range	Non-molecular	F_ORGANISM_>_Outside typical range_Non-molecular	0.999997	12.585	0.99996	10.1231	0.64	3.144	47.78	0	2.81145	70.028	0.0363636	2.75063	72.4979	0.270886	0.332545	-22.248	-0.0363636	0.393367	-24.7179	-0.270886
292-5aa	292	5aa	CHEMBL602344	Inhibition(%)	=	xxx	95	1	xxx	pred	0.01	MD	THP-1	Leishmania donovani	Amastigotes	Leishmania donovani	MD_THP-1_Leishmania donovani_Amastigotes_Leishmania donovani	F	ORGANISM	=	MD	Non-molecular	F_ORGANISM_=_MD_Non-molecular	2.17526e-11	-24.5513	0.994193	5.14288	0.01	3.144	47.78	0	3.92143	86.4869	0.552381	4.09621	82.4381	0.570113	-0.777429	-38.7069	-0.552381	-0.952206	-34.6581	-0.570113
293-5aa	293	5aa	CHEMBL605561	LC50(nM)	>	xxx	10	-1	xxx	pred	0	MD	MD	Leishmania pifanoi	MD	Leishmania pifanoi	MD_MD_Leishmania pifanoi_MD_Leishmania pifanoi	F	ORGANISM	>	MD	Non-molecular	F_ORGANISM_>_MD_Non-molecular	8.24665e-12	-25.5212	0.990519	4.64892	0.01	3.144	47.78	0	5.56644	61.5918	0.822222	3.79457	76.3967	0.312246	-2.42244	-13.8118	-0.822222	-0.650573	-28.6167	-0.312246
294-5aa	294	5aa	CHEMBL1086760	EC50(nM)	>	xxx	10	-1	xxx	pred	0.01	MD	MD	Leishmania mexicana	Amastigotes	Leishmania mexicana	MD_MD_Leishmania mexicana_Amastigotes_Leishmania mexicana	F	ORGANISM	>	MD	Non-molecular	F_ORGANISM_>_MD_Non-molecular	5.68644e-12	-25.8929	0.988407	4.44567	0.01	3.144	47.78	0	4.5206	78.8639	0.313433	3.79457	76.3967	0.312246	-1.3766	-31.0839	-0.313433	-0.650573	-28.6167	-0.312246
295-5aa	295	5aa	CHEMBL261295	Ratio EC50()	=	xxx	24.4	-1	xxx	pred	0.82	MD	HEK293	MD	Promastigotes	MD	MD_HEK293_MD_Promastigotes_MD	T	UNCHECKED	=	MD	Unassigned	T_UNCHECKED_=_MD_Unassigned	0.999948	9.85584	0.999935	9.64126	0.6	3.144	47.78	0	3.98	71.06	0	3.79596	86.3613	0.459406	-0.836	-23.28	0	-0.65196	-38.5813	-0.459406
296-5aa	296	5aa	CHEMBL1076001	IC50(nM)	>	xxx	10	-1	xxx	pred	0	MD	THP-1	Leishmania donovani	Amastigotes	Leishmania donovani	MD_THP-1_Leishmania donovani_Amastigotes_Leishmania donovani	F	ORGANISM	>	MD	Non-molecular	F_ORGANISM_>_MD_Non-molecular	2.08781e-11	-24.5923	0.994068	5.12139	0.01	3.144	47.78	0	3.92143	86.4869	0.552381	3.79457	76.3967	0.312246	-0.777429	-38.7069	-0.552381	-0.650573	-28.6167	-0.312246
297-5aa	297	5aa	CHEMBL267345	Ratio IC50()	=	xxx	45.5	-1	xxx	pred	0.89	MD	THP-1	MD	Amastigotes	MD	MD_THP-1_MD_Amastigotes_MD	T	UNCHECKED	=	MD	Unassigned	T_UNCHECKED_=_MD_Unassigned	9.83872e-09	-18.4369	0.998312	6.38282	0.1	3.144	47.78	0	3.86866	54.8505	0.303571	3.79596	86.3613	0.459406	-0.724661	-7.07054	-0.303571	-0.65196	-38.5813	-0.459406
298-5aa	298	5aa	CHEMBL1076142	Ratio IC50()	<	xxx	45.5	-1	xxx	pred	0.89	MD	THP-1	MD	Amastigotes	MD	MD_THP-1_MD_Amastigotes_MD	T	UNCHECKED	<	MD	Unassigned	T_UNCHECKED_<_MD_Unassigned	1.6783e-11	-24.8107	0.995428	5.38325	0	3.144	47.78	0	3.86866	54.8505	0.303571	3.01808	99.5795	0.353846	-0.724661	-7.07054	-0.303571	0.125923	-51.7995	-0.353846
299-5aa	299	5aa	CHEMBL1079483	Ratio IC50()	>	xxx	45.5	-1	xxx	pred	0.89	MD	THP-1	MD	Amastigotes	MD	MD_THP-1_MD_Amastigotes_MD	T	UNCHECKED	>	MD	Unassigned	T_UNCHECKED_>_MD_Unassigned	1.16539e-08	-18.2676	0.998486	6.49132	0.1	3.144	47.78	0	3.86866	54.8505	0.303571	3.55195	87.2852	0.266234	-0.724661	-7.07054	-0.303571	-0.407948	-39.5052	-0.266234
300-5aa	300	5aa	CHEMBL1090597	IC50(nM)	>	xxx	10	-1	xxx	pred	0	MD	MD	Leishmania braziliensis	MD	Leishmania braziliensis	MD_MD_Leishmania braziliensis_MD_Leishmania braziliensis	F	ORGANISM	>	MD	Non-molecular	F_ORGANISM_>_MD_Non-molecular	3.21698e-11	-24.16	0.996456	5.63882	0	3.144	47.78	0	3.09291	75.1753	0.257282	3.79457	76.3967	0.312246	0.0510874	-27.3953	-0.257282	-0.650573	-28.6167	-0.312246
301-5aa	301	5aa	CHEMBL1090250	IC50(nM)	=	xxx	10	-1	xxx	pred	0	MD	MD	Leishmania peruviana	MD	Leishmania peruviana	MD_MD_Leishmania peruviana_MD_Leishmania peruviana	F	ORGANISM	=	MD	Non-molecular	F_ORGANISM_=_MD_Non-molecular	1	15.5503	0.999978	10.7136	0.68	3.144	47.78	0	3.50375	92.53	0.375	4.09621	82.4381	0.570113	-0.35975	-44.75	-0.375	-0.952206	-34.6581	-0.570113
302-5aa	302	5aa	CHEMBL1090595	IC50(nM)	>	xxx	10	-1	xxx	pred	0	MD	MD	Leishmania peruviana	MD	Leishmania peruviana	MD_MD_Leishmania peruviana_MD_Leishmania peruviana	F	ORGANISM	>	MD	Non-molecular	F_ORGANISM_>_MD_Non-molecular	1.09747e-11	-25.2354	0.993396	5.01348	0	3.144	47.78	0	3.50375	92.53	0.375	3.79457	76.3967	0.312246	-0.35975	-44.75	-0.375	-0.650573	-28.6167	-0.312246
303-5aa	303	5aa	CHEMBL449062	IC50(nM)	=	xxx	10	-1	xxx	pred	0	MD	MD	Leishmania sp.	MD	Leishmania sp.	MD_MD_Leishmania sp._MD_Leishmania sp.	F	ORGANISM	=	Outside typical range	Non-molecular	F_ORGANISM_=_Outside typical range_Non-molecular	1	27.9943	0.999996	12.3119	0.89	3.144	47.78	0	3.525	110.645	1	3.02376	72.1424	0.16184	-0.381	-62.865	-1	0.120235	-24.3624	-0.16184
304-5aa	304	5aa	CHEMBL1094931	Ratio IC50()	=	xxx	45.5	-1	xxx	pred	0.89	MD	LLC-MK2	MD	Promastigotes	MD	MD_LLC-MK2_MD_Promastigotes_MD	T	UNCHECKED	=	MD	Unassigned	T_UNCHECKED_=_MD_Unassigned	1.08924e-10	-22.9404	0.997932	6.17907	0.01	3.144	47.78	0	4.035	23.425	0.25	3.79596	86.3613	0.459406	-0.891	24.355	-0.25	-0.65196	-38.5813	-0.459406
305-5aa	305	5aa	CHEMBL1095251	Ratio IC50()	>	xxx	45.5	-1	xxx	pred	0.89	MD	LLC-MK2	MD	Promastigotes	MD	MD_LLC-MK2_MD_Promastigotes_MD	T	UNCHECKED	>	MD	Unassigned	T_UNCHECKED_>_MD_Unassigned	7.08653e-11	-23.3702	0.997983	6.20407	0	3.144	47.78	0	4.035	23.425	0.25	3.55195	87.2852	0.266234	-0.891	24.355	-0.25	-0.407948	-39.5052	-0.266234
306-5aa	306	5aa	CHEMBL1098016	EC50(ug.mL-1)	>	xxx	29.5	-1	xxx	pred	0.75	MD	MD	Leishmania panamensis	MD	Leishmania panamensis	MD_MD_Leishmania panamensis_MD_Leishmania panamensis	F	ORGANISM	>	Outside typical range	Non-molecular	F_ORGANISM_>_Outside typical range_Non-molecular	8.22893e-13	-27.8259	0.973844	3.61718	0	3.144	47.78	0	6.17474	56.4316	1.10526	2.75063	72.4979	0.270886	-3.03074	-8.65158	-1.10526	0.393367	-24.7179	-0.270886
307-5aa	307	5aa	CHEMBL1098139	EC50(ug.mL-1)	=	xxx	29.5	-1	xxx	pred	0.75	MD	MD	Leishmania panamensis	MD	Leishmania panamensis	MD_MD_Leishmania panamensis_MD_Leishmania panamensis	F	ORGANISM	=	MD	Non-molecular	F_ORGANISM_=_MD_Non-molecular	4.62122e-12	-26.1004	0.989724	4.56759	0	3.144	47.78	0	6.17474	56.4316	1.10526	4.09621	82.4381	0.570113	-3.03074	-8.65158	-1.10526	-0.952206	-34.6581	-0.570113
308-5aa	308	5aa	CHEMBL1098139	Selectivity index()	=	xxx	29.1	-1	xxx	pred	0.85	MD	U-937	MD	MD	MD	MD_U-937_MD_MD_MD	T	UNCHECKED	=	MD	Unassigned	T_UNCHECKED_=_MD_Unassigned	0.999999	13.8358	0.999957	10.0473	0.67	3.144	47.78	0	6.34192	62.7212	1.23077	3.79596	86.3613	0.459406	-3.19792	-14.9412	-1.23077	-0.65196	-38.5813	-0.459406
309-5aa	309	5aa	CHEMBL1164129	Ratio CC50/IC50()	=	xxx	53.7	-1	xxx	pred	0.91	MD	J774.A1	MD	MD	MD	MD_J774.A1_MD_MD_MD	F	UNCHECKED	=	MD	Unassigned	F_UNCHECKED_=_MD_Unassigned	2.47094e-11	-24.4238	0.994786	5.25118	0.01	3.144	47.78	0	3.8758	72.4665	0.37931	3.90025	79.2126	0.428364	-0.731805	-24.6865	-0.37931	-0.756247	-31.4326	-0.428364
310-5aa	310	5aa	CHEMBL55	MIC(nM)	>	xxx	10	-1	xxx	pred	0	MD	J774	Leishmania donovani	MD	Leishmania donovani	MD_J774_Leishmania donovani_MD_Leishmania donovani	F	ORGANISM	>	MD	Non-molecular	F_ORGANISM_>_MD_Non-molecular	1.32454e-11	-25.0474	0.993848	5.08486	0	3.144	47.78	0	3.053	107.334	0.4	3.79457	76.3967	0.312246	0.091	-59.5535	-0.4	-0.650573	-28.6167	-0.312246
311-5aa	311	5aa	CHEMBL1169867	IC90(nM)	>	xxx	58372.8	-1	xxx	pred	0.53	MD	MD	Leishmania chagasi	Promastigotes	Leishmania chagasi	MD_MD_Leishmania chagasi_Promastigotes_Leishmania chagasi	F	ORGANISM	>	MD	Non-molecular	F_ORGANISM_>_MD_Non-molecular	4.73928e-11	-23.7726	0.996529	5.65973	0.01	3.144	47.78	0	3.81865	49.6193	0.224359	3.79457	76.3967	0.312246	-0.674654	-1.83929	-0.224359	-0.650573	-28.6167	-0.312246
312-5aa	312	5aa	CHEMBL1169867	IC50(nM)	>	xxx	10	-1	xxx	pred	0	MD	THP-1	Leishmania chagasi	Amastigotes	Leishmania chagasi	MD_THP-1_Leishmania chagasi_Amastigotes_Leishmania chagasi	F	ORGANISM	>	MD	Non-molecular	F_ORGANISM_>_MD_Non-molecular	3.15971e-11	-24.178	0.996759	5.72852	0	3.144	47.78	0	4.01872	29.4749	0.106383	3.79457	76.3967	0.312246	-0.874723	18.3051	-0.106383	-0.650573	-28.6167	-0.312246
313-5aa	313	5aa	CHEMBL1172232	IC50(nM)	=	xxx	10	-1	xxx	pred	0	MD	THP-1	Leishmania chagasi	Amastigotes	Leishmania chagasi	MD_THP-1_Leishmania chagasi_Amastigotes_Leishmania chagasi	F	ORGANISM	=	MD	Non-molecular	F_ORGANISM_=_MD_Non-molecular	1	24.9963	0.999997	12.5978	0.82	3.144	47.78	0	4.01872	29.4749	0.106383	4.09621	82.4381	0.570113	-0.874723	18.3051	-0.106383	-0.952206	-34.6581	-0.570113
314-5aa	314	5aa	CHEMBL1169867	Selectivity index()	>	xxx	29.1	-1	xxx	pred	0.85	MD	THP-1	MD	Amastigotes	MD	MD_THP-1_MD_Amastigotes_MD	F	UNCHECKED	>	MD	Unassigned	F_UNCHECKED_>_MD_Unassigned	0.999999	13.6019	0.999977	10.675	0.64	3.144	47.78	0	3.86866	54.8505	0.303571	3.94747	69.0338	0.394515	-0.724661	-7.07054	-0.303571	-0.803468	-21.2538	-0.394515
315-5aa	315	5aa	CHEMBL267345	Selectivity index()	=	xxx	29.1	-1	xxx	pred	0.85	MD	THP-1	MD	Amastigotes	MD	MD_THP-1_MD_Amastigotes_MD	F	UNCHECKED	=	MD	Unassigned	F_UNCHECKED_=_MD_Unassigned	1	24.051	0.999995	12.2645	0.81	3.144	47.78	0	3.86866	54.8505	0.303571	3.90025	79.2126	0.428364	-0.724661	-7.07054	-0.303571	-0.756247	-31.4326	-0.428364
316-5aa	316	5aa	CHEMBL125	Cp(ng/ml)	=	xxx	30800	-1	xxx	pred	0	MD	MD	Homo sapiens	MD	Homo sapiens	MD_MD_Homo sapiens_MD_Homo sapiens	A	ORGANISM	=	Non standard unit for type	Non-molecular	A_ORGANISM_=_Non standard unit for type_Non-molecular	1.00033e-11	-25.3281	0.992565	4.89409	0	3.144	47.78	0	5.68	58.59	1	5.68	58.59	1	-2.536	-10.81	-1	-2.536	-10.81	-1
317-5aa	317	5aa	CHEMBL290691	IC50(nM)	=	xxx	10	-1	xxx	pred	0	MD	MD	Leishmania	MD	MD	MD_MD_Leishmania_MD_MD	F	NON-MOLECULAR	=	MD	Non-molecular	F_NON-MOLECULAR_=_MD_Non-molecular	4.35809e-12	-26.159	0.988299	4.4363	0	3.144	47.78	0	3.16293	110.36	0.241379	4.48734	70.7264	0.775342	-0.018931	-62.58	-0.241379	-1.34334	-22.9464	-0.775342
318-5aa	318	5aa	CHEMBL536820	IC50(nM)	=	xxx	10	-1	xxx	pred	0	MD	MD	Leishmania	MD	MD	MD_MD_Leishmania_MD_MD	F	NON-MOLECULAR	=	Outside typical range	Non-molecular	F_NON-MOLECULAR_=_Outside typical range_Non-molecular	1.03463e-11	-25.2944	0.992516	4.88753	0	3.144	47.78	0	3.16293	110.36	0.241379	5.18286	61.5657	0.714286	-0.018931	-62.58	-0.241379	-2.03886	-13.7857	-0.714286
319-5aa	319	5aa	CHEMBL1214240	IC50(nM)	=	xxx	10	-1	xxx	pred	0	MD	MD	Leishmania major	MD	Leishmania major	MD_MD_Leishmania major_MD_Leishmania major	F	ORGANISM	=	Outside typical range	Non-molecular	F_ORGANISM_=_Outside typical range_Non-molecular	1	27.2484	0.999994	12.0365	0.89	3.144	47.78	0	4.015	66.4305	0.334375	3.02376	72.1424	0.16184	-0.871	-18.6505	-0.334375	0.120235	-24.3624	-0.16184
320-5aa	320	5aa	CHEMBL99254	IC50(nM)	>	xxx	10	-1	xxx	pred	0	MD	MD	Leishmania mexicana	Promastigotes	Leishmania mexicana	MD_MD_Leishmania mexicana_Promastigotes_Leishmania mexicana	F	ORGANISM	>	MD	Non-molecular	F_ORGANISM_>_MD_Non-molecular	1	15.6764	0.999978	10.7361	0.68	3.144	47.78	0	3.05493	112.918	0.48	3.79457	76.3967	0.312246	0.0890667	-65.1384	-0.48	-0.650573	-28.6167	-0.312246
321-5aa	321	5aa	CHEMBL269828	IC50(nM)	=	xxx	10	-1	xxx	pred	0	MD	THP-1	Leishmania infantum	MD	Leishmania infantum	MD_THP-1_Leishmania infantum_MD_Leishmania infantum	F	ORGANISM	=	MD	Non-molecular	F_ORGANISM_=_MD_Non-molecular	5.00932e-11	-23.7171	0.99668	5.70458	0.01	3.144	47.78	0	4.07965	40.804	0.252174	4.09621	82.4381	0.570113	-0.935652	6.976	-0.252174	-0.952206	-34.6581	-0.570113
322-5aa	322	5aa	CHEMBL269828	Ratio IC50()	=	xxx	45.5	-1	xxx	pred	0.89	MD	THP-1	MD	MD	MD	MD_THP-1_MD_MD_MD	T	UNCHECKED	=	MD	Unassigned	T_UNCHECKED_=_MD_Unassigned	2.00227e-11	-24.6342	0.995675	5.43891	0	3.144	47.78	0	4.26194	50.4344	0.398148	3.79596	86.3613	0.459406	-1.11794	-2.65435	-0.398148	-0.65196	-38.5813	-0.459406
323-5aa	323	5aa	CHEMBL1223813	IC50(nM)	>	xxx	10	-1	xxx	pred	0	MD	THP-1	Leishmania infantum	MD	Leishmania infantum	MD_THP-1_Leishmania infantum_MD_Leishmania infantum	F	ORGANISM	>	MD	Non-molecular	F_ORGANISM_>_MD_Non-molecular	1.05673e-08	-18.3655	0.998398	6.43467	0.1	3.144	47.78	0	4.07965	40.804	0.252174	3.79457	76.3967	0.312246	-0.935652	6.976	-0.252174	-0.650573	-28.6167	-0.312246
324-5aa	324	5aa	CHEMBL55	Selectivity index()	=	xxx	29.1	-1	xxx	pred	0.85	MD	THP-1	MD	Promastigotes	MD	MD_THP-1_MD_Promastigotes_MD	T	UNCHECKED	=	MD	Unassigned	T_UNCHECKED_=_MD_Unassigned	1	28.2192	0.999997	12.585	0.89	3.144	47.78	0	4.51233	60.7358	0.533333	3.79596	86.3613	0.459406	-1.36833	-12.9558	-0.533333	-0.65196	-38.5813	-0.459406
325-5aa	325	5aa	CHEMBL1253663	Selectivity index()	>	xxx	29.1	-1	xxx	pred	0.85	MD	THP-1	MD	Promastigotes	MD	MD_THP-1_MD_Promastigotes_MD	T	UNCHECKED	>	MD	Unassigned	T_UNCHECKED_>_MD_Unassigned	1.47603e-11	-24.9391	0.994837	5.26113	0	3.144	47.78	0	4.51233	60.7358	0.533333	3.55195	87.2852	0.266234	-1.36833	-12.9558	-0.533333	-0.407948	-39.5052	-0.266234
326-5aa	326	5aa	CHEMBL1253664	Selectivity index()	<	xxx	29.1	-1	xxx	pred	0.85	MD	THP-1	MD	Promastigotes	MD	MD_THP-1_MD_Promastigotes_MD	T	UNCHECKED	<	MD	Unassigned	T_UNCHECKED_<_MD_Unassigned	8.50592e-12	-25.4903	0.993228	4.98815	0	3.144	47.78	0	4.51233	60.7358	0.533333	3.01808	99.5795	0.353846	-1.36833	-12.9558	-0.533333	0.125923	-51.7995	-0.353846
327-5aa	327	5aa	CHEMBL428647	IC50(nM)	=	xxx	10	-1	xxx	pred	0	MD	MD	Leishmania sp.	MD	Leishmania sp.	MD_MD_Leishmania sp._MD_Leishmania sp.	F	ORGANISM	=	MD	Non-molecular	F_ORGANISM_=_MD_Non-molecular	1	24.8248	0.999995	12.2882	0.82	3.144	47.78	0	3.525	110.645	1	4.09621	82.4381	0.570113	-0.381	-62.865	-1	-0.952206	-34.6581	-0.570113
328-5aa	328	5aa	CHEMBL1255759	IC50(nM)	=	xxx	10	-1	xxx	pred	0	MD	MD	Leishmania major	MD	MD	MD_MD_Leishmania major_MD_MD	B	UNCHECKED	=	MD	Unassigned	B_UNCHECKED_=_MD_Unassigned	1	23.539	0.999992	11.7751	0.82	3.144	47.78	0	3.2788	72.5814	0.115702	2.55919	92.9768	0.170455	-0.134802	-24.8014	-0.115702	0.584814	-45.1968	-0.170455
329-5aa	329	5aa	CHEMBL1255667	IC50(nM)	>	xxx	10	-1	xxx	pred	0	MD	MD	Leishmania major	Amastigotes	Leishmania major	MD_MD_Leishmania major_Amastigotes_Leishmania major	F	ORGANISM	>	MD	Non-molecular	F_ORGANISM_>_MD_Non-molecular	1	25.8434	0.999995	12.1794	0.85	3.144	47.78	0	4.71374	79.7344	0.969697	3.79457	76.3967	0.312246	-1.56974	-31.9544	-0.969697	-0.650573	-28.6167	-0.312246
330-5aa	330	5aa	CHEMBL125	Activity(ng/ml)	=	xxx	15403.8	-1	xxx	pred	0.5	MD	MD	Homo sapiens	MD	Homo sapiens	MD_MD_Homo sapiens_MD_Homo sapiens	A	ORGANISM	=	MD	Non-molecular	A_ORGANISM_=_MD_Non-molecular	1.06026e-11	-25.2699	0.993218	4.98661	0	3.144	47.78	0	5.68	58.59	1	5.32064	84.7353	1.17949	-2.536	-10.81	-1	-2.17664	-36.9553	-1.17949
331-5aa	331	5aa	CHEMBL28509	LD50(uM)	=	xxx	28.5	-1	xxx	pred	0.68	MD	MD	Leishmania infantum	Promastigotes	Leishmania infantum	MD_MD_Leishmania infantum_Promastigotes_Leishmania infantum	F	ORGANISM	=	Non standard unit for type	Non-molecular	F_ORGANISM_=_Non standard unit for type_Non-molecular	1.42474e-11	-24.9744	0.994635	5.22253	0	3.144	47.78	0	4.00883	71.6614	0.569811	3.72016	102.711	0.798408	-0.86483	-23.8814	-0.569811	-0.576159	-54.9309	-0.798408
332-5aa	332	5aa	CHEMBL193	IC50(nM)	=	xxx	10	-1	xxx	pred	0	MD	MD	Leishmania chagasi	Promastigotes	Leishmania chagasi	MD_MD_Leishmania chagasi_Promastigotes_Leishmania chagasi	F	ORGANISM	=	Outside typical range	Non-molecular	F_ORGANISM_=_Outside typical range_Non-molecular	1	21.3809	0.99999	11.5507	0.78	3.144	47.78	0	3.81865	49.6193	0.224359	3.02376	72.1424	0.16184	-0.674654	-1.83929	-0.224359	0.120235	-24.3624	-0.16184
333-5aa	333	5aa	CHEMBL193	IC50(nM)	=	xxx	10	-1	xxx	pred	0	MD	MD	Leishmania chagasi	Amastigotes	Leishmania chagasi	MD_MD_Leishmania chagasi_Amastigotes_Leishmania chagasi	F	ORGANISM	=	Outside typical range	Non-molecular	F_ORGANISM_=_Outside typical range_Non-molecular	1	19.8207	0.999976	10.6256	0.78	3.144	47.78	0	4.10636	84.89	0.363636	3.02376	72.1424	0.16184	-0.962364	-37.11	-0.363636	0.120235	-24.3624	-0.16184
334-5aa	334	5aa	CHEMBL1491	Selectivity index()	=	xxx	29.1	-1	xxx	pred	0.85	MD	LLC-MK2	MD	Amastigotes	MD	MD_LLC-MK2_MD_Amastigotes_MD	T	UNCHECKED	=	MD	Unassigned	T_UNCHECKED_=_MD_Unassigned	1	20.5808	0.999984	11.0165	0.78	3.144	47.78	0	3.49	110.206	0.285714	3.79596	86.3613	0.459406	-0.346	-62.4257	-0.285714	-0.65196	-38.5813	-0.459406
335-5aa	335	5aa	CHEMBL29542	Potency(nM)	=	xxx	10	-1	xxx	pred	0	Q27686	MD	Leishmania mexicana mexicana	MD	Leishmania mexicana	Q27686_MD_Leishmania mexicana mexicana_MD_Leishmania mexicana	F	SINGLE PROTEIN	=	MD	Homologous protein	F_SINGLE PROTEIN_=_MD_Homologous protein	1	22.6628	0.999995	12.2007	0.78	3.144	47.78	0	3.09068	61.3534	0.0354503	4.54159	68.9823	0.596715	0.0533197	-13.5734	-0.0354503	-1.39759	-21.2023	-0.596715
336-5aa	336	5aa	CHEMBL284348	IC50(nM)	=	xxx	10	-1	xxx	pred	0	Q01782	MD	Leishmania major	MD	Leishmania major	Q01782_MD_Leishmania major_MD_Leishmania major	B	SINGLE PROTEIN	=	Outside typical range	Protein	B_SINGLE PROTEIN_=_Outside typical range_Protein	1	20.6264	0.999985	11.1272	0.78	3.144	47.78	0	1.84213	80.3372	0.0133333	1.22565	86.127	0.130435	1.30187	-32.5572	-0.0133333	1.91835	-38.347	-0.130435
337-5aa	337	5aa	CHEMBL125	IC50(nM)	=	xxx	10	-1	xxx	pred	0	MD	MD	Leishmania guyanensis	Amastigotes	Leishmania guyanensis	MD_MD_Leishmania guyanensis_Amastigotes_Leishmania guyanensis	F	ORGANISM	=	MD	Non-molecular	F_ORGANISM_=_MD_Non-molecular	1	21.0721	0.999988	11.3205	0.78	3.144	47.78	0	5.68	58.59	1	4.09621	82.4381	0.570113	-2.536	-10.81	-1	-0.952206	-34.6581	-0.570113
338-5aa	338	5aa	CHEMBL125	IC50(nM)	=	xxx	10	-1	xxx	pred	0	MD	MD	Leishmania braziliensis	Amastigotes	Leishmania braziliensis	MD_MD_Leishmania braziliensis_Amastigotes_Leishmania braziliensis	F	ORGANISM	=	MD	Non-molecular	F_ORGANISM_=_MD_Non-molecular	1	21.4758	0.999991	11.5908	0.78	3.144	47.78	0	5.27333	43.3567	0.666667	4.09621	82.4381	0.570113	-2.12933	4.42333	-0.666667	-0.952206	-34.6581	-0.570113
339-5aa	339	5aa	CHEMBL3142235	EC50(nM)	=	xxx	10	-1	xxx	pred	0.01	MD	MD	Leishmania sp.	Promastigotes	Leishmania sp.	MD_MD_Leishmania sp._Promastigotes_Leishmania sp.	F	ORGANISM	=	MD	Non-molecular	F_ORGANISM_=_MD_Non-molecular	1	20.5976	0.999986	11.1684	0.78	3.144	47.78	0	4.87	37.39	0	4.09621	82.4381	0.570113	-1.726	10.39	0	-0.952206	-34.6581	-0.570113
340-5aa	340	5aa	CHEMBL1089333	Potency(nM)	MD	xxx	10	-1	xxx	pred	0	Q27686	MD	Leishmania mexicana mexicana	MD	Leishmania mexicana	Q27686_MD_Leishmania mexicana mexicana_MD_Leishmania mexicana	F	SINGLE PROTEIN	MD	MD	Homologous protein	F_SINGLE PROTEIN_MD_MD_Homologous protein	1	21.4929	0.999991	11.5807	0.78	3.144	47.78	0	3.09068	61.3534	0.0354503	3.0172	61.8464	0.0266667	0.0533197	-13.5734	-0.0354503	0.1268	-14.0664	-0.0266667
341-5aa	341	5aa	CHEMBL1514868	Potency(nM)	MD	xxx	10	-1	xxx	pred	0	Q27686	MD	Leishmania mexicana mexicana	MD	Leishmania mexicana	Q27686_MD_Leishmania mexicana mexicana_MD_Leishmania mexicana	F	SINGLE PROTEIN	MD	Outside typical range	Homologous protein	F_SINGLE PROTEIN_MD_Outside typical range_Homologous protein	1	24.9253	0.999996	12.5202	0.82	3.144	47.78	0	3.09068	61.3534	0.0354503	3.275	75.27	0	0.0533197	-13.5734	-0.0354503	-0.131	-27.49	0
342-5aa	342	5aa	CHEMBL177363	ID50(uM)	>	xxx	29	-1	xxx	pred	0.51	MD	MD	Leishmania braziliensis	Promastigotes	Leishmania braziliensis	MD_MD_Leishmania braziliensis_Promastigotes_Leishmania braziliensis	F	ORGANISM	>	Non standard unit for type	Non-molecular	F_ORGANISM_>_Non standard unit for type_Non-molecular	1	24.3658	0.999995	12.2361	0.82	3.144	47.78	0	3.99316	65.1529	0.43038	3.59745	113.36	0.787037	-0.849165	-17.3729	-0.43038	-0.453454	-65.5798	-0.787037
343-5aa	343	5aa	CHEMBL1780224	Ratio IC50()	>=	xxx	45.5	-1	xxx	pred	0.89	MD	MD	Leishmania donovani	MD	MD	MD_MD_Leishmania donovani_MD_MD	F	UNCHECKED	>=	MD	Unassigned	F_UNCHECKED_>=_MD_Unassigned	1	23.8573	0.999992	11.786	0.82	3.144	47.78	0	3.95592	81.9117	0.553648	4.44	58.915	0.5	-0.811923	-34.1317	-0.553648	-1.296	-11.135	-0.5
344-5aa	344	5aa	CHEMBL1401	Ratio CC50/IC50()	=	xxx	53.7	-1	xxx	pred	0.91	MD	Vero	MD	MD	MD	MD_Vero_MD_MD_MD	F	UNCHECKED	=	MD	Unassigned	F_UNCHECKED_=_MD_Unassigned	0.956854	3.09907	0.999793	8.48466	0.49	3.144	47.78	0	5.41051	97.117	1.23469	3.90025	79.2126	0.428364	-2.26651	-49.337	-1.23469	-0.756247	-31.4326	-0.428364
345-5aa	345	5aa	CHEMBL267345	Ratio IC50()	=	xxx	45.5	-1	xxx	pred	0.89	MD	J774.A1	MD	MD	MD	MD_J774.A1_MD_MD_MD	T	UNCHECKED	=	MD	Unassigned	T_UNCHECKED_=_MD_Unassigned	1	24.1645	0.999994	12.063	0.82	3.144	47.78	0	3.8758	72.4665	0.37931	3.79596	86.3613	0.459406	-0.731805	-24.6865	-0.37931	-0.65196	-38.5813	-0.459406
346-5aa	346	5aa	CHEMBL99623	IC50(nM)	>	xxx	10	-1	xxx	pred	0	MD	MD	Leishmania donovani	MD	MD	MD_MD_Leishmania donovani_MD_MD	B	UNCHECKED	>	MD	Unassigned	B_UNCHECKED_>_MD_Unassigned	1	28.2415	0.999994	12.0489	0.91	3.144	47.78	0	3.95592	81.9117	0.553648	2.69861	69.4439	0.020339	-0.811923	-34.1317	-0.553648	0.44539	-21.6639	-0.020339
347-5aa	347	5aa	CHEMBL28509	Ratio IC50()	=	xxx	45.5	-1	xxx	pred	0.89	MD	Jurkat	MD	Amastigotes	MD	MD_Jurkat_MD_Amastigotes_MD	A	ADMET	=	MD	Unassigned	A_ADMET_=_MD_Unassigned	3.44888e-12	-26.393	0.986833	4.31679	0	3.144	47.78	0	6.085	67.82	1.5	3.60321	62.5717	0.351351	-2.941	-20.04	-1.5	-0.459209	-14.7917	-0.351351
348-5aa	348	5aa	CHEMBL1807199	Ratio CC50/IC50()	>	xxx	53.7	-1	xxx	pred	0.91	MD	MD	MD	Amastigotes	MD	MD_MD_MD_Amastigotes_MD	F	UNCHECKED	>	MD	Unassigned	F_UNCHECKED_>_MD_Unassigned	1	29.9515	0.999998	12.9478	0.91	3.144	47.78	0	3.10662	88.9118	0.431227	3.94747	69.0338	0.394515	0.0373829	-41.1318	-0.431227	-0.803468	-21.2538	-0.394515
349-5aa	349	5aa	CHEMBL270117	IC50(nM)	=	xxx	10	-1	xxx	pred	0	MD	MD	Leishmania braziliensis MHOM/BR/75/M2904	Promastigotes	MD	MD_MD_Leishmania braziliensis MHOM/BR/75/M2904_Promastigotes_MD	F	NON-MOLECULAR	=	MD	Non-molecular	F_NON-MOLECULAR_=_MD_Non-molecular	1	30.9496	0.999996	12.5418	0.95	3.144	47.78	0	3.8375	75.8813	0.1875	4.48734	70.7264	0.775342	-0.6935	-28.1013	-0.1875	-1.34334	-22.9464	-0.775342
350-5aa	350	5aa	CHEMBL506032	IC50(nM)	=	xxx	10	-1	xxx	pred	0	MD	MD	Leishmania braziliensis MHOM/BR/75/M2904	Promastigotes	MD	MD_MD_Leishmania braziliensis MHOM/BR/75/M2904_Promastigotes_MD	F	NON-MOLECULAR	=	Outside typical range	Non-molecular	F_NON-MOLECULAR_=_Outside typical range_Non-molecular	1.24602e-11	-25.1085	0.993692	5.05964	0	3.144	47.78	0	3.8375	75.8813	0.1875	5.18286	61.5657	0.714286	-0.6935	-28.1013	-0.1875	-2.03886	-13.7857	-0.714286
351-5aa	351	5aa	CHEMBL270117	Ratio CC50/IC50()	=	xxx	53.7	-1	xxx	pred	0.91	MD	Vero	MD	Promastigotes	MD	MD_Vero_MD_Promastigotes_MD	F	UNCHECKED	=	MD	Unassigned	F_UNCHECKED_=_MD_Unassigned	1	27.8057	0.999996	12.3601	0.89	3.144	47.78	0	5.04405	50.6927	0.567568	3.90025	79.2126	0.428364	-1.90005	-2.9127	-0.567568	-0.756247	-31.4326	-0.428364
352-5aa	352	5aa	CHEMBL101846	Ratio IC50()	<	xxx	45.5	-1	xxx	pred	0.89	MD	MD	MD	MD	MD	MD_MD_MD_MD_MD	U	UNCHECKED	<	MD	Unassigned	U_UNCHECKED_<_MD_Unassigned	1	24.5631	0.99999	11.5271	0.85	3.144	47.78	0	3.35745	77.7411	0.293532	2.39143	71.3171	0.0714286	-0.21345	-29.9611	-0.293532	0.752571	-23.5371	-0.0714286
353-5aa	353	5aa	CHEMBL125	IC50(nM)	=	xxx	10	-1	xxx	pred	0	MD	L6	Leishmania donovani	Amastigotes	Leishmania donovani	MD_L6_Leishmania donovani_Amastigotes_Leishmania donovani	F	ORGANISM	=	MD	Non-molecular	F_ORGANISM_=_MD_Non-molecular	6.22983e-09	-18.8939	0.997475	5.97899	0.1	3.144	47.78	0	3.36211	111.732	0.701754	4.09621	82.4381	0.570113	-0.218105	-63.9525	-0.701754	-0.952206	-34.6581	-0.570113
354-5aa	354	5aa	CHEMBL506632	IC50(nM)	>	xxx	10	-1	xxx	pred	0	MD	L6	Leishmania donovani	Amastigotes	Leishmania donovani	MD_L6_Leishmania donovani_Amastigotes_Leishmania donovani	F	ORGANISM	>	Outside typical range	Non-molecular	F_ORGANISM_>_Outside typical range_Non-molecular	5.04725e-12	-26.0122	0.986306	4.277	0.01	3.144	47.78	0	3.36211	111.732	0.701754	2.75063	72.4979	0.270886	-0.218105	-63.9525	-0.701754	0.393367	-24.7179	-0.270886
355-5aa	355	5aa	CHEMBL1922302	IC50(nM)	>	xxx	10	-1	xxx	pred	0	MD	MD	Leishmania braziliensis	Promastigotes	Leishmania braziliensis	MD_MD_Leishmania braziliensis_Promastigotes_Leishmania braziliensis	F	ORGANISM	>	Outside typical range	Non-molecular	F_ORGANISM_>_Outside typical range_Non-molecular	3.30922e-12	-26.4343	0.987853	4.39845	0	3.144	47.78	0	3.99316	65.1529	0.43038	2.75063	72.4979	0.270886	-0.849165	-17.3729	-0.43038	0.393367	-24.7179	-0.270886
356-5aa	356	5aa	CHEMBL1921806	Activity(%)	=	xxx	95	1	xxx	pred	0.1	MD	Peritoneal macrophage cell	Mus musculus	MD	MD	MD_Peritoneal macrophage cell_Mus musculus_MD_MD	A	ADMET	=	MD	Unassigned	A_ADMET_=_MD_Unassigned	7.06947e-11	-23.3727	0.997704	6.07424	0	3.144	47.78	0	2.06333	56.4356	0	3.60321	62.5717	0.351351	1.08067	-8.65556	0	-0.459209	-14.7917	-0.351351
357-5aa	357	5aa	CHEMBL1922435	IC50(nM)	>	xxx	10	-1	xxx	pred	0	MD	L6	Leishmania donovani	Amastigotes	Leishmania donovani	MD_L6_Leishmania donovani_Amastigotes_Leishmania donovani	F	ORGANISM	>	MD	Non-molecular	F_ORGANISM_>_MD_Non-molecular	1	24.2064	0.999994	11.9702	0.82	3.144	47.78	0	3.36211	111.732	0.701754	3.79457	76.3967	0.312246	-0.218105	-63.9525	-0.701754	-0.650573	-28.6167	-0.312246
358-5aa	358	5aa	CHEMBL1922442	IC50(nM)	=	xxx	10	-1	xxx	pred	0	MD	L6	Leishmania donovani	Amastigotes	Leishmania donovani	MD_L6_Leishmania donovani_Amastigotes_Leishmania donovani	F	ORGANISM	=	Outside typical range	Non-molecular	F_ORGANISM_=_Outside typical range_Non-molecular	5.58657e-12	-25.9107	0.98988	4.58308	0	3.144	47.78	0	3.36211	111.732	0.701754	3.02376	72.1424	0.16184	-0.218105	-63.9525	-0.701754	0.120235	-24.3624	-0.16184
359-5aa	359	5aa	CHEMBL599619	IC50(nM)	=	xxx	10	-1	xxx	pred	0	MD	J774	MD	Amastigotes	MD	MD_J774_MD_Amastigotes_MD	T	UNCHECKED	=	MD	Unassigned	T_UNCHECKED_=_MD_Unassigned	1	22.3169	0.999987	11.286	0.81	3.144	47.78	0	4.63846	77.8677	0.461538	3.79596	86.3613	0.459406	-1.49446	-30.0877	-0.461538	-0.65196	-38.5813	-0.459406
360-5aa	360	5aa	CHEMBL242165	Inhibition(%)	=	xxx	95	1	xxx	pred	0.01	A5JV95	MD	Leishmania amazonensis	MD	Leishmania amazonensis	A5JV95_MD_Leishmania amazonensis_MD_Leishmania amazonensis	B	SINGLE PROTEIN	=	MD	Protein	B_SINGLE PROTEIN_=_MD_Protein	1	20.6738	0.999971	10.4311	0.81	3.144	47.78	0	5.24	71.94	1	1.83065	115.659	0.650155	-2.096	-24.16	-1	1.31335	-67.879	-0.650155
361-5aa	361	5aa	CHEMBL242165	Inhibition(%)	=	xxx	95	1	xxx	pred	0.01	A4HSF7	MD	Leishmania infantum	Promastigotes	Leishmania infantum	A4HSF7_MD_Leishmania infantum_Promastigotes_Leishmania infantum	B	SINGLE PROTEIN	=	MD	Protein	B_SINGLE PROTEIN_=_MD_Protein	7.95132e-13	-27.8603	0.975079	3.66682	0	3.144	47.78	0	5.24	71.94	1	1.83065	115.659	0.650155	-2.096	-24.16	-1	1.31335	-67.879	-0.650155
362-5aa	362	5aa	CHEMBL242165	Inhibition(%)	=	xxx	95	1	xxx	pred	0.01	MD	MD	Leishmania braziliensis	Promastigotes	MD	MD_MD_Leishmania braziliensis_Promastigotes_MD	B	UNCHECKED	=	MD	Unassigned	B_UNCHECKED_=_MD_Unassigned	3.39716e-09	-19.5003	0.996834	5.75214	0.1	3.144	47.78	0	4.54667	77.2933	1	2.55919	92.9768	0.170455	-1.40267	-29.5133	-1	0.584814	-45.1968	-0.170455
363-5aa	363	5aa	CHEMBL242165	Inhibition(%)	=	xxx	95	1	xxx	pred	0.01	A4HSF7	MD	Leishmania infantum	MD	Leishmania infantum	A4HSF7_MD_Leishmania infantum_MD_Leishmania infantum	B	SINGLE PROTEIN	=	MD	Protein	B_SINGLE PROTEIN_=_MD_Protein	4.99061e-09	-19.1157	0.996403	5.62406	0.1	3.144	47.78	0	1.205	228.74	2	1.83065	115.659	0.650155	1.939	-180.96	-2	1.31335	-67.879	-0.650155
364-5aa	364	5aa	CHEMBL1230468	IC50(nM)	=	xxx	10	-1	xxx	pred	0	Q4Q5S8	MD	Leishmania major	MD	Leishmania major	Q4Q5S8_MD_Leishmania major_MD_Leishmania major	B	SINGLE PROTEIN	=	MD	Protein	B_SINGLE PROTEIN_=_MD_Protein	6.05758e-13	-28.1323	0.964482	3.30154	0.01	3.144	47.78	0	3.62	92.15	0	1.83065	115.659	0.650155	-0.476	-44.37	0	1.31335	-67.879	-0.650155
365-5aa	365	5aa	CHEMBL277864	Ratio IC50()	>	xxx	45.5	-1	xxx	pred	0.89	MD	Vero	MD	Promastigotes	MD	MD_Vero_MD_Promastigotes_MD	A	ADMET	>	MD	Unassigned	A_ADMET_>_MD_Unassigned	4.43833e-12	-26.1407	0.989893	4.58437	0	3.144	47.78	0	5.04405	50.6927	0.567568	4.36115	96.7871	1.21154	-1.90005	-2.9127	-0.567568	-1.21715	-49.0071	-1.21154
366-5aa	366	5aa	CHEMBL280180	Ratio IC50()	=	xxx	45.5	-1	xxx	pred	0.89	MD	Vero	MD	Promastigotes	MD	MD_Vero_MD_Promastigotes_MD	A	ADMET	=	MD	Unassigned	A_ADMET_=_MD_Unassigned	1	31.043	0.999996	12.3803	0.96	3.144	47.78	0	5.04405	50.6927	0.567568	3.60321	62.5717	0.351351	-1.90005	-2.9127	-0.567568	-0.459209	-14.7917	-0.351351
367-5aa	367	5aa	CHEMBL2029389	Ratio EC50()	=	xxx	24.4	-1	xxx	pred	0.82	MD	HEK293	MD	MD	MD	MD_HEK293_MD_MD_MD	A	ADMET	=	MD	Unassigned	A_ADMET_=_MD_Unassigned	1.60879e-11	-24.853	0.994985	5.29037	0	3.144	47.78	0	5.69	13.995	1	3.60321	62.5717	0.351351	-2.546	33.785	-1	-0.459209	-14.7917	-0.351351
368-5aa	368	5aa	CHEMBL2035321	IC50(ug.mL-1)	>	xxx	20.8	-1	xxx	pred	0.82	MD	L6	Leishmania donovani	MD	Leishmania donovani	MD_L6_Leishmania donovani_MD_Leishmania donovani	F	ORGANISM	>	MD	Non-molecular	F_ORGANISM_>_MD_Non-molecular	6.35542e-11	-23.4791	0.996954	5.79088	0.01	3.144	47.78	0	2.81145	70.028	0.0363636	3.79457	76.3967	0.312246	0.332545	-22.248	-0.0363636	-0.650573	-28.6167	-0.312246
369-5aa	369	5aa	CHEMBL267345	Ratio CC50/IC50()	=	xxx	53.7	-1	xxx	pred	0.91	MD	J774.A1	MD	Promastigotes	MD	MD_J774.A1_MD_Promastigotes_MD	F	UNCHECKED	=	MD	Unassigned	F_UNCHECKED_=_MD_Unassigned	1	24.1683	0.999994	12.0463	0.82	3.144	47.78	0	4.1535	68.5759	0.51	3.90025	79.2126	0.428364	-1.0095	-20.7959	-0.51	-0.756247	-31.4326	-0.428364
370-5aa	370	5aa	CHEMBL2040868	Ratio CC50/IC50()	<	xxx	53.7	-1	xxx	pred	0.91	MD	J774.A1	MD	Promastigotes	MD	MD_J774.A1_MD_Promastigotes_MD	F	UNCHECKED	<	MD	Unassigned	F_UNCHECKED_<_MD_Unassigned	1.09829e-11	-25.2347	0.993587	5.04305	0	3.144	47.78	0	4.1535	68.5759	0.51	3.60851	71.6636	0.238806	-1.0095	-20.7959	-0.51	-0.464507	-23.8836	-0.238806
371-5aa	371	5aa	CHEMBL2042583	Ratio CC50/IC50()	>	xxx	53.7	-1	xxx	pred	0.91	MD	J774.A1	MD	Promastigotes	MD	MD_J774.A1_MD_Promastigotes_MD	F	UNCHECKED	>	MD	Unassigned	F_UNCHECKED_>_MD_Unassigned	1	28.0997	0.999996	12.461	0.89	3.144	47.78	0	4.1535	68.5759	0.51	3.94747	69.0338	0.394515	-1.0095	-20.7959	-0.51	-0.803468	-21.2538	-0.394515
372-5aa	372	5aa	CHEMBL267345	Ratio CC50/IC50()	=	xxx	53.7	-1	xxx	pred	0.91	MD	HepG2	MD	Promastigotes	MD	MD_HepG2_MD_Promastigotes_MD	F	UNCHECKED	=	MD	Unassigned	F_UNCHECKED_=_MD_Unassigned	1	19.6151	0.999988	11.2908	0.75	3.144	47.78	0	4.39596	60.1869	0.393617	3.90025	79.2126	0.428364	-1.25196	-12.4069	-0.393617	-0.756247	-31.4326	-0.428364
373-5aa	373	5aa	CHEMBL2042561	Ratio CC50/IC50()	<	xxx	53.7	-1	xxx	pred	0.91	MD	HepG2	MD	Promastigotes	MD	MD_HepG2_MD_Promastigotes_MD	F	UNCHECKED	<	MD	Unassigned	F_UNCHECKED_<_MD_Unassigned	1	25.3372	0.999994	11.9705	0.85	3.144	47.78	0	4.39596	60.1869	0.393617	3.60851	71.6636	0.238806	-1.25196	-12.4069	-0.393617	-0.464507	-23.8836	-0.238806
374-5aa	374	5aa	CHEMBL2042569	Ratio CC50/IC50()	>	xxx	53.7	-1	xxx	pred	0.91	MD	HepG2	MD	Promastigotes	MD	MD_HepG2_MD_Promastigotes_MD	F	UNCHECKED	>	MD	Unassigned	F_UNCHECKED_>_MD_Unassigned	1	28.9392	0.999996	12.4571	0.91	3.144	47.78	0	4.39596	60.1869	0.393617	3.94747	69.0338	0.394515	-1.25196	-12.4069	-0.393617	-0.803468	-21.2538	-0.394515
375-5aa	375	5aa	CHEMBL2047340	IC50(nM)	>	xxx	10	-1	xxx	pred	0	MD	MD	Leishmania chagasi	MD	Leishmania chagasi	MD_MD_Leishmania chagasi_MD_Leishmania chagasi	F	ORGANISM	>	MD	Non-molecular	F_ORGANISM_>_MD_Non-molecular	3.79947e-11	-23.9936	0.996771	5.73224	0	3.144	47.78	0	3.08139	72.9394	0.277778	3.79457	76.3967	0.312246	0.0626111	-25.1594	-0.277778	-0.650573	-28.6167	-0.312246
376-5aa	376	5aa	CHEMBL1165207	Ratio IC50()	=	xxx	45.5	-1	xxx	pred	0.89	MD	MD	Leishmania donovani	PromastigotesAmastigotes	Leishmania donovani	MD_MD_Leishmania donovani_PromastigotesAmastigotes_Leishmania donovani	F	ORGANISM	=	MD	Non-molecular	F_ORGANISM_=_MD_Non-molecular	1.56136e-11	-24.8829	0.995011	5.29543	0	3.144	47.78	0	4.91545	40.5064	0.545455	4.09621	82.4381	0.570113	-1.77145	7.27364	-0.545455	-0.952206	-34.6581	-0.570113
377-5aa	377	5aa	CHEMBL2071223	Ratio IC50()	=	xxx	45.5	-1	xxx	pred	0.89	MD	RAW264.7	MD	Promastigotes	MD	MD_RAW264.7_MD_Promastigotes_MD	T	UNCHECKED	=	MD	Unassigned	T_UNCHECKED_=_MD_Unassigned	2.7337e-11	-24.3228	0.996336	5.60564	0	3.144	47.78	0	3.06	64.5162	0	3.79596	86.3613	0.459406	0.084	-16.7362	0	-0.65196	-38.5813	-0.459406
378-5aa	378	5aa	CHEMBL2071227	Ratio IC50()	>	xxx	45.5	-1	xxx	pred	0.89	MD	RAW264.7	MD	Promastigotes	MD	MD_RAW264.7_MD_Promastigotes_MD	T	UNCHECKED	>	MD	Unassigned	T_UNCHECKED_>_MD_Unassigned	3.23807e-11	-24.1535	0.996712	5.71414	0	3.144	47.78	0	3.06	64.5162	0	3.55195	87.2852	0.266234	0.084	-16.7362	0	-0.407948	-39.5052	-0.266234
379-5aa	379	5aa	CHEMBL1620767	IC50(ug.mL-1)	MD	xxx	20.8	-1	xxx	pred	0.82	MD	Macrophage	Mus musculus	MD	Leishmania infantum	MD_Macrophage_Mus musculus_MD_Leishmania infantum	F	ORGANISM	MD	MD	Non-molecular	F_ORGANISM_MD_MD_Non-molecular	1	27.664	0.999995	12.1978	0.89	3.144	47.78	0	3.73314	75.4632	0.125676	4.33159	52.6857	0.289855	-0.589135	-27.6832	-0.125676	-1.18759	-4.90565	-0.289855
380-5aa	380	5aa	CHEMBL1623023	IC50(ug.mL-1)	=	xxx	20.8	-1	xxx	pred	0.82	MD	Macrophage	Mus musculus	MD	Leishmania infantum	MD_Macrophage_Mus musculus_MD_Leishmania infantum	F	ORGANISM	=	MD	Non-molecular	F_ORGANISM_=_MD_Non-molecular	1	25.4032	0.999994	12.0019	0.85	3.144	47.78	0	3.73314	75.4632	0.125676	4.09621	82.4381	0.570113	-0.589135	-27.6832	-0.125676	-0.952206	-34.6581	-0.570113
381-5aa	381	5aa	CHEMBL597670	IC50(ug.mL-1)	>	xxx	20.8	-1	xxx	pred	0.82	MD	Macrophage	Mus musculus	MD	Leishmania infantum	MD_Macrophage_Mus musculus_MD_Leishmania infantum	F	ORGANISM	>	MD	Non-molecular	F_ORGANISM_>_MD_Non-molecular	7.8648e-12	-25.5686	0.992476	4.88208	0	3.144	47.78	0	3.73314	75.4632	0.125676	3.79457	76.3967	0.312246	-0.589135	-27.6832	-0.125676	-0.650573	-28.6167	-0.312246
382-5aa	382	5aa	CHEMBL178	IC50(nM)	=	xxx	10	-1	xxx	pred	0	MD	MD	Leishmania tropica	Promastigotes	Leishmania tropica	MD_MD_Leishmania tropica_Promastigotes_Leishmania tropica	F	ORGANISM	=	Outside typical range	Non-molecular	F_ORGANISM_=_Outside typical range_Non-molecular	3.44361e-12	-26.3945	0.987313	4.35444	0	3.144	47.78	0	5.39409	77.3834	1.22727	3.02376	72.1424	0.16184	-2.25009	-29.6034	-1.22727	0.120235	-24.3624	-0.16184
383-5aa	383	5aa	CHEMBL55140	Ki(nM)	=	xxx	10	-1	xxx	pred	0.01	Q4QBL1	MD	Leishmania major	MD	Leishmania major	Q4QBL1_MD_Leishmania major_MD_Leishmania major	B	SINGLE PROTEIN	=	MD	Protein	B_SINGLE PROTEIN_=_MD_Protein	8.19209e-12	-25.5279	0.992331	4.86289	0	3.144	47.78	0	0.44	139.98	0	1.83065	115.659	0.650155	2.704	-92.2	0	1.31335	-67.879	-0.650155
384-5aa	384	5aa	CHEMBL2153501	EC50(nM)	=	xxx	10	-1	xxx	pred	0.01	Q95Z89	MD	Leishmania donovani	MD	Leishmania major	Q95Z89_MD_Leishmania donovani_MD_Leishmania major	B	SINGLE PROTEIN	=	MD	Homologous protein	B_SINGLE PROTEIN_=_MD_Homologous protein	1.70065e-11	-24.7974	0.994805	5.25487	0.01	3.144	47.78	0	4.2025	48.33	0.5	1.49623	140.028	0.41206	-1.0585	-0.55	-0.5	1.64777	-92.2477	-0.41206
385-5aa	385	5aa	CHEMBL2151857	IC50(nM)	>	xxx	10	-1	xxx	pred	0	MD	MD	Leishmania major	MD	MD	MD_MD_Leishmania major_MD_MD	B	UNCHECKED	>	MD	Unassigned	B_UNCHECKED_>_MD_Unassigned	1	27.3632	0.999994	12.1019	0.89	3.144	47.78	0	3.2788	72.5814	0.115702	2.69861	69.4439	0.020339	-0.134802	-24.8014	-0.115702	0.44539	-21.6639	-0.020339
386-5aa	386	5aa	CHEMBL2151857	Ratio IC50()	=	xxx	45.5	-1	xxx	pred	0.89	MD	HeLa	MD	MD	MD	MD_HeLa_MD_MD_MD	T	UNCHECKED	=	MD	Unassigned	T_UNCHECKED_=_MD_Unassigned	1.02208e-11	-25.3066	0.994026	5.11432	0	3.144	47.78	0	4.67185	36.79	0.185185	3.79596	86.3613	0.459406	-1.52785	10.99	-0.185185	-0.65196	-38.5813	-0.459406
387-5aa	387	5aa	CHEMBL2158020	Ratio IC50()	=	xxx	45.5	-1	xxx	pred	0.89	MD	J774	MD	MD	MD	MD_J774_MD_MD_MD	T	UNCHECKED	=	MD	Unassigned	T_UNCHECKED_=_MD_Unassigned	1	29.3941	0.999997	12.7057	0.91	3.144	47.78	0	4.49615	72.5069	0.697248	3.79596	86.3613	0.459406	-1.35215	-24.7269	-0.697248	-0.65196	-38.5813	-0.459406
388-5aa	388	5aa	CHEMBL125	Ratio CC50/IC50()	=	xxx	53.7	-1	xxx	pred	0.91	MD	KB	MD	Amastigotes	MD	MD_KB_MD_Amastigotes_MD	F	UNCHECKED	=	MD	Unassigned	F_UNCHECKED_=_MD_Unassigned	8.19201e-12	-25.5279	0.992864	4.93539	0	3.144	47.78	0	4.50368	54.1518	0.289474	3.90025	79.2126	0.428364	-1.35968	-6.37184	-0.289474	-0.756247	-31.4326	-0.428364
389-5aa	389	5aa	CHEMBL1401272	IC50(nM)	=	xxx	10	-1	xxx	pred	0	O96526	MD	Leishmania major	MD	Leishmania major	O96526_MD_Leishmania major_MD_Leishmania major	B	SINGLE PROTEIN	=	MD	Protein	B_SINGLE PROTEIN_=_MD_Protein	2.38442e-10	-22.1569	0.987901	4.40247	0.1	3.144	47.78	0	3.96444	71.7278	0.111111	1.83065	115.659	0.650155	-0.820444	-23.9478	-0.111111	1.31335	-67.879	-0.650155
390-5aa	390	5aa	CHEMBL2171452	IC50(nM)	=	xxx	10	-1	xxx	pred	0	Q6S996	MD	Leishmania major	MD	Leishmania major	Q6S996_MD_Leishmania major_MD_Leishmania major	B	SINGLE PROTEIN	=	MD	Protein	B_SINGLE PROTEIN_=_MD_Protein	1.47674e-12	-27.2412	0.979261	3.85477	0	3.144	47.78	0	5.41	114.82	2	1.83065	115.659	0.650155	-2.266	-67.04	-2	1.31335	-67.879	-0.650155
391-5aa	391	5aa	CHEMBL267345	Ratio IC50()	=	xxx	45.5	-1	xxx	pred	0.89	MD	MD	MD	MD	MD	MD_MD_MD_MD_MD	A	ADMET	=	MD	Unassigned	A_ADMET_=_MD_Unassigned	1.41189e-11	-24.9835	0.992591	4.89758	0.01	3.144	47.78	0	3.35745	77.7411	0.293532	3.60321	62.5717	0.351351	-0.21345	-29.9611	-0.293532	-0.459209	-14.7917	-0.351351
392-5aa	392	5aa	CHEMBL2172401	Ratio IC50()	>	xxx	45.5	-1	xxx	pred	0.89	MD	MD	MD	MD	MD	MD_MD_MD_MD_MD	A	ADMET	>	MD	Unassigned	A_ADMET_>_MD_Unassigned	1.97991e-11	-24.6454	0.994051	5.11863	0.01	3.144	47.78	0	3.35745	77.7411	0.293532	4.36115	96.7871	1.21154	-0.21345	-29.9611	-0.293532	-1.21715	-49.0071	-1.21154
393-5aa	393	5aa	CHEMBL55	Ratio IC50()	<	xxx	45.5	-1	xxx	pred	0.89	MD	MD	MD	MD	MD	MD_MD_MD_MD_MD	A	ADMET	<	MD	Unassigned	A_ADMET_<_MD_Unassigned	8.49246e-11	-23.1893	0.997332	5.9239	0.01	3.144	47.78	0	3.35745	77.7411	0.293532	3.95286	70.1429	0	-0.21345	-29.9611	-0.293532	-0.808857	-22.3629	0
394-5aa	394	5aa	CHEMBL504519	Inhibition(%)	=	xxx	95	1	xxx	pred	0.01	P39050	MD	Leishmania donovani	MD	Leishmania donovani	P39050_MD_Leishmania donovani_MD_Leishmania donovani	B	SINGLE PROTEIN	=	MD	Protein	B_SINGLE PROTEIN_=_MD_Protein	6.55977e-11	-23.4475	0.996443	5.63518	0.01	3.144	47.78	0	2.18208	144.07	1.67925	1.83065	115.659	0.650155	0.961925	-96.2904	-1.67925	1.31335	-67.879	-0.650155
395-5aa	395	5aa	CHEMBL269538	IC50(nM)	>=	xxx	10	-1	xxx	pred	0	MD	MD	Leishmania major	MD	MD	MD_MD_Leishmania major_MD_MD	B	UNCHECKED	>=	MD	Unassigned	B_UNCHECKED_>=_MD_Unassigned	3.0016e-12	-26.5319	0.986876	4.32013	0	3.144	47.78	0	3.2788	72.5814	0.115702	2.69	54.93	0	-0.134802	-24.8014	-0.115702	0.454	-7.15	0
396-5aa	396	5aa	CHEMBL2177120	Activity(%)	=	xxx	95	1	xxx	pred	0.1	Q01782	MD	Leishmania major	Promastigotes	Leishmania major	Q01782_MD_Leishmania major_Promastigotes_Leishmania major	B	SINGLE PROTEIN	=	MD	Protein	B_SINGLE PROTEIN_=_MD_Protein	1	23.1627	0.999988	11.3649	0.82	3.144	47.78	0	0.99	172.012	0.666667	1.83065	115.659	0.650155	2.154	-124.232	-0.666667	1.31335	-67.879	-0.650155
397-5aa	397	5aa	CHEMBL2178602	Ratio Ki()	=	xxx	53.6	-1	xxx	pred	0.92	MD	MD	MD	MD	MD	MD_MD_MD_MD_MD	B	UNCHECKED	=	MD	Unassigned	B_UNCHECKED_=_MD_Unassigned	1	29.0651	0.999997	12.5776	0.91	3.144	47.78	0	3.35745	77.7411	0.293532	2.55919	92.9768	0.170455	-0.21345	-29.9611	-0.293532	0.584814	-45.1968	-0.170455
398-5aa	398	5aa	CHEMBL2177120	Ki(nM)	=	xxx	10	-1	xxx	pred	0.01	Q01782	MD	Leishmania	MD	Leishmania major	Q01782_MD_Leishmania_MD_Leishmania major	B	SINGLE PROTEIN	=	MD	Homologous protein	B_SINGLE PROTEIN_=_MD_Homologous protein	1	28.8469	0.999996	12.3785	0.91	3.144	47.78	0	1.037	173.154	0.4	1.49623	140.028	0.41206	2.107	-125.374	-0.4	1.64777	-92.2477	-0.41206
399-5aa	399	5aa	CHEMBL2237006	Selectivity index()	>	xxx	29.1	-1	xxx	pred	0.85	MD	U-937	MD	MD	MD	MD_U-937_MD_MD_MD	T	UNCHECKED	>	MD	Unassigned	T_UNCHECKED_>_MD_Unassigned	1	27.1872	0.999994	11.9931	0.89	3.144	47.78	0	6.34192	62.7212	1.23077	3.55195	87.2852	0.266234	-3.19792	-14.9412	-1.23077	-0.407948	-39.5052	-0.266234
400-5aa	400	5aa	CHEMBL2237013	Selectivity index()	<	xxx	29.1	-1	xxx	pred	0.85	MD	U-937	MD	MD	MD	MD_U-937_MD_MD_MD	T	UNCHECKED	<	MD	Unassigned	T_UNCHECKED_<_MD_Unassigned	1	26.636	0.999992	11.7201	0.89	3.144	47.78	0	6.34192	62.7212	1.23077	3.01808	99.5795	0.353846	-3.19792	-14.9412	-1.23077	0.125923	-51.7995	-0.353846
401-5aa	401	5aa	CHEMBL267345	EC50(ug.mL-1)	=	xxx	29.5	-1	xxx	pred	0.75	MD	U-937	Leishmania panamensis	MD	Leishmania panamensis	MD_U-937_Leishmania panamensis_MD_Leishmania panamensis	F	ORGANISM	=	MD	Non-molecular	F_ORGANISM_=_MD_Non-molecular	1	25.4022	0.999997	12.5646	0.82	3.144	47.78	0	3.4812	119.088	1.32	4.09621	82.4381	0.570113	-0.3372	-71.3078	-1.32	-0.952206	-34.6581	-0.570113
402-5aa	402	5aa	CHEMBL2237007	EC50(ug.mL-1)	>	xxx	29.5	-1	xxx	pred	0.75	MD	U-937	Leishmania panamensis	MD	Leishmania panamensis	MD_U-937_Leishmania panamensis_MD_Leishmania panamensis	F	ORGANISM	>	Outside typical range	Non-molecular	F_ORGANISM_>_Outside typical range_Non-molecular	1.60158e-11	-24.8574	0.992231	4.84986	0.01	3.144	47.78	0	3.4812	119.088	1.32	2.75063	72.4979	0.270886	-0.3372	-71.3078	-1.32	0.393367	-24.7179	-0.270886
403-5aa	403	5aa	CHEMBL2237013	EC50(ug.mL-1)	>	xxx	29.5	-1	xxx	pred	0.75	MD	U-937	Leishmania panamensis	MD	Leishmania panamensis	MD_U-937_Leishmania panamensis_MD_Leishmania panamensis	F	ORGANISM	>	MD	Non-molecular	F_ORGANISM_>_MD_Non-molecular	8.63259e-11	-23.1729	0.996917	5.77878	0.01	3.144	47.78	0	3.4812	119.088	1.32	3.79457	76.3967	0.312246	-0.3372	-71.3078	-1.32	-0.650573	-28.6167	-0.312246
[truncated: 20,332 more rows]

## Sheet: SMILES
Compound	D1 = ALOGP	D2 = TPSA(Tot)	D3 = NVRL	HBD(OH+SH+NH)	HBA(O:,N:)	Mw	SMILE		No more than 5 hydrogen bond donors (the total number of nitrogen–hydrogen and oxygen–hydrogen bonds)
[truncated: 30 more rows]

[truncated: 1 more sheets: AVG]
